# Supplementary material for: Development of behavioral rules for upstream orientation of fish in confined space
Source: PLoS One. 2022 Feb 18;17(2):e0263964. doi: 10.1371/journal.pone.0263964 (PMC8856537; doi:10.1371/journal.pone.0263964)
Supplement: S1 Appendix — Unpublished movement data from Schütz et al. [28]. (XLSX) [file pone.0263964.s001.xlsx]

## Sheet: Movement data
fish_id	time_stamp	sec	swarmsize	x_raw	y_raw	z_raw	x_value	y_value
1e-16_F1	2016-11-07 12:16:03	423	1	21	L	u	11.78	2.4
1e-16_F1	2016-11-07 12:16:10	430	1	19	L	u	9.74	2.4
1e-16_F1	2016-11-07 12:16:15	435	1	18	L	u	8.72	2.4
1e-16_F1	2016-11-07 12:16:20	440	1	21	L	u	11.78	2.4
1e-16_F1	2016-11-07 12:16:25	445	1	19	L	u	9.74	2.4
1e-16_F1	2016-11-07 12:16:30	450	1	19	M	u	9.74	1.15
1e-16_F1	2016-11-07 12:16:35	455	1	18	M	u	8.72	1.15
1e-16_F1	2016-11-07 12:16:40	460	1	18	R	u	8.72	0.1
1e-16_F1	2016-11-07 12:16:45	465	1	16.8	R	u	7.49	0.1
1e-16_F1	2016-11-07 12:16:55	475	1	21	R	u	11.78	0.1
1e-16_F1	2016-11-07 12:22:10	790	1	21	R	u	11.78	0.1
1e-16_F1	2016-11-07 12:22:20	800	1	15	R	u	5.66	0.1
1e-16_F1	2016-11-07 12:22:30	810	1	17	R	u	7.7	0.1
1e-16_F1	2016-11-07 12:22:40	820	1	21	R	u	11.78	0.1
1e-16_F1	2016-11-07 12:22:50	830	1	17	R	u	7.7	0.1
1e-16_F1	2016-11-07 12:23:08	849	1	15	R	u	5.66	0.1
1e-16_F1	2016-11-07 12:23:17	857	1	16	R	u	6.68	0.1
1e-16_F1	2016-11-07 12:23:25	866	1	17	R	u	7.7	0.1
1e-16_F1	2016-11-07 12:23:34	874	1	18	R	u	8.72	0.1
1e-16_F1	2016-11-07 12:23:42	883	1	19	R	u	9.74	0.1
1e-16_F1	2016-11-07 12:23:51	891	1	21	R	u	11.78	0.1
1e-16_F1	2016-11-07 12:27:05	1085	1	21	R	u	11.78	0.1
1e-16_F1	2016-11-07 12:27:10	1090	1	16	R	u	6.68	0.1
1e-16_F1	2016-11-07 12:27:15	1095	1	17	R	u	7.7	0.1
1e-16_F1	2016-11-07 12:27:20	1100	1	18	R	u	8.72	0.1
1e-16_F1	2016-11-07 12:27:25	1105	1	19	R	u	9.74	0.1
1e-16_F1	2016-11-07 12:27:30	1110	1	21	R	u	11.78	0.1
1e-16_F1	2016-11-07 12:27:35	1115	1	19	R	u	9.74	0.1
1e-16_F1	2016-11-07 12:27:40	1120	1	18	R	m	8.72	0.1
1e-16_F1	2016-11-07 12:27:45	1125	1	18	R	u	8.72	0.1
1e-16_F1	2016-11-07 12:27:50	1130	1	19	R	u	9.74	0.1
1e-16_F1	2016-11-07 12:27:55	1135	1	21	R	u	11.78	0.1
1e-16_F1	2016-11-07 12:28:06	1147	1	19	R	u	9.74	0.1
1e-16_F1	2016-11-07 12:28:13	1153	1	18	R	u	8.72	0.1
1e-16_F1	2016-11-07 12:28:20	1160	1	17	R	u	7.7	0.1
1e-16_F1	2016-11-07 12:28:26	1167	1	16	R	u	6.68	0.1
1e-16_F1	2016-11-07 12:28:33	1173	1	15	R	u	5.66	0.1
1e-16_F1	2016-11-07 12:28:40	1180	1	17	R	m	7.7	0.1
1e-16_F1	2016-11-07 12:28:46	1187	1	19	R	u	9.74	0.1
1e-16_F1	2016-11-07 12:28:53	1193	1	21	R	u	11.78	0.1
1e-16_F1	2016-11-07 12:34:15	1515	1	21	R	u	11.78	0.1
1e-16_F1	2016-11-07 12:34:30	1530	1	15	R	u	5.66	0.1
1e-16_F1	2016-11-07 12:34:45	1545	1	21	R	u	11.78	0.1
1e-16_F1	2016-11-07 12:36:08	1629	1	21	R	u	11.78	0.1
1e-16_F1	2016-11-07 12:36:17	1637	1	15	R	u	5.66	0.1
1e-16_F1	2016-11-07 12:36:25	1646	1	16	R	m	6.68	0.1
1e-16_F1	2016-11-07 12:36:34	1654	1	17	R	u	7.7	0.1
1e-16_F1	2016-11-07 12:36:42	1663	1	18	R	u	8.72	0.1
1e-16_F1	2016-11-07 12:36:51	1671	1	21	R	u	11.78	0.1
1e-16_F1	2016-11-07 12:38:05	1745	1	21	R	u	11.78	0.1
1e-16_F1	2016-11-07 12:38:10	1751	1	14	R	u	4.64	0.1
1e-16_F1	2016-11-07 12:38:16	1756	1	16	R	u	6.68	0.1
1e-16_F1	2016-11-07 12:38:21	1762	1	17	R	m	7.7	0.1
1e-16_F1	2016-11-07 12:38:27	1767	1	18	R	u	8.72	0.1
1e-16_F1	2016-11-07 12:38:32	1773	1	17	R	u	7.7	0.1
1e-16_F1	2016-11-07 12:38:38	1778	1	16	R	u	6.68	0.1
1e-16_F1	2016-11-07 12:38:43	1784	1	15	R	u	5.66	0.1
1e-16_F1	2016-11-07 12:38:49	1789	1	14	R	u	4.64	0.1
1e-16_F1	2016-11-07 12:38:54	1795	1	13.44	R	u	3.97	0.1
1e-16_F1	2016-11-07 12:39:04	1805	1	13	R	u	3.62	0.1
1e-16_F1	2016-11-07 12:39:09	1809	1	12	R	u	2.6	0.1
1e-16_F1	2016-11-07 12:39:13	1814	1	13	R	u	3.62	0.1
1e-16_F1	2016-11-07 12:39:18	1818	1	16	R	u	6.68	0.1
1e-16_F1	2016-11-07 12:39:23	1823	1	17	R	u	7.7	0.1
1e-16_F1	2016-11-07 12:39:27	1828	1	17	R	m	7.7	0.1
1e-16_F1	2016-11-07 12:39:32	1832	1	17	R	o	7.7	0.1
1e-16_F1	2016-11-07 12:39:36	1837	1	17	R	m	7.7	0.1
1e-16_F1	2016-11-07 12:39:41	1842	1	17	R	u	7.7	0.1
1e-16_F1	2016-11-07 12:39:46	1846	1	18	R	u	8.72	0.1
1e-16_F1	2016-11-07 12:39:50	1851	1	19	R	u	9.74	0.1
1e-16_F1	2016-11-07 12:39:55	1855	1	21	R	u	11.78	0.1
1e-16_F1	2016-11-07 12:41:15	1935	1	21	R	u	11.78	0.1
1e-16_F1	2016-11-07 12:41:30	1950	1	10.65	R	u	1	0.1
1e-16_F1	2016-11-07 12:41:45	1965	1	10	R	u	0.56	0.1
1e-16_F1	2016-11-07 12:42:30	2010	1	9.73	R	u	0	0.1
1e-05_F1	2016-10-19 15:27:30	1230	1	18.5	R	u	9.23	0.1
1e-05_F1	2016-10-19 15:28:20	1280	1	17.5	R	u	8.21	0.1
1e-05_F1	2016-10-19 15:28:40	1300	1	15	R	u	5.66	0.1
1e-05_F1	2016-10-19 15:29:15	1335	1	16.8	L	u	7.49	2.4
1e-05_F1	2016-10-19 15:29:30	1350	1	13.44	L	u	3.97	1.49
1e-05_F1	2016-10-19 15:29:45	1365	1	10.65	L	u	1	0.73
1e-05_F1	2016-10-19 15:30:30	1410	1	9.73	L	u	0	0.73
1e-10_F1	2016-10-24 14:25:10	610	2	21	L	u	11.78	2.4
1e-10_F1	2016-10-24 14:25:20	620	2	16.8	L	u	7.49	2.4
1e-10_F1	2016-10-24 14:25:30	630	1	16.8	R	u	7.49	0.1
1e-10_F1	2016-10-24 14:25:40	640	1	16.8	L	u	7.49	2.4
1e-10_F1	2016-10-24 14:25:50	650	1	15	R	u	5.66	0.1
1e-10_F1	2016-10-24 14:26:07	668	2	13.44	R	u	3.97	0.1
1e-10_F1	2016-10-24 14:26:15	675	1	10.65	R	u	1	0.1
1e-10_F1	2016-10-24 14:26:22	683	1	10.5	R	u	1.07	0.1
1e-10_F1	2016-10-24 14:31:20	980	1	10.5	L	u	1.07	0.73
1e-10_F1	2016-10-24 14:31:40	1000	1	9.73	L	u	0	0.73
1e-11_F1	2016-10-25 08:03:10	430	3	21	R	u	11.78	0.1
1e-11_F1	2016-10-25 08:03:20	440	3	16.8	R	u	7.49	0.1
1e-11_F1	2016-10-25 08:03:30	450	3	13.44	R	u	3.97	0.1
1e-11_F1	2016-10-25 08:03:40	460	3	10.65	R	u	1	0.1
1e-11_F1	2016-10-25 08:03:50	470	3	10	R	u	0.56	0.1
1e-11_F1	2016-10-25 08:04:30	510	1	12	R	u	2.6	0.1
1e-11_F1	2016-10-25 08:05:07	548	1	10	R	u	0.56	0.1
1e-11_F1	2016-10-25 08:05:15	555	1	14	R	u	4.64	0.1
1e-11_F1	2016-10-25 08:05:22	562	1	15	R	u	5.66	0.1
1e-11_F1	2016-10-25 08:05:30	570	1	16	R	u	6.68	0.1
1e-11_F1	2016-10-25 08:06:15	615	1	18	R	u	8.72	0.1
1e-11_F1	2016-10-25 08:06:30	630	1	19	R	u	9.74	0.1
1e-11_F1	2016-10-25 08:06:45	645	1	21	R	u	11.78	0.1
1e-11_F1	2016-10-25 08:15:07	1148	1	21	R	u	11.78	0.1
1e-11_F1	2016-10-25 08:15:15	1155	1	16	R	u	6.68	0.1
1e-11_F1	2016-10-25 08:15:22	1162	1	14.5	R	u	5.15	0.1
1e-11_F1	2016-10-25 08:15:30	1170	1	16	R	u	6.68	0.1
1e-11_F1	2016-10-25 08:15:37	1178	1	17	R	u	7.7	0.1
1e-11_F1	2016-10-25 08:15:45	1185	1	18	R	u	8.72	0.1
1e-11_F1	2016-10-25 08:15:52	1192	1	19	R	u	9.74	0.1
1e-11_F1	2016-10-25 08:18:15	1335	1	19	R	u	9.74	0.1
1e-11_F1	2016-10-25 08:18:30	1350	1	17.5	R	u	8.21	0.1
1e-11_F1	2016-10-25 08:18:45	1365	1	21	R	u	11.78	0.1
1e-11_F1	2016-10-25 08:19:15	1395	1	17	R	u	7.7	0.1
1e-11_F1	2016-10-25 08:19:30	1410	1	19	R	u	9.74	0.1
1e-11_F1	2016-10-25 08:19:45	1425	1	21	R	u	11.78	0.1
1e-11_F1	2016-10-25 08:25:15	1755	1	21	R	u	11.78	0.1
1e-11_F1	2016-10-25 08:25:30	1770	1	17	R	u	7.7	0.1
1e-11_F1	2016-10-25 08:25:45	1785	1	21	R	u	11.78	0.1
1e-11_F1	2016-10-25 08:28:15	1935	1	21	R	u	11.78	0.1
1e-11_F1	2016-10-25 08:28:30	1950	1	18	R	u	8.72	0.1
1e-11_F1	2016-10-25 08:28:45	1965	1	21	R	u	11.78	0.1
1e-11_F1	2016-10-25 08:29:20	2000	1	18	R	u	8.72	0.1
1e-11_F1	2016-10-25 08:29:40	2020	1	21	R	u	11.78	0.1
1e-11_F1	2016-10-25 08:33:08	2229	1	21	R	u	11.78	0.1
1e-11_F1	2016-10-25 08:33:17	2237	1	15	R	u	5.66	0.1
1e-11_F1	2016-10-25 08:33:25	2246	1	17	R	u	7.7	0.1
1e-11_F1	2016-10-25 08:33:34	2254	1	18	R	u	8.72	0.1
1e-11_F1	2016-10-25 08:33:42	2263	1	19	R	u	9.74	0.1
1e-11_F1	2016-10-25 08:33:51	2271	1	21	R	u	11.78	0.1
1e-11_F1	2016-10-25 08:38:10	2530	1	21	R	u	11.78	0.1
1e-11_F1	2016-10-25 08:38:20	2540	1	15	R	u	5.66	0.1
1e-11_F1	2016-10-25 08:38:30	2550	1	17	R	u	7.7	0.1
1e-11_F1	2016-10-25 08:38:40	2560	1	19	R	u	9.74	0.1
1e-11_F1	2016-10-25 08:38:50	2570	1	21	R	u	11.78	0.1
1e-11_F1	2016-10-25 08:40:15	2655	1	21	R	u	11.78	0.1
1e-11_F1	2016-10-25 08:40:30	2670	2	17	R	u	7.7	0.1
1e-11_F1	2016-10-25 08:40:45	2685	2	21	R	u	11.78	0.1
1e-11_F1	2016-10-25 08:41:12	2712	2	21	R	u	11.78	0.1
1e-11_F1	2016-10-25 08:41:24	2724	2	16	R	u	6.68	0.1
1e-11_F1	2016-10-25 08:41:36	2736	2	19	R	u	9.74	0.1
1e-11_F1	2016-10-25 08:41:48	2748	2	21	R	u	11.78	0.1
1e-11_F1	2016-10-25 08:43:12	2832	2	21	R	u	11.78	0.1
1e-11_F1	2016-10-25 08:43:24	2844	2	15	R	u	5.66	0.1
1e-11_F1	2016-10-25 08:43:36	2856	2	19	R	u	9.74	0.1
1e-11_F1	2016-10-25 08:43:48	2868	2	21	R	u	11.78	0.1
1e-11_F1	2016-10-25 08:45:15	2955	2	21	R	u	11.78	0.1
1e-11_F1	2016-10-25 08:45:30	2970	2	14	R	u	4.64	0.1
1e-11_F1	2016-10-25 08:45:45	2985	2	11	R	u	1.58	0.1
1e-11_F1	2016-10-25 08:48:12	3132	1	11	R	u	1.58	0.1
1e-11_F1	2016-10-25 08:48:24	3144	2	14	R	u	4.64	0.1
1e-11_F1	2016-10-25 08:48:36	3156	2	16	R	o	6.68	0.1
1e-11_F1	2016-10-25 08:48:48	3168	2	18	R	o	8.72	0.1
1e-11_F1	2016-10-25 08:49:20	3200	2	10	R	o	0.56	0.1
1e-11_F1	2016-10-25 08:49:40	3220	2	9.73	R	o	0	0.1
1e-21_F1	2016-11-09 10:17:07	188	3	21	L	u	11.78	2.4
1e-21_F1	2016-11-09 10:17:15	195	3	18	L	u	8.72	2.4
1e-21_F1	2016-11-09 10:17:22	202	3	18	M	u	8.72	1.15
1e-21_F1	2016-11-09 10:17:30	210	3	18	R	u	8.72	0.1
1e-21_F1	2016-11-09 10:17:37	218	3	17	R	u	7.7	0.1
1e-21_F1	2016-11-09 10:17:45	225	3	16.8	R	u	7.49	0.1
1e-21_F1	2016-11-09 10:17:52	232	3	13.44	R	u	3.97	0.1
1e-21_F1	2016-11-09 10:18:10	250	2	10.65	R	u	1	0.1
1e-21_F1	2016-11-09 10:18:20	260	2	10	R	u	0.56	0.1
1e-21_F1	2016-11-09 10:18:30	270	1	9.73	R	u	0	0.1
1e-02_F1	2016-10-18 10:51:07	488	1	21	L	u	11.78	2.4
1e-02_F1	2016-10-18 10:51:15	495	1	18	M	u	8.72	1.15
1e-02_F1	2016-10-18 10:51:22	503	1	18	R	u	8.72	0.1
1e-02_F1	2016-10-18 10:51:30	510	1	17.5	R	u	8.21	0.1
1e-02_F1	2016-10-18 10:52:15	555	2	18	R	u	8.72	0.1
1e-02_F1	2016-10-18 10:52:30	570	2	18	M	u	8.72	1.15
1e-02_F1	2016-10-18 10:52:45	585	2	21	M	u	11.78	1.15
1e-02_F1	2016-10-18 10:54:08	669	1	21	L	u	11.78	2.4
1e-02_F1	2016-10-18 10:54:17	677	1	21	M	u	11.78	1.15
1e-02_F1	2016-10-18 10:54:25	686	1	17	R	u	7.7	0.1
1e-02_F1	2016-10-18 10:54:34	694	1	16.8	R	u	7.49	0.1
1e-02_F1	2016-10-18 10:54:42	703	1	15	R	u	5.66	0.1
1e-02_F1	2016-10-18 10:54:51	711	1	15	R	u	5.66	0.1
1e-02_F1	2016-10-18 10:55:12	732	1	15	R	u	5.66	0.1
1e-02_F1	2016-10-18 10:55:24	744	1	16	R	u	6.68	0.1
1e-02_F1	2016-10-18 10:55:36	756	1	17	R	u	7.7	0.1
1e-02_F1	2016-10-18 10:55:48	768	1	18	R	u	8.72	0.1
1e-02_F1	2016-10-18 10:56:30	810	1	19	R	u	9.74	0.1
1e-02_F1	2016-10-18 10:58:20	920	1	19	R	u	9.74	0.1
1e-02_F1	2016-10-18 10:58:40	940	1	21	R	u	11.78	0.1
1e-02_F1	2016-10-18 11:02:15	1155	1	21	M	u	11.78	1.15
1e-02_F1	2016-10-18 11:02:30	1170	1	18	L	u	8.72	2.4
1e-02_F1	2016-10-18 11:02:45	1185	1	17.5	L	u	8.21	2.4
1e-02_F1	2016-10-18 11:03:07	1208	1	18	L	u	8.72	2.4
1e-02_F1	2016-10-18 11:03:15	1215	1	18.5	L	u	9.23	2.4
1e-02_F1	2016-10-18 11:03:22	1223	1	18	L	u	8.72	2.4
1e-02_F1	2016-10-18 11:03:30	1230	1	18	M	u	8.72	1.15
1e-02_F1	2016-10-18 11:03:37	1238	1	18	R	u	8.72	0.1
1e-02_F1	2016-10-18 11:03:45	1245	1	19	R	u	9.74	0.1
1e-02_F1	2016-10-18 11:03:52	1253	1	21	R	u	11.78	0.1
1e-02_F1	2016-10-18 11:08:15	1515	1	21	R	u	11.78	0.1
1e-02_F1	2016-10-18 11:08:30	1530	1	19	R	u	9.74	0.1
1e-02_F1	2016-10-18 11:08:45	1545	1	21	R	u	11.78	0.1
1e-02_F1	2016-10-18 11:11:12	1692	1	21	R	u	11.78	0.1
1e-02_F1	2016-10-18 11:11:24	1704	1	19	R	u	9.74	0.1
1e-02_F1	2016-10-18 11:11:36	1716	1	18	R	u	8.72	0.1
1e-02_F1	2016-10-18 11:11:48	1728	1	21	R	u	11.78	0.1
1e-02_F1	2016-10-18 11:13:06	1807	1	21	R	u	11.78	0.1
1e-02_F1	2016-10-18 11:13:13	1813	1	19	M	u	9.74	1.15
1e-02_F1	2016-10-18 11:13:20	1820	1	18	R	u	8.72	0.1
1e-02_F1	2016-10-18 11:13:26	1827	1	18	M	u	8.72	1.15
1e-02_F1	2016-10-18 11:13:33	1833	1	17	M	u	7.7	1.15
1e-02_F1	2016-10-18 11:13:40	1840	1	17	M	u	7.7	1.15
1e-02_F1	2016-10-18 11:13:46	1847	1	16	M	u	6.68	1.04
1e-02_F1	2016-10-18 11:13:53	1853	1	16	L	u	6.68	2.18
1e-02_F1	2016-10-18 11:14:06	1867	1	16.5	L	u	7.19	2.32
1e-02_F1	2016-10-18 11:14:13	1873	1	17	L	u	7.7	2.4
1e-02_F1	2016-10-18 11:14:20	1880	1	16	L	u	6.68	2.18
1e-02_F1	2016-10-18 11:14:26	1887	1	15	L	u	5.66	1.91
1e-02_F1	2016-10-18 11:14:33	1893	1	15	L	o	5.66	1.91
1e-02_F1	2016-10-18 11:14:40	1900	1	17	L	u	7.7	2.4
1e-02_F1	2016-10-18 11:14:46	1907	1	18	M	u	8.72	1.15
1e-02_F1	2016-10-18 11:14:53	1913	1	21	M	u	11.78	1.15
1e-02_F1	2016-10-18 11:29:06	2766	1	21	M	u	11.78	1.15
1e-02_F1	2016-10-18 11:29:12	2772	1	19	M	u	9.74	1.15
1e-02_F1	2016-10-18 11:29:18	2778	1	21	M	u	11.78	1.15
1e-02_F1	2016-10-18 11:29:24	2784	1	19	M	u	9.74	1.15
1e-02_F1	2016-10-18 11:29:30	2790	1	17	R	u	7.7	0.1
1e-02_F1	2016-10-18 11:29:36	2796	1	16	R	u	6.68	0.1
1e-02_F1	2016-10-18 11:29:42	2802	1	15	R	u	5.66	0.1
1e-02_F1	2016-10-18 11:29:48	2808	1	16	R	u	6.68	0.1
1e-02_F1	2016-10-18 11:29:54	2814	1	17	R	u	7.7	0.1
1e-02_F1	2016-10-18 11:30:15	2835	1	18	R	u	8.72	0.1
1e-02_F1	2016-10-18 11:30:30	2850	1	19	R	u	9.74	0.1
1e-02_F1	2016-10-18 11:52:12	4152	1	19	R	u	9.74	0.1
1e-02_F1	2016-10-18 11:52:24	4164	1	18	M	u	8.72	1.15
1e-02_F1	2016-10-18 11:52:36	4176	1	19	R	u	9.74	0.1
1e-02_F1	2016-10-18 11:52:48	4188	1	21	R	u	11.78	0.1
1e-06_F1	2016-10-20 08:17:20	500	1	21	L	u	11.78	2.4
1e-06_F1	2016-10-20 08:17:40	520	1	18	L	u	8.72	2.4
1e-06_F1	2016-10-20 08:18:07	548	1	16.8	L	u	7.49	2.4
1e-06_F1	2016-10-20 08:18:15	555	1	16	L	u	6.68	2.18
1e-06_F1	2016-10-20 08:18:22	562	1	15	L	u	5.66	1.91
1e-06_F1	2016-10-20 08:18:30	570	1	16	L	u	6.68	2.18
1e-06_F1	2016-10-20 08:18:37	578	1	15	L	u	5.66	1.91
1e-06_F1	2016-10-20 08:18:45	585	1	14	L	u	4.64	1.64
1e-06_F1	2016-10-20 08:18:52	592	1	15	L	u	5.66	1.91
1e-06_F1	2016-10-20 08:19:08	609	1	16	L	u	6.68	2.18
1e-06_F1	2016-10-20 08:19:17	617	1	17	L	u	7.7	2.4
1e-06_F1	2016-10-20 08:19:25	626	1	16	L	u	6.68	2.18
1e-06_F1	2016-10-20 08:19:34	634	1	15	L	u	5.66	1.91
1e-06_F1	2016-10-20 08:19:42	643	1	16	L	u	6.68	2.18
1e-06_F1	2016-10-20 08:19:51	651	1	17	L	u	7.7	2.4
1e-06_F1	2016-10-20 08:20:06	667	1	17	L	u	7.7	2.4
1e-06_F1	2016-10-20 08:20:13	673	1	16	L	u	6.68	2.18
1e-06_F1	2016-10-20 08:20:20	680	1	15	L	u	5.66	1.91
1e-06_F1	2016-10-20 08:20:26	687	1	14	L	u	4.64	1.64
1e-06_F1	2016-10-20 08:20:33	693	1	13.44	L	u	3.97	1.49
1e-06_F1	2016-10-20 08:20:40	700	1	13	L	u	3.62	1.37
1e-06_F1	2016-10-20 08:20:46	707	1	12	L	u	2.6	1.1
1e-06_F1	2016-10-20 08:20:53	713	1	11	L	u	1.58	0.83
1e-06_F1	2016-10-20 08:21:20	740	1	10.65	L	u	1	0.73
1e-06_F1	2016-10-20 08:21:40	760	1	10	R	u	0.56	0.1
1e-06_F1	2016-10-20 08:22:06	787	1	11	L	u	1.58	0.83
1e-06_F1	2016-10-20 08:22:13	793	1	12	L	u	2.6	1.1
1e-06_F1	2016-10-20 08:22:20	800	1	13	L	u	3.62	1.37
1e-06_F1	2016-10-20 08:22:26	807	1	14	L	u	4.64	1.64
1e-06_F1	2016-10-20 08:22:33	813	1	15	L	u	5.66	1.91
1e-06_F1	2016-10-20 08:22:40	820	1	16	L	u	6.68	2.18
1e-06_F1	2016-10-20 08:22:46	827	1	17	L	u	7.7	2.4
1e-06_F1	2016-10-20 08:22:53	833	1	21	L	u	11.78	2.4
1e-06_F1	2016-10-20 08:24:08	909	1	21	R	u	11.78	0.1
1e-06_F1	2016-10-20 08:24:17	917	1	17	R	u	7.7	0.1
1e-06_F1	2016-10-20 08:24:25	926	1	15	R	u	5.66	0.1
1e-06_F1	2016-10-20 08:24:34	934	1	16	R	u	6.68	0.1
1e-06_F1	2016-10-20 08:24:42	943	1	19	R	u	9.74	0.1
1e-06_F1	2016-10-20 08:24:51	951	1	21	R	u	11.78	0.1
1e-06_F1	2016-10-20 08:34:10	1510	1	21	R	u	11.78	0.1
1e-06_F1	2016-10-20 08:34:20	1520	1	18	R	u	8.72	0.1
1e-06_F1	2016-10-20 08:34:30	1530	1	21	R	u	11.78	0.1
1e-06_F1	2016-10-20 08:34:40	1540	1	17	R	u	7.7	0.1
1e-06_F1	2016-10-20 08:34:50	1550	1	21	R	u	11.78	0.1
1e-06_F1	2016-10-20 08:37:15	1695	1	21	L	u	11.78	2.4
1e-06_F1	2016-10-20 08:37:30	1710	1	19	R	u	9.74	0.1
1e-06_F1	2016-10-20 08:37:45	1725	1	21	R	u	11.78	0.1
1e-06_F1	2016-10-20 08:43:15	2055	1	21	R	u	11.78	0.1
1e-06_F1	2016-10-20 08:43:30	2070	1	18	R	u	8.72	0.1
1e-06_F1	2016-10-20 08:43:45	2085	1	21	R	u	11.78	0.1
1e-06_F1	2016-10-20 08:48:20	2360	1	21	R	u	11.78	0.1
1e-06_F1	2016-10-20 08:48:40	2380	1	10	R	u	0.56	0.1
1e-06_F1	2016-10-20 08:49:30	2430	1	10	R	u	0.56	0.1
1e-06_F1	2016-10-20 08:50:30	2490	1	10	R	u	0.56	0.1
1e-06_F1	2016-10-20 08:51:30	2550	1	10	R	u	0.56	0.1
1e-06_F1	2016-10-20 08:52:30	2610	1	10	R	u	0.56	0.1
1e-06_F1	2016-10-20 08:53:15	2655	1	10	R	u	0.56	0.1
1e-06_F1	2016-10-20 08:53:30	2670	1	10.5	R	u	1.07	0.1
1e-06_F1	2016-10-20 08:53:45	2685	1	10	R	u	0.56	0.1
1e-06_F1	2016-10-20 08:54:30	2730	1	9.73	R	u	0	0.1
1e-20_F1	2016-11-09 08:06:15	75	3	21	L	u	11.78	2.4
1e-20_F1	2016-11-09 08:06:30	90	3	16.8	L	u	7.49	2.4
1e-20_F1	2016-11-09 08:06:45	105	3	16	L	u	6.68	2.18
1e-20_F1	2016-11-09 08:07:06	127	3	16	M	u	6.68	1.04
1e-20_F1	2016-11-09 08:07:13	133	3	15	R	u	5.66	0.1
1e-20_F1	2016-11-09 08:07:20	140	3	13.44	R	u	3.97	0.1
1e-20_F1	2016-11-09 08:07:26	147	3	12	R	u	2.6	0.1
1e-20_F1	2016-11-09 08:07:33	153	3	11	M	u	1.58	0.36
1e-20_F1	2016-11-09 08:07:40	160	3	10	M	u	0.56	0.32
1e-20_F1	2016-11-09 08:07:46	167	3	10.65	M	u	1	0.32
1e-20_F1	2016-11-09 08:07:53	173	3	9.73	M	u	0	0.32
1e-16_F2	2016-11-07 12:14:06	306	2	21	L	u	11.78	2.4
1e-16_F2	2016-11-07 12:14:12	312	2	19	L	u	9.74	2.4
1e-16_F2	2016-11-07 12:14:18	318	2	16.8	L	u	7.49	2.4
1e-16_F2	2016-11-07 12:14:24	324	2	16.8	M	u	7.49	1.15
1e-16_F2	2016-11-07 12:14:30	330	2	15	M	u	5.66	0.91
1e-16_F2	2016-11-07 12:14:36	336	2	15	R	u	5.66	0.1
1e-16_F2	2016-11-07 12:14:42	342	2	13.44	R	u	3.97	0.1
1e-16_F2	2016-11-07 12:14:48	348	2	10.65	R	u	1	0.1
1e-16_F2	2016-11-07 12:14:54	354	1	9.73	R	u	0	0.1
1e-07_F2	2016-10-20 13:38:04	1684	2	21	R	u	11.78	0.1
1e-07_F2	2016-10-20 13:38:08	1688	2	16.8	R	u	7.49	0.1
1e-07_F2	2016-10-20 13:38:12	1692	1	16	R	u	6.68	0.1
1e-07_F2	2016-10-20 13:38:16	1696	1	17	R	u	7.7	0.1
1e-07_F2	2016-10-20 13:38:20	1700	1	18	R	u	8.72	0.1
1e-07_F2	2016-10-20 13:38:24	1704	1	18	R	o	8.72	0.1
1e-07_F2	2016-10-20 13:38:28	1708	1	19	R	u	9.74	0.1
1e-07_F2	2016-10-20 13:38:32	1712	1	18	R	u	8.72	0.1
1e-07_F2	2016-10-20 13:39:18	1758	1	17	R	u	7.7	0.1
1e-07_F2	2016-10-20 13:39:24	1764	2	16	R	u	6.68	0.1
1e-07_F2	2016-10-20 13:39:48	1788	1	16.5	R	u	7.19	0.1
1e-07_F2	2016-10-20 13:39:54	1794	1	18	R	u	8.72	0.1
1e-07_F2	2016-10-20 13:40:20	1820	2	19	R	u	9.74	0.1
1e-07_F2	2016-10-20 13:41:52	1912	1	19	R	u	9.74	0.1
1e-07_F2	2016-10-20 13:42:30	1950	2	19	R	u	9.74	0.1
1e-07_F2	2016-10-20 13:43:15	1995	1	13.44	R	u	3.97	0.1
1e-07_F2	2016-10-20 13:43:30	1950	1	15.5	R	u	6.17	0.1
1e-07_F2	2016-10-20 13:44:10	2050	2	11	R	u	1.58	0.1
1e-07_F2	2016-10-20 13:44:20	2060	1	10.65	R	u	1	0.1
1e-07_F2	2016-10-20 13:44:30	2070	1	10	R	u	0.56	0.1
1e-07_F2	2016-10-20 13:45:10	2110	1	10	R	u	0.56	0.1
1e-07_F2	2016-10-20 13:45:20	2120	1	13	R	u	3.62	0.1
1e-07_F2	2016-10-20 13:45:30	2130	1	14	R	u	4.64	0.1
1e-07_F2	2016-10-20 13:45:40	2140	1	16	R	u	6.68	0.1
1e-07_F2	2016-10-20 13:46:43	2204	3	16	M	u	6.68	1.04
1e-07_F2	2016-10-20 13:47:05	2225	1	19	R	u	9.74	0.1
1e-07_F2	2016-10-20 13:47:10	2231	1	18	R	u	8.72	0.1
1e-07_F2	2016-10-20 13:48:55	2335	1	19	R	u	9.74	0.1
1e-07_F2	2016-10-20 13:49:27	2367	2	14	R	u	4.64	0.1
1e-07_F2	2016-10-20 13:49:32	2373	2	15	R	u	5.66	0.1
1e-07_F2	2016-10-20 13:49:38	2378	2	13	R	o	3.62	0.1
1e-07_F2	2016-10-20 13:49:43	2384	2	17	R	u	7.7	0.1
1e-07_F2	2016-10-20 13:49:49	2389	3	17	R	u	7.7	0.1
1e-07_F2	2016-10-20 13:49:54	2395	3	17	M	u	7.7	1.15
1e-07_F2	2016-10-20 13:50:15	2415	2	18	R	u	8.72	0.1
1e-07_F2	2016-10-20 13:50:45	2445	1	15	R	u	5.66	0.1
1e-07_F2	2016-10-20 13:50:50	2450	1	16	R	u	6.68	0.1
1e-07_F2	2016-10-20 13:51:09	2469	3	15	R	u	5.66	0.1
1e-07_F2	2016-10-20 13:51:23	2483	1	15	R	u	5.66	0.1
1e-07_F2	2016-10-20 13:51:27	2488	1	16	M	u	6.68	1.04
1e-07_F2	2016-10-20 13:51:32	2492	1	17	M	u	7.7	1.15
1e-07_F2	2016-10-20 13:51:36	2497	1	16	M	u	6.68	1.04
1e-07_F2	2016-10-20 13:52:34	2554	1	16	R	u	6.68	0.1
1e-07_F2	2016-10-20 13:52:42	2563	1	17	R	u	7.7	0.1
1e-07_F2	2016-10-20 13:53:04	2585	2	14	R	u	4.64	0.1
1e-07_F2	2016-10-20 13:53:09	2589	2	13	R	u	3.62	0.1
1e-07_F2	2016-10-20 13:53:13	2594	2	12	R	u	2.6	0.1
1e-07_F2	2016-10-20 13:53:18	2598	2	11.5	R	u	2.09	0.1
1e-07_F2	2016-10-20 13:53:23	2603	2	11.5	R	o	2.09	0.1
1e-07_F2	2016-10-20 13:53:27	2608	2	11.5	R	u	2.09	0.1
1e-07_F2	2016-10-20 13:53:46	2626	1	15	M	u	5.66	0.91
1e-07_F2	2016-10-20 13:53:50	2631	1	15	M	u	5.66	0.91
1e-07_F2	2016-10-20 13:53:55	2635	1	16	M	u	6.68	1.04
1e-07_F2	2016-10-20 13:54:15	2655	1	17	R	u	7.7	0.1
1e-07_F2	2016-10-20 13:54:30	2670	1	18	R	u	8.72	0.1
1e-07_F2	2016-10-20 13:54:45	2685	1	19	R	u	9.74	0.1
1e-07_F2	2016-10-20 13:55:10	2710	2	15	R	u	5.66	0.1
1e-07_F2	2016-10-20 13:55:45	2745	1	15	R	u	5.66	0.1
1e-07_F2	2016-10-20 13:55:50	2750	1	15	R	u	5.66	0.1
1e-07_F2	2016-10-20 13:55:55	2755	1	17	R	u	7.7	0.1
1e-07_F2	2016-10-20 13:56:25	2786	1	17.5	R	u	8.21	0.1
1e-07_F2	2016-10-20 13:56:34	2794	1	18	R	u	8.72	0.1
1e-07_F2	2016-10-20 13:56:42	2803	1	19	R	u	9.74	0.1
1e-07_F2	2016-10-20 13:56:51	2811	1	21	R	u	11.78	0.1
1e-07_F2	2016-10-20 13:57:03	2823	2	16	R	u	6.68	0.1
1e-07_F2	2016-10-20 13:57:06	2827	2	17	R	u	7.7	0.1
1e-07_F2	2016-10-20 13:57:10	2830	2	12	R	u	2.6	0.1
1e-07_F2	2016-10-20 13:57:46	2867	1	13	M	u	3.62	0.64
1e-07_F2	2016-10-20 13:57:50	2870	1	14	R	u	4.64	0.1
1e-07_F2	2016-10-20 13:57:53	2873	1	15	R	u	5.66	0.1
1e-07_F2	2016-10-20 13:57:56	2877	1	16	R	u	6.68	0.1
1e-07_F2	2016-10-20 13:58:03	2883	1	16	R	u	6.68	0.1
1e-07_F2	2016-10-20 13:58:06	2886	1	17	R	u	7.7	0.1
1e-07_F2	2016-10-20 13:58:09	2889	1	18	R	u	8.72	0.1
1e-07_F2	2016-10-20 13:58:12	2893	1	13	R	u	3.62	0.1
1e-07_F2	2016-10-20 13:58:15	2896	1	17	R	u	7.7	0.1
1e-07_F2	2016-10-20 13:58:18	2899	1	18	R	u	8.72	0.1
1e-07_F2	2016-10-20 13:58:22	2902	1	19	R	u	9.74	0.1
1e-07_F2	2016-10-20 13:58:25	2905	1	18	R	u	8.72	0.1
1e-07_F2	2016-10-20 13:58:28	2908	1	21	R	u	11.78	0.1
1e-07_F2	2016-10-20 13:58:31	2912	1	12	R	u	2.6	0.1
1e-07_F2	2016-10-20 13:58:34	2915	1	11.5	R	u	2.09	0.1
1e-07_F2	2016-10-20 13:58:37	2918	1	13	R	u	3.62	0.1
1e-07_F2	2016-10-20 14:00:18	3018	1	13	R	u	3.62	0.1
1e-07_F2	2016-10-20 14:00:30	3030	3	16	R	u	6.68	0.1
1e-07_F2	2016-10-20 14:00:36	3036	3	17	R	u	7.7	0.1
1e-07_F2	2016-10-20 14:00:42	3042	3	17	M	u	7.7	1.15
1e-07_F2	2016-10-20 14:00:48	3048	3	18	M	o	8.72	1.15
1e-07_F2	2016-10-20 14:00:54	3054	3	18	M	u	8.72	1.15
1e-07_F2	2016-10-20 14:01:20	3080	2	21	M	u	11.78	1.15
1e-07_F2	2016-10-20 14:02:06	3126	2	18	R	u	8.72	0.1
1e-07_F2	2016-10-20 14:02:12	3132	2	17	M	u	7.7	1.15
1e-07_F2	2016-10-20 14:02:18	3138	2	18	M	u	8.72	1.15
1e-07_F2	2016-10-20 14:02:24	3144	2	19	M	u	9.74	1.15
1e-07_F2	2016-10-20 14:03:08	3189	3	15	R	u	5.66	0.1
1e-07_F2	2016-10-20 14:03:25	3206	2	16	R	u	6.68	0.1
1e-07_F2	2016-10-20 14:03:34	3214	2	17	R	u	7.7	0.1
1e-07_F2	2016-10-20 14:03:42	3223	2	18	R	u	8.72	0.1
1e-07_F2	2016-10-20 14:03:51	3231	2	19	R	u	9.74	0.1
1e-07_F2	2016-10-20 14:05:26	3327	1	19	R	u	9.74	0.1
1e-07_F2	2016-10-20 14:05:33	3333	1	17	R	u	7.7	0.1
1e-07_F2	2016-10-20 14:05:40	3340	1	18	R	u	8.72	0.1
1e-07_F2	2016-10-20 14:05:46	3347	2	19	R	u	9.74	0.1
1e-07_F2	2016-10-20 14:05:53	3353	2	21	R	u	11.78	0.1
1e-07_F2	2016-10-20 14:08:10	3490	2	21	R	u	11.78	0.1
1e-07_F2	2016-10-20 14:08:20	3500	2	17	R	u	7.7	0.1
1e-07_F2	2016-10-20 14:08:30	3510	2	17	R	m	7.7	0.1
1e-07_F2	2016-10-20 14:08:40	3520	2	18	R	o	8.72	0.1
1e-07_F2	2016-10-20 14:08:50	3530	2	21	R	o	11.78	0.1
1e-07_F2	2016-10-20 14:10:24	3624	1	21	R	o	11.78	0.1
1e-07_F2	2016-10-20 14:10:36	3636	1	18	R	o	8.72	0.1
1e-07_F2	2016-10-20 14:10:48	3648	2	21	R	o	11.78	0.1
1e-07_F2	2016-10-20 14:13:05	3785	1	21	R	o	11.78	0.1
1e-07_F2	2016-10-20 14:13:10	3791	1	18	R	o	8.72	0.1
1e-07_F2	2016-10-20 14:13:16	3796	1	19	R	u	9.74	0.1
1e-07_F2	2016-10-20 14:13:21	3802	1	21	R	u	11.78	0.1
1e-07_F2	2016-10-20 14:13:32	3813	2	16	R	o	6.68	0.1
1e-07_F2	2016-10-20 14:13:43	3824	2	17	R	o	7.7	0.1
1e-07_F2	2016-10-20 14:13:54	3835	1	15	R	u	5.66	0.1
1e-07_F2	2016-10-20 14:14:08	3849	2	16	R	u	6.68	0.1
1e-07_F2	2016-10-20 14:14:17	3857	2	17	R	o	7.7	0.1
1e-07_F2	2016-10-20 14:14:25	3866	2	17	R	m	7.7	0.1
1e-07_F2	2016-10-20 14:14:34	3874	2	17	R	u	7.7	0.1
1e-07_F2	2016-10-20 14:14:42	3883	2	18	R	u	8.72	0.1
1e-07_F2	2016-10-20 14:14:51	3891	2	17	R	u	7.7	0.1
1e-07_F2	2016-10-20 14:15:06	3907	2	16	R	m	6.68	0.1
1e-07_F2	2016-10-20 14:15:13	3913	2	16	R	u	6.68	0.1
1e-07_F2	2016-10-20 14:15:20	3920	2	15	R	m	5.66	0.1
1e-07_F2	2016-10-20 14:15:26	3927	2	14	R	u	4.64	0.1
1e-07_F2	2016-10-20 14:15:33	3933	2	15	R	u	5.66	0.1
1e-07_F2	2016-10-20 14:15:40	3940	2	14	R	u	4.64	0.1
1e-07_F2	2016-10-20 14:15:46	3947	2	15	R	u	5.66	0.1
1e-07_F2	2016-10-20 14:15:53	3953	2	16	R	u	6.68	0.1
1e-07_F2	2016-10-20 14:16:06	3967	2	16	R	u	6.68	0.1
1e-07_F2	2016-10-20 14:16:13	3973	2	17	R	m	7.7	0.1
1e-07_F2	2016-10-20 14:16:20	3980	2	17	R	u	7.7	0.1
1e-07_F2	2016-10-20 14:16:26	3987	2	18	R	m	8.72	0.1
1e-07_F2	2016-10-20 14:16:33	3993	2	17	R	m	7.7	0.1
1e-07_F2	2016-10-20 14:16:40	4000	2	16	R	m	6.68	0.1
1e-07_F2	2016-10-20 14:16:46	4007	2	15	R	m	5.66	0.1
1e-07_F2	2016-10-20 14:16:53	4013	2	14	R	m	4.64	0.1
1e-07_F2	2016-10-20 14:17:06	4026	2	13	R	m	3.62	0.1
1e-07_F2	2016-10-20 14:17:30	4050	1	12	R	m	2.6	0.1
1e-07_F2	2016-10-20 14:17:36	4056	1	14	R	m	4.64	0.1
1e-07_F2	2016-10-20 14:17:42	4062	1	15	R	m	5.66	0.1
1e-07_F2	2016-10-20 14:17:48	4068	1	16	R	m	6.68	0.1
1e-07_F2	2016-10-20 14:17:54	4074	1	17	R	m	7.7	0.1
1e-07_F2	2016-10-20 14:18:05	4085	1	16	R	u	6.68	0.1
1e-07_F2	2016-10-20 14:18:10	4091	1	15	R	u	5.66	0.1
1e-07_F2	2016-10-20 14:18:16	4096	1	14	R	u	4.64	0.1
1e-07_F2	2016-10-20 14:18:21	4102	1	13	R	u	3.62	0.1
1e-07_F2	2016-10-20 14:18:27	4107	1	12	R	u	2.6	0.1
1e-07_F2	2016-10-20 14:18:32	4113	1	11	R	o	1.58	0.1
1e-07_F2	2016-10-20 14:18:38	4118	1	13	R	u	3.62	0.1
1e-07_F2	2016-10-20 14:18:43	4124	1	14	R	u	4.64	0.1
1e-07_F2	2016-10-20 14:18:49	4129	1	14	R	m	4.64	0.1
1e-07_F2	2016-10-20 14:18:54	4135	1	15	R	o	5.66	0.1
1e-07_F2	2016-10-20 14:19:05	4145	1	16	R	o	6.68	0.1
1e-07_F2	2016-10-20 14:19:10	4150	1	15	R	m	5.66	0.1
1e-07_F2	2016-10-20 14:19:45	4185	1	16	R	m	6.68	0.1
1e-07_F2	2016-10-20 14:19:50	4190	1	19	R	m	9.74	0.1
1e-07_F2	2016-10-20 14:19:55	4195	1	21	R	m	11.78	0.1
1e-07_F2	2016-10-20 14:20:06	4207	2	18	R	u	8.72	0.1
1e-07_F2	2016-10-20 14:20:13	4213	2	18	R	m	8.72	0.1
1e-07_F2	2016-10-20 14:20:20	4220	2	17	R	u	7.7	0.1
1e-07_F2	2016-10-20 14:20:26	4227	2	16	R	u	6.68	0.1
1e-07_F2	2016-10-20 14:20:33	4233	2	15	R	u	5.66	0.1
1e-07_F2	2016-10-20 14:20:40	4240	2	14	R	u	4.64	0.1
1e-07_F2	2016-10-20 14:20:46	4247	1	15	R	u	5.66	0.1
1e-07_F2	2016-10-20 14:21:18	4278	1	14	R	u	4.64	0.1
1e-07_F2	2016-10-20 14:21:24	4284	1	14	R	m	4.64	0.1
1e-07_F2	2016-10-20 14:21:30	4290	1	15	R	o	5.66	0.1
1e-07_F2	2016-10-20 14:21:36	4296	1	15	R	u	5.66	0.1
1e-07_F2	2016-10-20 14:21:42	4302	1	15	R	o	5.66	0.1
1e-07_F2	2016-10-20 14:21:48	4308	1	16	R	u	6.68	0.1
1e-07_F2	2016-10-20 14:21:54	4314	1	17	R	u	7.7	0.1
1e-07_F2	2016-10-20 14:22:12	4332	2	18	R	u	8.72	0.1
1e-07_F2	2016-10-20 14:22:24	4344	2	17	R	u	7.7	0.1
1e-07_F2	2016-10-20 14:22:36	4356	2	18	R	u	8.72	0.1
1e-07_F2	2016-10-20 14:22:48	4368	2	21	R	u	11.78	0.1
1e-07_F2	2016-10-20 14:24:08	4449	1	21	R	u	11.78	0.1
1e-07_F2	2016-10-20 14:24:17	4457	2	15	R	u	5.66	0.1
1e-07_F2	2016-10-20 14:24:25	4466	2	16	R	u	6.68	0.1
1e-07_F2	2016-10-20 14:24:34	4474	2	18	R	u	8.72	0.1
1e-07_F2	2016-10-20 14:24:42	4483	2	19	R	u	9.74	0.1
1e-07_F2	2016-10-20 14:24:51	4491	2	21	R	u	11.78	0.1
1e-07_F2	2016-10-20 14:27:08	4629	3	21	R	u	11.78	0.1
1e-07_F2	2016-10-20 14:27:17	4637	3	15	R	u	5.66	0.1
1e-07_F2	2016-10-20 14:27:25	4646	2	11	R	u	1.58	0.1
1e-07_F2	2016-10-20 14:27:34	4654	2	14	R	u	4.64	0.1
1e-07_F2	2016-10-20 14:27:42	4663	2	12	R	o	2.6	0.1
1e-07_F2	2016-10-20 14:27:51	4671	2	14	R	u	4.64	0.1
1e-07_F2	2016-10-20 14:28:06	4686	3	13	R	u	3.62	0.1
1e-07_F2	2016-10-20 14:28:12	4692	3	13	M	u	3.62	0.64
1e-07_F2	2016-10-20 14:28:18	4698	3	16	M	u	6.68	1.04
1e-07_F2	2016-10-20 14:28:24	4704	3	13	M	u	3.62	0.64
1e-07_F2	2016-10-20 14:28:30	4710	3	12	M	u	2.6	0.5
1e-07_F2	2016-10-20 14:28:36	4716	3	11.5	M	u	2.09	0.43
1e-07_F2	2016-10-20 14:28:42	4722	3	10.65	M	u	1	0.32
1e-07_F2	2016-10-20 14:28:48	4728	3	10	M	u	0.56	0.32
1e-07_F2	2016-10-20 14:28:54	4734	2	10	M	u	0.56	0.32
1e-07_F2	2016-10-20 14:31:36	4896	1	10	M	u	0.56	0.32
1e-07_F2	2016-10-20 14:31:48	4908	1	14	M	u	4.64	0.77
1e-07_F2	2016-10-20 14:32:20	4940	1	14	R	u	4.64	0.1
1e-07_F2	2016-10-20 14:32:40	4960	1	21	R	u	11.78	0.1
1e-07_F2	2016-10-20 14:33:07	4988	1	14	R	u	4.64	0.1
1e-07_F2	2016-10-20 14:33:15	4995	1	13	R	u	3.62	0.1
1e-07_F2	2016-10-20 14:33:22	5002	1	12	R	u	2.6	0.1
1e-07_F2	2016-10-20 14:33:30	5010	1	11	R	u	1.58	0.1
1e-07_F2	2016-10-20 14:33:37	5018	1	11	R	o	1.58	0.1
1e-07_F2	2016-10-20 14:33:45	5025	1	12.5	R	u	3.11	0.1
1e-07_F2	2016-10-20 14:33:52	5032	1	11.5	M	u	2.09	0.43
1e-07_F2	2016-10-20 14:34:30	5070	1	12	M	u	2.6	0.5
1e-07_F2	2016-10-20 14:35:15	5115	1	12	M	u	2.6	0.5
1e-07_F2	2016-10-20 14:35:30	5130	1	11.5	M	u	2.09	0.43
1e-07_F2	2016-10-20 14:35:45	5145	1	12	M	u	2.6	0.5
1e-07_F2	2016-10-20 14:36:05	5165	1	12	M	u	2.6	0.5
1e-07_F2	2016-10-20 14:36:10	5171	1	11.5	M	u	2.09	0.43
1e-07_F2	2016-10-20 14:36:16	5176	1	12	R	u	2.6	0.1
1e-07_F2	2016-10-20 14:36:21	5182	1	13	R	u	3.62	0.1
1e-07_F2	2016-10-20 14:36:27	5187	1	14	R	o	4.64	0.1
1e-07_F2	2016-10-20 14:36:32	5193	1	15	R	u	5.66	0.1
1e-07_F2	2016-10-20 14:36:38	5198	1	16	R	o	6.68	0.1
1e-07_F2	2016-10-20 14:36:43	5204	1	17	R	o	7.7	0.1
1e-07_F2	2016-10-20 14:36:49	5209	1	18	R	o	8.72	0.1
1e-07_F2	2016-10-20 14:36:54	5215	1	14	R	o	4.64	0.1
1e-07_F2	2016-10-20 14:37:07	5228	2	14	R	u	4.64	0.1
1e-07_F2	2016-10-20 14:37:15	5235	1	16	R	u	6.68	0.1
1e-07_F2	2016-10-20 14:37:22	5242	1	17	R	u	7.7	0.1
1e-07_F2	2016-10-20 14:37:30	5250	1	16	R	u	6.68	0.1
1e-07_F2	2016-10-20 14:37:37	5258	1	15	R	u	5.66	0.1
1e-07_F2	2016-10-20 14:37:45	5265	1	14	R	u	4.64	0.1
1e-07_F2	2016-10-20 14:37:52	5273	1	13	R	u	3.62	0.1
1e-07_F2	2016-10-20 14:38:08	5289	1	12	R	u	2.6	0.1
1e-07_F2	2016-10-20 14:38:17	5297	1	11	R	u	1.58	0.1
1e-07_F2	2016-10-20 14:38:25	5306	1	12	R	u	2.6	0.1
1e-07_F2	2016-10-20 14:38:34	5314	1	13	R	u	3.62	0.1
1e-07_F2	2016-10-20 14:38:42	5323	1	12.5	M	u	3.11	0.57
1e-07_F2	2016-10-20 14:38:51	5331	1	12	M	u	2.6	0.5
1e-10_F2	2016-10-24 14:21:10	370	1	21	L	u	11.78	2.4
1e-10_F2	2016-10-24 14:21:20	380	1	18.5	L	u	9.23	2.4
1e-10_F2	2016-10-24 14:21:30	390	1	17.5	L	u	8.21	2.4
1e-10_F2	2016-10-24 14:21:40	400	1	17.5	R	u	8.21	0.1
1e-10_F2	2016-10-24 14:21:50	410	1	21	R	u	11.78	0.1
1e-10_F2	2016-10-24 14:23:15	495	2	21	L	u	11.78	2.4
1e-10_F2	2016-10-24 14:23:30	510	2	18	L	u	8.72	2.4
1e-10_F2	2016-10-24 14:23:45	525	2	21	L	u	11.78	2.4
1e-10_F2	2016-10-24 14:25:10	610	2	21	L	u	11.78	2.4
1e-10_F2	2016-10-24 14:25:20	620	2	16.8	L	u	7.49	2.4
1e-10_F2	2016-10-24 14:26:07	668	2	13.44	R	u	3.97	0.1
1e-10_F2	2016-10-24 14:26:30	690	1	13	R	u	3.62	0.1
1e-10_F2	2016-10-24 14:26:37	698	1	12	R	u	2.6	0.1
1e-10_F2	2016-10-24 14:26:45	705	1	14.5	L	u	5.15	1.78
1e-10_F2	2016-10-24 14:26:52	713	1	16.5	L	u	7.19	2.32
1e-10_F2	2016-10-24 14:27:20	740	1	15	L	u	5.66	1.91
1e-10_F2	2016-10-24 14:27:40	760	1	16.5	L	u	7.19	2.32
1e-10_F2	2016-10-24 14:28:10	790	1	14	L	u	4.64	1.64
1e-10_F2	2016-10-24 14:28:20	800	1	13	L	u	3.62	1.37
1e-10_F2	2016-10-24 14:28:30	810	1	15	L	u	5.66	1.91
1e-10_F2	2016-10-24 14:28:40	820	1	16	L	u	6.68	2.18
1e-10_F2	2016-10-24 14:28:50	830	1	16.5	L	u	7.19	2.32
1e-10_F2	2016-10-24 14:29:30	870	1	15	L	u	5.66	1.91
1e-10_F2	2016-10-24 14:30:20	920	1	12	L	u	2.6	1.1
1e-10_F2	2016-10-24 14:30:40	940	1	11.5	L	u	2.09	0.96
1e-10_F2	2016-10-24 14:32:15	1035	1	11.5	L	u	2.09	0.96
1e-10_F2	2016-10-24 14:32:30	1050	1	10.65	L	u	1	0.73
1e-10_F2	2016-10-24 14:32:45	1065	1	9.73	L	u	0	0.73
1e-11_F2	2016-10-25 08:03:10	430	3	21	R	u	11.78	0.1
1e-11_F2	2016-10-25 08:03:20	440	3	16.8	R	u	7.49	0.1
1e-11_F2	2016-10-25 08:03:30	450	3	13.44	R	u	3.97	0.1
1e-11_F2	2016-10-25 08:03:40	460	3	10.65	R	u	1	0.1
1e-11_F2	2016-10-25 08:03:50	470	3	10	R	u	0.56	0.1
1e-11_F2	2016-10-25 08:07:15	675	1	10	R	u	0.56	0.1
1e-11_F2	2016-10-25 08:07:30	690	2	10	R	u	0.56	0.1
1e-11_F2	2016-10-25 08:07:45	705	2	9.73	R	u	0	0.1
1e-15_F2	2016-11-04 09:59:10	190	1	21	L	u	11.78	2.4
1e-15_F2	2016-11-04 09:59:20	200	1	16.8	L	u	7.49	2.4
1e-15_F2	2016-11-04 09:59:30	210	1	13.44	L	u	3.97	1.49
1e-15_F2	2016-11-04 09:59:40	220	1	10.65	L	u	1	0.73
1e-15_F2	2016-11-04 09:59:50	230	1	9.73	L	u	0	0.73
1e-21_F2	2016-11-09 10:17:07	188	3	21	L	u	11.78	2.4
1e-21_F2	2016-11-09 10:17:15	195	3	18	L	u	8.72	2.4
1e-21_F2	2016-11-09 10:17:22	202	3	18	M	u	8.72	1.15
1e-21_F2	2016-11-09 10:17:30	210	3	18	R	u	8.72	0.1
1e-21_F2	2016-11-09 10:17:37	218	3	17	R	u	7.7	0.1
1e-21_F2	2016-11-09 10:17:45	225	3	16.8	R	u	7.49	0.1
1e-21_F2	2016-11-09 10:17:52	232	3	13.44	R	u	3.97	0.1
1e-21_F2	2016-11-09 10:18:40	280	1	16	R	u	6.68	0.1
1e-21_F2	2016-11-09 10:18:50	290	1	14	R	u	4.64	0.1
1e-21_F2	2016-11-09 10:19:12	312	1	14	R	u	4.64	0.1
1e-21_F2	2016-11-09 10:19:24	324	1	15	R	u	5.66	0.1
1e-21_F2	2016-11-09 10:19:36	336	1	16	R	u	6.68	0.1
1e-21_F2	2016-11-09 10:20:40	400	1	21	R	u	11.78	0.1
1e-21_F2	2016-11-09 10:30:06	967	1	21	R	u	11.78	0.1
1e-21_F2	2016-11-09 10:30:13	973	1	16	R	u	6.68	0.1
1e-21_F2	2016-11-09 10:30:20	980	1	15	R	u	5.66	0.1
1e-21_F2	2016-11-09 10:30:26	987	1	15	R	u	5.66	0.1
1e-21_F2	2016-11-09 10:30:33	993	1	16	R	u	6.68	0.1
1e-21_F2	2016-11-09 10:30:40	1000	1	17	R	u	7.7	0.1
1e-21_F2	2016-11-09 10:30:46	1007	1	18	R	u	8.72	0.1
1e-21_F2	2016-11-09 10:30:53	1013	1	21	R	u	11.78	0.1
1e-21_F2	2016-11-09 10:31:06	1027	1	21	R	u	11.78	0.1
1e-21_F2	2016-11-09 10:31:13	1033	1	21	R	u	11.78	0.1
1e-21_F2	2016-11-09 10:31:20	1040	1	16	R	u	6.68	0.1
1e-21_F2	2016-11-09 10:31:26	1047	1	15	R	u	5.66	0.1
1e-21_F2	2016-11-09 10:31:33	1053	1	14	R	u	4.64	0.1
1e-21_F2	2016-11-09 10:31:40	1060	1	13	R	u	3.62	0.1
1e-21_F2	2016-11-09 10:31:46	1067	1	12	R	u	2.6	0.1
1e-21_F2	2016-11-09 10:31:53	1073	1	13	R	u	3.62	0.1
1e-21_F2	2016-11-09 10:32:08	1089	1	13	R	u	3.62	0.1
1e-21_F2	2016-11-09 10:32:17	1097	1	13	R	u	3.62	0.1
1e-21_F2	2016-11-09 10:32:25	1106	1	16	R	u	6.68	0.1
1e-21_F2	2016-11-09 10:32:34	1114	1	17	R	u	7.7	0.1
1e-21_F2	2016-11-09 10:32:42	1123	1	19	R	u	9.74	0.1
1e-21_F2	2016-11-09 10:32:51	1131	1	21	R	u	11.78	0.1
1e-21_F2	2016-11-09 10:33:20	1160	1	19	R	u	9.74	0.1
1e-21_F2	2016-11-09 10:33:40	1180	1	21	R	u	11.78	0.1
1e-21_F2	2016-11-09 10:35:06	1267	1	21	R	u	11.78	0.1
1e-21_F2	2016-11-09 10:35:13	1273	1	17	R	u	7.7	0.1
1e-21_F2	2016-11-09 10:35:20	1280	1	16	R	u	6.68	0.1
1e-21_F2	2016-11-09 10:35:26	1287	1	15	R	u	5.66	0.1
1e-21_F2	2016-11-09 10:35:33	1293	1	14	R	u	4.64	0.1
1e-21_F2	2016-11-09 10:35:40	1300	1	13	R	u	3.62	0.1
1e-21_F2	2016-11-09 10:35:46	1307	1	12	R	u	2.6	0.1
1e-21_F2	2016-11-09 10:35:53	1313	1	11.5	R	u	2.09	0.1
1e-21_F2	2016-11-09 10:36:07	1328	1	11.5	R	u	2.09	0.1
1e-21_F2	2016-11-09 10:36:15	1335	1	11.5	R	u	2.09	0.1
1e-21_F2	2016-11-09 10:36:22	1342	1	16	R	u	6.68	0.1
1e-21_F2	2016-11-09 10:36:30	1350	1	17	R	u	7.7	0.1
1e-21_F2	2016-11-09 10:36:37	1358	1	18	R	u	8.72	0.1
1e-21_F2	2016-11-09 10:36:45	1365	1	19	R	u	9.74	0.1
1e-21_F2	2016-11-09 10:36:52	1372	1	21	R	u	11.78	0.1
1e-21_F2	2016-11-09 10:38:20	1460	1	21	R	u	11.78	0.1
1e-21_F2	2016-11-09 10:38:40	1480	1	16	R	u	6.68	0.1
1e-21_F2	2016-11-09 10:39:04	1504	1	15	R	u	5.66	0.1
1e-21_F2	2016-11-09 10:39:08	1508	1	15	R	u	5.66	0.1
1e-21_F2	2016-11-09 10:39:12	1512	1	14	R	u	4.64	0.1
1e-21_F2	2016-11-09 10:39:16	1516	1	13	R	u	3.62	0.1
1e-21_F2	2016-11-09 10:39:20	1520	1	12	R	u	2.6	0.1
1e-21_F2	2016-11-09 10:39:24	1524	1	11.5	R	u	2.09	0.1
1e-21_F2	2016-11-09 10:39:28	1528	1	13	R	u	3.62	0.1
1e-21_F2	2016-11-09 10:39:32	1532	1	14	R	u	4.64	0.1
1e-21_F2	2016-11-09 10:39:36	1536	1	15	R	u	5.66	0.1
1e-21_F2	2016-11-09 10:39:40	1540	1	16	R	u	6.68	0.1
1e-21_F2	2016-11-09 10:39:44	1544	1	17	R	u	7.7	0.1
1e-21_F2	2016-11-09 10:39:48	1548	1	18	R	u	8.72	0.1
1e-21_F2	2016-11-09 10:39:52	1552	1	19	R	u	9.74	0.1
1e-21_F2	2016-11-09 10:39:56	1556	1	21	R	u	11.78	0.1
1e-21_F2	2016-11-09 10:41:12	1632	1	21	R	u	11.78	0.1
1e-21_F2	2016-11-09 10:41:24	1644	1	15	R	u	5.66	0.1
1e-21_F2	2016-11-09 10:41:36	1656	1	14	R	u	4.64	0.1
1e-21_F2	2016-11-09 10:41:48	1668	1	13	R	u	3.62	0.1
1e-21_F2	2016-11-09 10:42:05	1685	1	12	R	u	2.6	0.1
1e-21_F2	2016-11-09 10:42:10	1691	1	11	R	u	1.58	0.1
1e-21_F2	2016-11-09 10:42:16	1696	1	13	R	u	3.62	0.1
1e-21_F2	2016-11-09 10:42:21	1702	1	14	R	u	4.64	0.1
1e-21_F2	2016-11-09 10:42:27	1707	1	15	R	u	5.66	0.1
1e-21_F2	2016-11-09 10:42:32	1713	1	16	R	u	6.68	0.1
1e-21_F2	2016-11-09 10:42:38	1718	1	17	R	u	7.7	0.1
1e-21_F2	2016-11-09 10:42:43	1724	1	18	R	u	8.72	0.1
1e-21_F2	2016-11-09 10:42:49	1729	1	19	R	u	9.74	0.1
1e-21_F2	2016-11-09 10:42:54	1735	1	21	R	u	11.78	0.1
1e-21_F2	2016-11-09 10:45:20	1880	1	21	R	u	11.78	0.1
1e-21_F2	2016-11-09 10:45:40	1900	1	15	R	u	5.66	0.1
1e-21_F2	2016-11-09 10:46:07	1928	1	15	R	u	5.66	0.1
1e-21_F2	2016-11-09 10:46:15	1935	1	14	R	u	4.64	0.1
1e-21_F2	2016-11-09 10:46:22	1942	1	13	R	u	3.62	0.1
1e-21_F2	2016-11-09 10:46:30	1950	1	11	M	u	1.58	0.36
1e-21_F2	2016-11-09 10:46:37	1958	1	12	R	u	2.6	0.1
1e-21_F2	2016-11-09 10:46:45	1965	1	13	R	u	3.62	0.1
1e-21_F2	2016-11-09 10:46:52	1972	1	14	R	u	4.64	0.1
1e-21_F2	2016-11-09 10:47:15	1995	1	14	R	u	4.64	0.1
1e-21_F2	2016-11-09 10:47:30	2010	1	18	R	u	8.72	0.1
1e-21_F2	2016-11-09 10:47:45	2025	1	19	R	u	9.74	0.1
1e-21_F2	2016-11-09 10:50:08	2169	1	19	R	u	9.74	0.1
1e-21_F2	2016-11-09 10:50:17	2177	1	15	R	u	5.66	0.1
1e-21_F2	2016-11-09 10:50:25	2186	1	14	R	u	4.64	0.1
1e-21_F2	2016-11-09 10:50:34	2194	1	13	R	u	3.62	0.1
1e-21_F2	2016-11-09 10:50:42	2203	1	11	M	u	1.58	0.36
1e-21_F2	2016-11-09 10:50:51	2211	1	10.65	M	u	1	0.32
1e-21_F2	2016-11-09 10:51:30	2250	1	10.5	M	u	1.07	0.32
1e-21_F2	2016-11-09 10:52:15	2295	1	10	M	u	0.56	0.32
1e-21_F2	2016-11-09 10:52:30	2310	1	10.5	L	u	1.07	0.73
1e-21_F2	2016-11-09 10:52:45	2325	1	9.73	L	u	0	0.73
1e-01_F2	2016-10-18 07:31:20	440	1	21	R	u	11.78	0.1
1e-01_F2	2016-10-18 07:31:40	460	1	19	R	u	9.74	0.1
1e-01_F2	2016-10-18 07:32:07	488	1	18	R	u	8.72	0.1
1e-01_F2	2016-10-18 07:32:15	495	1	17	R	u	7.7	0.1
1e-01_F2	2016-10-18 07:32:22	503	1	16.8	R	u	7.49	0.1
1e-01_F2	2016-10-18 07:32:30	510	1	16	R	u	6.68	0.1
1e-01_F2	2016-10-18 07:32:37	518	1	13.44	R	u	3.97	0.1
1e-01_F2	2016-10-18 07:32:45	525	1	11	R	u	1.58	0.1
1e-01_F2	2016-10-18 07:32:52	533	1	12	R	u	2.6	0.1
1e-01_F2	2016-10-18 07:33:06	547	1	14	R	u	4.64	0.1
1e-01_F2	2016-10-18 07:33:13	553	1	15	R	u	5.66	0.1
1e-01_F2	2016-10-18 07:33:20	560	1	16	R	u	6.68	0.1
1e-01_F2	2016-10-18 07:33:26	567	1	17	R	u	7.7	0.1
1e-01_F2	2016-10-18 07:33:33	573	1	18	R	u	8.72	0.1
1e-01_F2	2016-10-18 07:33:40	580	1	17	R	u	7.7	0.1
1e-01_F2	2016-10-18 07:33:46	587	1	16	R	u	6.68	0.1
1e-01_F2	2016-10-18 07:33:53	593	1	15	R	u	5.66	0.1
1e-01_F2	2016-10-18 07:34:06	607	1	11	R	u	1.58	0.1
1e-01_F2	2016-10-18 07:34:13	613	1	12	R	u	2.6	0.1
1e-01_F2	2016-10-18 07:34:20	620	1	13	R	u	3.62	0.1
1e-01_F2	2016-10-18 07:34:26	627	1	14	R	u	4.64	0.1
1e-01_F2	2016-10-18 07:34:33	633	1	15	R	u	5.66	0.1
1e-01_F2	2016-10-18 07:34:40	640	1	16	R	u	6.68	0.1
1e-01_F2	2016-10-18 07:34:46	647	1	17	R	u	7.7	0.1
1e-01_F2	2016-10-18 07:34:53	653	1	16	R	u	6.68	0.1
1e-01_F2	2016-10-18 07:35:20	680	1	10.65	R	u	1	0.1
1e-01_F2	2016-10-18 07:35:40	700	1	10.5	R	u	1.07	0.1
1e-01_F2	2016-10-18 07:37:20	800	1	10.5	R	u	1.07	0.1
1e-01_F2	2016-10-18 07:37:40	820	1	10	R	u	0.56	0.1
1e-01_F2	2016-10-18 07:40:20	980	1	10	R	u	0.56	0.1
1e-01_F2	2016-10-18 07:40:40	1000	1	9.73	R	u	0	0.1
1e-06_F2	2016-10-20 08:14:20	320	1	21	L	u	11.78	2.4
1e-06_F2	2016-10-20 08:14:40	340	1	18	L	u	8.72	2.4
1e-06_F2	2016-10-20 08:15:15	375	1	18	L	u	8.72	2.4
1e-06_F2	2016-10-20 08:15:30	390	1	18	M	u	8.72	1.15
1e-06_F2	2016-10-20 08:15:45	405	1	18	R	u	8.72	0.1
1e-06_F2	2016-10-20 08:16:12	432	1	16.8	R	u	7.49	0.1
1e-06_F2	2016-10-20 08:16:24	444	1	16.5	R	u	7.19	0.1
1e-06_F2	2016-10-20 08:16:36	456	1	16.5	M	u	7.19	1.11
1e-06_F2	2016-10-20 08:16:48	468	1	21	M	u	11.78	1.15
1e-06_F2	2016-10-20 09:15:42	4003	1	21	R	u	11.78	0.1
1e-06_F2	2016-10-20 09:15:51	4011	1	17	R	u	7.7	0.1
1e-06_F2	2016-10-20 09:16:20	4040	2	19	R	u	9.74	0.1
1e-06_F2	2016-10-20 09:16:30	4050	2	19	M	u	9.74	1.15
1e-06_F2	2016-10-20 09:16:40	4060	2	17	L	u	7.7	2.4
1e-06_F2	2016-10-20 09:16:50	4070	2	21	L	u	11.78	2.4
1e-20_F2	2016-11-09 08:06:15	75	3	21	L	u	11.78	2.4
1e-20_F2	2016-11-09 08:06:30	90	3	16.8	L	u	7.49	2.4
1e-20_F2	2016-11-09 08:06:45	105	3	16	L	u	6.68	2.18
1e-20_F2	2016-11-09 08:07:06	127	3	16	M	u	6.68	1.04
1e-20_F2	2016-11-09 08:07:13	133	3	15	R	u	5.66	0.1
1e-20_F2	2016-11-09 08:07:20	140	3	13.44	R	u	3.97	0.1
1e-20_F2	2016-11-09 08:07:26	147	3	12	R	u	2.6	0.1
1e-20_F2	2016-11-09 08:07:33	153	3	11	M	u	1.58	0.36
1e-20_F2	2016-11-09 08:07:40	160	3	10	M	u	0.56	0.32
1e-20_F2	2016-11-09 08:07:46	167	3	10.65	M	u	1	0.32
1e-20_F2	2016-11-09 08:07:53	173	3	9.73	M	u	0	0.32
1e-16_F3	2016-11-07 12:14:06	306	2	21	L	u	11.78	2.4
1e-16_F3	2016-11-07 12:14:12	312	2	19	L	u	9.74	2.4
1e-16_F3	2016-11-07 12:14:18	318	2	16.8	L	u	7.49	2.4
1e-16_F3	2016-11-07 12:14:24	324	2	16.8	M	u	7.49	1.15
1e-16_F3	2016-11-07 12:14:30	330	2	15	M	u	5.66	0.91
1e-16_F3	2016-11-07 12:14:36	336	2	15	R	u	5.66	0.1
1e-16_F3	2016-11-07 12:14:42	342	2	13.44	R	u	3.97	0.1
1e-16_F3	2016-11-07 12:14:48	348	2	10.65	R	u	1	0.1
1e-16_F3	2016-11-07 12:15:30	390	1	10	L	u	0.56	0.73
1e-16_F3	2016-11-07 12:16:50	470	1	21	R	u	11.78	0.1
1e-05_F3	2016-10-19 15:10:07	188	1	21	L	u	11.78	2.4
1e-05_F3	2016-10-19 15:10:15	195	1	16.8	L	u	7.49	2.4
1e-05_F3	2016-10-19 15:10:22	202	1	13.44	L	u	3.97	1.49
1e-05_F3	2016-10-19 15:10:30	210	1	16	L	u	6.68	2.18
1e-05_F3	2016-10-19 15:10:37	218	1	13	L	u	3.62	1.37
1e-05_F3	2016-10-19 15:10:45	225	1	12	L	u	2.6	1.1
1e-05_F3	2016-10-19 15:10:52	232	1	11	L	u	1.58	0.83
1e-05_F3	2016-10-19 15:11:20	260	1	10.65	L	u	1	0.73
1e-05_F3	2016-10-19 15:11:40	280	1	9.73	L	u	0	0.73
1e-07_F3	2016-10-20 13:13:12	192	1	21	R	u	11.78	0.1
1e-07_F3	2016-10-20 13:13:24	204	1	18	R	u	8.72	0.1
1e-07_F3	2016-10-20 13:13:36	216	1	17.5	R	u	8.21	0.1
1e-07_F3	2016-10-20 13:13:48	228	1	19	R	u	9.74	0.1
1e-07_F3	2016-10-20 13:14:15	255	1	16.8	R	u	7.49	0.1
1e-07_F3	2016-10-20 13:14:30	270	1	16	R	u	6.68	0.1
1e-07_F3	2016-10-20 13:14:45	285	1	17	R	u	7.7	0.1
1e-07_F3	2016-10-20 13:15:06	307	1	18	R	u	8.72	0.1
1e-07_F3	2016-10-20 13:15:46	347	1	18	L	u	8.72	2.4
1e-07_F3	2016-10-20 13:15:53	353	1	17	L	u	7.7	2.4
1e-07_F3	2016-10-20 13:16:08	369	1	16	L	u	6.68	2.18
1e-07_F3	2016-10-20 13:16:17	377	1	16	L	u	6.68	2.18
1e-07_F3	2016-10-20 13:16:25	386	1	17	L	u	7.7	2.4
1e-07_F3	2016-10-20 13:16:34	394	1	18	L	u	8.72	2.4
1e-07_F3	2016-10-20 13:16:42	403	1	19	L	u	9.74	2.4
1e-07_F3	2016-10-20 13:16:51	411	1	21	L	u	11.78	2.4
1e-07_F3	2016-10-20 13:17:15	435	1	18	R	u	8.72	0.1
1e-07_F3	2016-10-20 13:17:30	450	1	19	R	u	9.74	0.1
1e-07_F3	2016-10-20 13:17:45	465	1	21	R	u	11.78	0.1
1e-07_F3	2016-10-20 13:18:12	492	1	17	R	u	7.7	0.1
1e-07_F3	2016-10-20 13:18:24	504	1	18	R	u	8.72	0.1
1e-07_F3	2016-10-20 13:18:36	516	1	19	R	u	9.74	0.1
1e-07_F3	2016-10-20 13:18:48	528	1	21	R	u	11.78	0.1
1e-07_F3	2016-10-20 13:31:10	1270	1	21	R	u	11.78	0.1
1e-07_F3	2016-10-20 13:31:20	1280	1	13.44	R	u	3.97	0.1
1e-07_F3	2016-10-20 13:31:30	1290	1	13	R	u	3.62	0.1
1e-07_F3	2016-10-20 13:31:40	1300	1	12	R	u	2.6	0.1
1e-07_F3	2016-10-20 13:31:50	1310	1	11.5	R	u	2.09	0.1
1e-07_F3	2016-10-20 13:32:06	1326	1	11.5	R	u	2.09	0.1
1e-07_F3	2016-10-20 13:32:12	1332	1	13	R	u	3.62	0.1
1e-07_F3	2016-10-20 13:32:18	1338	1	14	R	u	4.64	0.1
1e-07_F3	2016-10-20 13:32:24	1344	1	15	R	u	5.66	0.1
1e-07_F3	2016-10-20 13:32:30	1350	1	16	R	u	6.68	0.1
1e-07_F3	2016-10-20 13:32:36	1356	1	17	R	u	7.7	0.1
1e-07_F3	2016-10-20 13:32:42	1362	1	18	R	u	8.72	0.1
1e-07_F3	2016-10-20 13:32:48	1368	1	19	R	u	9.74	0.1
1e-07_F3	2016-10-20 13:32:54	1374	1	21	R	u	11.78	0.1
1e-07_F3	2016-10-20 13:33:10	1390	1	17	R	u	7.7	0.1
1e-07_F3	2016-10-20 13:33:20	1400	1	17	R	u	7.7	0.1
1e-07_F3	2016-10-20 13:33:30	1410	1	18	R	u	8.72	0.1
1e-07_F3	2016-10-20 13:33:40	1420	1	19	R	u	9.74	0.1
1e-07_F3	2016-10-20 13:33:50	1430	1	21	R	u	11.78	0.1
1e-07_F3	2016-10-20 13:35:20	1520	1	21	R	u	11.78	0.1
1e-07_F3	2016-10-20 13:35:40	1540	1	17	R	u	7.7	0.1
1e-07_F3	2016-10-20 13:36:06	1566	1	16	R	u	6.68	0.1
1e-07_F3	2016-10-20 13:36:12	1572	1	15	R	u	5.66	0.1
1e-07_F3	2016-10-20 13:36:18	1578	1	14.5	R	u	5.15	0.1
1e-07_F3	2016-10-20 13:36:24	1584	1	15	R	u	5.66	0.1
1e-07_F3	2016-10-20 13:36:30	1590	1	16	R	u	6.68	0.1
1e-07_F3	2016-10-20 13:36:36	1596	1	17	R	u	7.7	0.1
1e-07_F3	2016-10-20 13:36:42	1602	1	18	R	u	8.72	0.1
1e-07_F3	2016-10-20 13:36:48	1608	1	19	R	u	9.74	0.1
1e-07_F3	2016-10-20 13:36:54	1614	1	21	R	u	11.78	0.1
1e-07_F3	2016-10-20 13:38:04	1684	2	21	R	u	11.78	0.1
1e-07_F3	2016-10-20 13:38:08	1688	2	16.8	R	u	7.49	0.1
1e-07_F3	2016-10-20 13:38:36	1716	1	12	R	u	2.6	0.1
1e-07_F3	2016-10-20 13:38:40	1720	1	16	R	u	6.68	0.1
1e-07_F3	2016-10-20 13:38:44	1724	1	17	R	u	7.7	0.1
1e-07_F3	2016-10-20 13:38:48	1728	1	17	R	u	7.7	0.1
1e-07_F3	2016-10-20 13:38:52	1732	1	16	R	u	6.68	0.1
1e-07_F3	2016-10-20 13:38:56	1736	1	17	R	u	7.7	0.1
1e-07_F3	2016-10-20 13:39:06	1746	1	15	R	u	5.66	0.1
1e-07_F3	2016-10-20 13:39:12	1752	1	17	R	u	7.7	0.1
1e-07_F3	2016-10-20 13:39:24	1764	2	16	R	u	6.68	0.1
1e-07_F3	2016-10-20 13:39:30	1770	1	15	R	u	5.66	0.1
1e-07_F3	2016-10-20 13:39:36	1776	1	13	R	u	3.62	0.1
1e-07_F3	2016-10-20 13:39:42	1782	1	12	R	u	2.6	0.1
1e-07_F3	2016-10-20 13:40:20	1820	2	19	R	u	9.74	0.1
1e-07_F3	2016-10-20 13:40:40	1840	1	21	R	u	11.78	0.1
1e-07_F3	2016-10-20 13:41:07	1867	1	14	R	u	4.64	0.1
1e-07_F3	2016-10-20 13:41:15	1875	1	14	R	u	4.64	0.1
1e-07_F3	2016-10-20 13:41:22	1882	1	13	R	u	3.62	0.1
1e-07_F3	2016-10-20 13:41:30	1890	1	12	R	u	2.6	0.1
1e-07_F3	2016-10-20 13:41:37	1898	1	11.5	R	u	2.09	0.1
1e-07_F3	2016-10-20 13:41:45	1905	1	19	R	u	9.74	0.1
1e-07_F3	2016-10-20 13:42:30	1950	2	19	R	u	9.74	0.1
1e-07_F3	2016-10-20 13:43:45	2025	1	21	R	u	11.78	0.1
1e-07_F3	2016-10-20 13:44:10	2050	2	11	R	u	1.58	0.1
1e-07_F3	2016-10-20 13:44:40	2080	1	19	R	u	9.74	0.1
1e-07_F3	2016-10-20 13:44:50	2090	1	21	R	u	11.78	0.1
1e-07_F3	2016-10-20 13:45:50	2150	1	12	R	u	2.6	0.1
1e-07_F3	2016-10-20 13:46:13	2173	1	12	R	u	2.6	0.1
1e-07_F3	2016-10-20 13:46:20	2180	1	16	R	u	6.68	0.1
1e-07_F3	2016-10-20 13:46:43	2204	3	16	M	u	6.68	1.04
1e-07_F3	2016-10-20 13:47:16	2236	1	15	R	u	5.66	0.1
1e-07_F3	2016-10-20 13:47:21	2242	1	15	R	u	5.66	0.1
1e-07_F3	2016-10-20 13:47:27	2247	1	14	R	u	4.64	0.1
1e-07_F3	2016-10-20 13:47:32	2253	1	14	R	u	4.64	0.1
1e-07_F3	2016-10-20 13:47:38	2258	1	13	R	u	3.62	0.1
1e-07_F3	2016-10-20 13:47:43	2264	1	13	R	u	3.62	0.1
1e-07_F3	2016-10-20 13:47:49	2269	1	12	R	u	2.6	0.1
1e-07_F3	2016-10-20 13:48:05	2285	1	15	R	u	5.66	0.1
1e-07_F3	2016-10-20 13:48:10	2290	1	13	R	u	3.62	0.1
1e-07_F3	2016-10-20 13:48:15	2295	1	17	R	u	7.7	0.1
1e-07_F3	2016-10-20 13:48:20	2300	1	15	R	u	5.66	0.1
1e-07_F3	2016-10-20 13:48:25	2305	1	14	R	u	4.64	0.1
1e-07_F3	2016-10-20 13:48:30	2310	1	13	R	u	3.62	0.1
1e-07_F3	2016-10-20 13:48:35	2315	1	12	R	u	2.6	0.1
1e-07_F3	2016-10-20 13:48:40	2320	1	16	R	u	6.68	0.1
1e-07_F3	2016-10-20 13:48:45	2325	1	17	R	u	7.7	0.1
1e-07_F3	2016-10-20 13:48:50	2330	1	18	R	u	8.72	0.1
1e-07_F3	2016-10-20 13:49:27	2367	2	14	R	u	4.64	0.1
1e-07_F3	2016-10-20 13:49:32	2373	2	15	R	u	5.66	0.1
1e-07_F3	2016-10-20 13:49:38	2378	2	13	R	u	3.62	0.1
1e-07_F3	2016-10-20 13:49:43	2384	2	17	R	u	7.7	0.1
1e-07_F3	2016-10-20 13:49:49	2389	3	17	R	u	7.7	0.1
1e-07_F3	2016-10-20 13:49:54	2395	3	17	M	u	7.7	1.15
1e-07_F3	2016-10-20 13:50:05	2405	1	12	R	u	2.6	0.1
1e-07_F3	2016-10-20 13:50:10	2410	1	17	R	u	7.7	0.1
1e-07_F3	2016-10-20 13:50:55	2455	1	16	R	u	6.68	0.1
1e-07_F3	2016-10-20 13:51:09	2469	3	15	R	u	5.66	0.1
1e-07_F3	2016-10-20 13:51:13	2474	1	12	R	u	2.6	0.1
1e-07_F3	2016-10-20 13:51:18	2478	1	17	R	u	7.7	0.1
1e-07_F3	2016-10-20 13:52:51	2571	1	21	R	u	11.78	0.1
1e-07_F3	2016-10-20 13:53:04	2585	2	14	R	u	4.64	0.1
1e-07_F3	2016-10-20 13:53:09	2589	2	13	R	u	3.62	0.1
1e-07_F3	2016-10-20 13:53:13	2594	2	12	R	u	2.6	0.1
1e-07_F3	2016-10-20 13:53:18	2598	2	11.5	R	u	2.09	0.1
1e-07_F3	2016-10-20 13:53:23	2603	2	11.5	R	u	2.09	0.1
1e-07_F3	2016-10-20 13:53:27	2608	2	11.5	R	u	2.09	0.1
1e-07_F3	2016-10-20 13:53:32	2612	1	10.65	R	u	1	0.1
1e-07_F3	2016-10-20 13:53:36	2617	1	16	R	u	6.68	0.1
1e-07_F3	2016-10-20 13:53:41	2622	1	17	R	u	7.7	0.1
1e-07_F3	2016-10-20 13:55:05	2705	1	17	R	u	7.7	0.1
1e-07_F3	2016-10-20 13:55:10	2710	2	15	R	u	5.66	0.1
1e-07_F3	2016-10-20 13:55:15	2715	1	11.5	R	u	2.09	0.1
1e-07_F3	2016-10-20 13:55:20	2720	1	10	R	u	0.56	0.1
1e-07_F3	2016-10-20 13:55:25	2725	1	12	R	u	2.6	0.1
1e-07_F3	2016-10-20 13:55:30	2730	1	13	R	u	3.62	0.1
1e-07_F3	2016-10-20 13:55:35	2735	1	14	R	u	4.64	0.1
1e-07_F3	2016-10-20 13:55:40	2740	1	16	R	u	6.68	0.1
1e-07_F3	2016-10-20 13:56:08	2769	1	18	R	u	8.72	0.1
1e-07_F3	2016-10-20 13:56:17	2777	1	21	R	u	11.78	0.1
1e-07_F3	2016-10-20 13:57:03	2823	2	16	R	u	6.68	0.1
1e-07_F3	2016-10-20 13:57:06	2827	2	17	R	u	7.7	0.1
1e-07_F3	2016-10-20 13:57:10	2830	2	12	R	u	2.6	0.1
1e-07_F3	2016-10-20 13:57:33	2853	1	11	R	u	1.58	0.1
1e-07_F3	2016-10-20 13:57:36	2857	1	15	R	u	5.66	0.1
1e-07_F3	2016-10-20 13:57:40	2860	1	16	R	u	6.68	0.1
1e-07_F3	2016-10-20 13:57:43	2863	1	21	R	u	11.78	0.1
1e-07_F3	2016-10-20 13:58:41	2921	1	21	R	u	11.78	0.1
1e-07_F3	2016-10-20 13:58:44	2924	1	10	R	u	0.56	0.1
1e-07_F3	2016-10-20 13:58:47	2927	1	14	R	u	4.64	0.1
1e-07_F3	2016-10-20 13:58:50	2931	1	17	R	u	7.7	0.1
1e-07_F3	2016-10-20 13:58:53	2934	1	18	R	u	8.72	0.1
1e-07_F3	2016-10-20 13:58:56	2937	1	21	R	u	11.78	0.1
1e-07_F3	2016-10-20 14:00:06	3006	2	21	R	u	11.78	0.1
1e-07_F3	2016-10-20 14:00:12	3012	2	13	R	u	3.62	0.1
1e-07_F3	2016-10-20 14:00:24	3024	1	10	R	u	0.56	0.1
1e-07_F3	2016-10-20 14:00:30	3030	3	16	R	u	6.68	0.1
1e-07_F3	2016-10-20 14:00:36	3036	3	17	R	u	7.7	0.1
1e-07_F3	2016-10-20 14:00:42	3042	3	17	M	u	7.7	1.15
1e-07_F3	2016-10-20 14:00:48	3048	3	18	M	u	8.72	1.15
1e-07_F3	2016-10-20 14:00:54	3054	3	18	M	u	8.72	1.15
1e-07_F3	2016-10-20 14:01:20	3080	2	21	M	u	11.78	1.15
1e-07_F3	2016-10-20 14:01:26	3087	1	10.5	R	u	1.07	0.1
1e-07_F3	2016-10-20 14:01:33	3093	1	10.5	R	u	1.07	0.1
1e-07_F3	2016-10-20 14:01:40	3100	1	11	R	u	1.58	0.1
1e-07_F3	2016-10-20 14:01:46	3107	1	11	R	u	1.58	0.1
1e-07_F3	2016-10-20 14:01:53	3113	1	10	R	u	0.56	0.1
1e-07_F3	2016-10-20 14:02:30	3150	1	10	R	u	0.56	0.1
1e-07_F3	2016-10-20 14:02:36	3156	1	14	R	u	4.64	0.1
1e-07_F3	2016-10-20 14:02:42	3162	1	15	R	u	5.66	0.1
1e-07_F3	2016-10-20 14:02:48	3168	1	16	R	u	6.68	0.1
1e-07_F3	2016-10-20 14:02:54	3174	1	18	R	u	8.72	0.1
1e-07_F3	2016-10-20 14:03:08	3189	3	15	R	u	5.66	0.1
1e-07_F3	2016-10-20 14:03:17	3197	1	10	R	u	0.56	0.1
1e-07_F3	2016-10-20 14:04:05	3245	1	13	R	u	3.62	0.1
1e-07_F3	2016-10-20 14:04:10	3251	1	14	R	u	4.64	0.1
1e-07_F3	2016-10-20 14:04:16	3256	1	15	R	u	5.66	0.1
1e-07_F3	2016-10-20 14:04:21	3262	1	18	R	u	8.72	0.1
1e-07_F3	2016-10-20 14:04:27	3267	1	16	R	u	6.68	0.1
1e-07_F3	2016-10-20 14:04:32	3273	1	15	R	u	5.66	0.1
1e-07_F3	2016-10-20 14:04:38	3278	1	14	R	u	4.64	0.1
1e-07_F3	2016-10-20 14:04:43	3284	1	11	R	u	1.58	0.1
1e-07_F3	2016-10-20 14:04:49	3289	1	10	R	u	0.56	0.1
1e-07_F3	2016-10-20 14:04:54	3295	1	9.73	R	u	0	0.1
1e-10_F3	2016-10-24 14:23:15	495	2	21	L	u	11.78	2.4
1e-10_F3	2016-10-24 14:23:30	510	2	18	L	u	8.72	2.4
1e-10_F3	2016-10-24 14:23:45	525	2	21	L	u	11.78	2.4
1e-10_F3	2016-10-24 14:24:12	552	1	16.8	L	u	7.49	2.4
1e-10_F3	2016-10-24 14:24:24	564	1	13.44	L	u	3.97	1.49
1e-10_F3	2016-10-24 14:24:36	576	1	10.65	L	u	1	0.73
1e-10_F3	2016-10-24 14:24:48	588	1	9.73	L	u	0	0.73
1e-11_F3	2016-10-25 08:03:10	430	3	21	R	u	11.78	0.1
1e-11_F3	2016-10-25 08:03:20	440	3	16.8	R	u	7.49	0.1
1e-11_F3	2016-10-25 08:03:30	450	3	13.44	R	u	3.97	0.1
1e-11_F3	2016-10-25 08:03:40	460	3	10.65	R	u	1	0.1
1e-11_F3	2016-10-25 08:03:50	470	3	10	R	u	0.56	0.1
1e-11_F3	2016-10-25 08:05:37	578	1	10	R	u	0.56	0.1
1e-11_F3	2016-10-25 08:05:45	585	1	12	R	u	2.6	0.1
1e-11_F3	2016-10-25 08:05:52	592	1	10	R	u	0.56	0.1
1e-11_F3	2016-10-25 08:07:30	690	2	10	R	u	0.56	0.1
1e-11_F3	2016-10-25 08:07:45	705	2	9.73	R	u	0	0.1
1e-15_F3	2016-11-04 10:01:12	312	2	21	L	u	11.78	2.4
1e-15_F3	2016-11-04 10:01:24	324	2	18	L	u	8.72	2.4
1e-15_F3	2016-11-04 10:01:48	348	1	16.8	L	u	7.49	2.4
1e-15_F3	2016-11-04 10:02:10	370	1	13.44	L	u	3.97	1.49
1e-15_F3	2016-11-04 10:02:20	380	1	13	L	u	3.62	1.37
1e-15_F3	2016-11-04 10:02:30	390	1	15	L	u	5.66	1.91
1e-15_F3	2016-11-04 10:02:40	400	1	13	L	u	3.62	1.37
1e-15_F3	2016-11-04 10:04:20	500	1	13	L	u	3.62	1.37
1e-15_F3	2016-11-04 10:04:40	520	1	12.5	L	u	3.11	1.23
1e-15_F3	2016-11-04 10:05:30	570	1	13	L	u	3.62	1.37
1e-15_F3	2016-11-04 10:06:10	610	1	15.5	L	u	6.17	2.05
1e-15_F3	2016-11-04 10:06:20	620	1	14	L	u	4.64	1.64
1e-15_F3	2016-11-04 10:06:30	630	1	16	L	u	6.68	2.18
1e-15_F3	2016-11-04 10:06:40	640	1	15	L	u	5.66	1.91
1e-15_F3	2016-11-04 10:06:50	650	1	16	L	u	6.68	2.18
1e-15_F3	2016-11-04 10:07:30	690	1	13.5	L	u	4.13	1.51
1e-15_F3	2016-11-04 10:08:20	740	1	12	L	u	2.6	1.1
1e-15_F3	2016-11-04 10:08:40	760	1	11	L	u	1.58	0.83
1e-15_F3	2016-11-04 10:10:15	855	1	11	L	u	1.58	0.83
1e-15_F3	2016-11-04 10:10:30	870	1	10.65	L	u	1	0.73
1e-15_F3	2016-11-04 10:10:45	885	1	9.73	L	u	0	0.73
1e-21_F3	2016-11-09 10:17:07	188	3	21	L	u	11.78	2.4
1e-21_F3	2016-11-09 10:17:15	195	3	18	L	u	8.72	2.4
1e-21_F3	2016-11-09 10:17:22	202	3	18	M	u	8.72	1.15
1e-21_F3	2016-11-09 10:17:30	210	3	18	R	u	8.72	0.1
1e-21_F3	2016-11-09 10:17:37	218	3	17	R	u	7.7	0.1
1e-21_F3	2016-11-09 10:17:45	225	3	16.8	R	u	7.49	0.1
1e-21_F3	2016-11-09 10:17:52	232	3	13.44	R	u	3.97	0.1
1e-21_F3	2016-11-09 10:18:10	250	2	10.65	R	u	1	0.1
1e-21_F3	2016-11-09 10:18:20	260	2	10	R	u	0.56	0.1
1e-21_F3	2016-11-09 10:19:48	348	1	10	R	u	0.56	0.1
1e-21_F3	2016-11-09 10:20:20	380	1	9.73	R	u	0	0.1
1e-20_F3	2016-11-09 08:06:15	75	3	21	L	u	11.78	2.4
1e-20_F3	2016-11-09 08:06:30	90	3	16.8	L	u	7.49	2.4
1e-20_F3	2016-11-09 08:06:45	105	3	16	L	u	6.68	2.18
1e-20_F3	2016-11-09 08:07:06	127	3	16	M	u	6.68	1.04
1e-20_F3	2016-11-09 08:07:13	133	3	15	R	u	5.66	0.1
1e-20_F3	2016-11-09 08:07:20	140	3	13.44	R	u	3.97	0.1
1e-20_F3	2016-11-09 08:07:26	147	3	12	R	u	2.6	0.1
1e-20_F3	2016-11-09 08:07:33	153	3	11	M	u	1.58	0.36
1e-20_F3	2016-11-09 08:07:40	160	3	10	M	u	0.56	0.32
1e-20_F3	2016-11-09 08:07:46	167	3	10.65	M	u	1	0.32
1e-20_F3	2016-11-09 08:07:53	173	3	9.73	M	u	0	0.32

## Sheet: Legend
Column name	Definition	Units
fish_id	“1e” is setup 1; “2c” is setup 2. Next part of the ID is trial number, and last is fish number (3 fish per trial).	-
time_stamp	Time of observation, interpolated from minutes to seconds by event count per minute	UTC / DD.MM.YYYY HH:MM:ss
sec	Seconds since start (lifting of staging area mesh screen)	s
swarmsize	Size of group observed, 1-3 fish, “group” was defined subjectively by swimming “together”	-
x_raw	Longitudinal position observed, axis zero at flume start	m
y_raw	Lateral position, observed to be close (≤ 0.25 m) to left wall/screen (L), right wall/screen (R), or neither close to wall/screen (M). Used for pattern P1.	Categorical
z_raw	Vertical position observed in the water column, either close (≤ 0.15 m) to water surface (o), close (≤ 0.15 m) to bottom (u), or in between (m). Used for pattern P2.	Categorical
x_value	Longitudinal position, computed in postprocessing, axis zero at slot. Used for patterns P3, P4, and P5.	m
y_value	Lateral position, computed in postprocessing, defined from y_raw as being either 0.1 m away from a wall/screen or in the middle. Coordinates account for inclined screen. Not used in this study.	m
