# Supplementary material for: Development of behavioral rules for upstream orientation of fish in confined space
Source: PLoS One. 2022 Feb 18;17(2):e0263964. doi: 10.1371/journal.pone.0263964 (PMC8856537; doi:10.1371/journal.pone.0263964)
Supplement: S2 Appendix — Unpublished movement data from Schütz et al. [28]. (XLSX) [file pone.0263964.s002.xlsx]

## Sheet: Movement data
fish_id	time_stamp	sec	swarmsize	x_raw	y_raw	z_raw	x_value	y_value
2c-01_F1	2016-10-18 08:45:24	384	2	21	L	u	11.78	2.4
2c-01_F1	2016-10-18 08:45:36	396	2	16.8	L	u	7.49	2.4
2c-01_F1	2016-10-18 08:45:48	408	2	15	L	u	5.66	1.91
2c-01_F1	2016-10-18 08:47:17	497	2	15	L	u	5.66	1.91
2c-01_F1	2016-10-18 08:47:25	506	2	16	L	u	6.68	2.18
2c-01_F1	2016-10-18 08:47:34	514	2	13.44	L	u	3.97	1.49
2c-01_F1	2016-10-18 08:47:42	523	3	13.44	R	u	3.97	0.1
2c-01_F1	2016-10-18 08:47:51	531	2	13	R	u	3.62	0.1
2c-01_F1	2016-10-18 08:48:30	570	3	12.5	R	u	3.11	0.1
2c-01_F1	2016-10-18 08:49:10	610	3	12.5	R	u	3.11	0.1
2c-01_F1	2016-10-18 08:49:20	620	3	13.5	R	u	4.13	0.1
2c-01_F1	2016-10-18 08:49:30	630	1	10.65	R	u	1	0.1
2c-01_F1	2016-10-18 08:49:40	640	1	9.73	R	u	0	0.1
2c-02_F1	2016-10-18 12:52:04	1024	2	21	L	u	11.78	2.4
2c-02_F1	2016-10-18 12:52:08	1029	2	16.8	L	u	7.49	2.4
2c-02_F1	2016-10-18 12:52:12	1033	1	13.44	L	u	3.97	1.49
2c-02_F1	2016-10-18 12:52:38	1059	1	10.65	R	u	1	0.1
2c-02_F1	2016-10-18 12:52:42	1063	1	10.65	L	u	1	0.73
2c-02_F1	2016-10-18 12:52:47	1067	1	10.65	M	u	1	0.32
2c-02_F1	2016-10-18 12:52:51	1071	1	10.65	R	u	1	0.1
2c-02_F1	2016-10-18 12:52:55	1076	1	10	R	u	0.56	0.1
2c-02_F1	2016-10-18 12:53:12	1092	1	10	R	u	0.56	0.1
2c-02_F1	2016-10-18 12:53:24	1104	1	11	R	u	1.58	0.1
2c-02_F1	2016-10-18 12:53:36	1116	1	10	R	u	0.56	0.1
2c-02_F1	2016-10-18 12:53:48	1128	1	9.73	R	u	0	0.1
2c-05_F1	2016-10-20 07:16:08	369	2	21	L	u	11.78	2.4
2c-05_F1	2016-10-20 07:16:17	377	2	18	L	u	8.72	2.4
2c-05_F1	2016-10-20 07:16:25	386	2	18	R	u	8.72	0.1
2c-05_F1	2016-10-20 07:16:34	394	2	19	R	u	9.74	0.1
2c-05_F1	2016-10-20 07:16:42	403	2	21	R	u	11.78	0.1
2c-05_F1	2016-10-20 07:17:20	440	1	16.8	R	u	7.49	0.1
2c-05_F1	2016-10-20 07:17:30	450	1	16	R	u	6.68	0.1
2c-05_F1	2016-10-20 07:17:40	460	1	15	R	u	5.66	0.1
2c-05_F1	2016-10-20 07:17:50	470	1	13.44	R	u	3.97	0.1
2c-05_F1	2016-10-20 07:18:06	486	1	12	R	u	2.6	0.1
2c-05_F1	2016-10-20 07:18:12	492	1	13	R	u	3.62	0.1
2c-05_F1	2016-10-20 07:18:18	498	1	12	R	u	2.6	0.1
2c-05_F1	2016-10-20 07:18:24	504	1	13	R	u	3.62	0.1
2c-05_F1	2016-10-20 07:18:30	510	1	14	R	u	4.64	0.1
2c-05_F1	2016-10-20 07:18:36	516	1	13	R	u	3.62	0.1
2c-05_F1	2016-10-20 07:18:42	522	1	12	R	u	2.6	0.1
2c-05_F1	2016-10-20 07:18:48	528	1	10.65	R	u	1	0.1
2c-05_F1	2016-10-20 07:18:54	534	1	9.73	R	u	0	0.1
2c-06_F1	2016-10-20 11:43:46	287	1	21	R	u	11.78	0.1
2c-06_F1	2016-10-20 11:43:53	293	1	16.8	R	u	7.49	0.1
2c-06_F1	2016-10-20 11:44:12	312	1	16	R	u	6.68	0.1
2c-06_F1	2016-10-20 11:44:24	324	1	15.5	R	u	6.17	0.1
2c-06_F1	2016-10-20 11:44:36	336	1	16	R	u	6.68	0.1
2c-06_F1	2016-10-20 11:44:48	348	1	16.5	R	u	7.19	0.1
2c-06_F1	2016-10-20 11:45:06	366	1	16.5	R	u	7.19	0.1
2c-06_F1	2016-10-20 11:45:12	372	1	16.5	R	o	7.19	0.1
2c-06_F1	2016-10-20 11:45:18	378	1	16.5	R	u	7.19	0.1
2c-06_F1	2016-10-20 11:45:24	384	1	17	M	u	7.7	1.15
2c-06_F1	2016-10-20 11:45:30	390	1	17	L	u	7.7	2.4
2c-06_F1	2016-10-20 11:45:36	396	1	18	M	u	8.72	1.15
2c-06_F1	2016-10-20 11:45:42	402	1	18.5	M	u	9.23	1.15
2c-06_F1	2016-10-20 11:45:48	408	1	17	M	u	7.7	1.15
2c-06_F1	2016-10-20 11:45:54	414	1	16	L	u	6.68	2.18
2c-06_F1	2016-10-20 11:46:06	427	1	15	L	u	5.66	1.91
2c-06_F1	2016-10-20 11:46:13	433	1	14.5	L	u	5.15	1.78
2c-06_F1	2016-10-20 11:46:20	440	1	15	L	u	5.66	1.91
2c-06_F1	2016-10-20 11:46:26	447	1	16	L	u	6.68	2.18
2c-06_F1	2016-10-20 11:46:33	453	1	15	L	u	5.66	1.91
2c-06_F1	2016-10-20 11:46:40	460	1	13.44	L	u	3.97	1.49
2c-06_F1	2016-10-20 11:46:46	467	1	12	L	u	2.6	1.1
2c-06_F1	2016-10-20 11:46:53	473	1	11.5	L	u	2.09	0.96
2c-06_F1	2016-10-20 11:47:30	510	1	11.5	L	u	2.09	0.96
2c-06_F1	2016-10-20 11:48:06	547	1	11.5	L	u	2.09	0.96
2c-06_F1	2016-10-20 11:48:13	553	1	12	L	u	2.6	1.1
2c-06_F1	2016-10-20 11:48:20	560	1	13	L	u	3.62	1.37
2c-06_F1	2016-10-20 11:48:26	567	1	12	L	u	2.6	1.1
2c-06_F1	2016-10-20 11:48:33	573	1	11.5	L	u	2.09	0.96
2c-06_F1	2016-10-20 11:48:40	580	1	12	M	u	2.6	0.5
2c-06_F1	2016-10-20 11:48:46	587	1	12	L	u	2.6	1.1
2c-06_F1	2016-10-20 11:48:53	593	1	14	R	u	4.64	0.1
2c-06_F1	2016-10-20 11:49:08	609	2	10.65	R	u	1	0.1
2c-06_F1	2016-10-20 11:49:12	613	2	10	R	u	0.56	0.1
2c-06_F1	2016-10-20 11:49:17	617	2	13	R	u	3.62	0.1
2c-06_F1	2016-10-20 11:49:21	621	2	14	M	u	4.64	0.77
2c-06_F1	2016-10-20 11:49:25	626	2	13	M	u	3.62	0.64
2c-06_F1	2016-10-20 11:49:30	630	2	12	M	u	2.6	0.5
2c-06_F1	2016-10-20 11:49:34	634	1	12	L	u	2.6	1.1
2c-06_F1	2016-10-20 11:49:38	639	1	11.5	L	u	2.09	0.96
2c-06_F1	2016-10-20 11:49:42	643	1	12	M	u	2.6	0.5
2c-06_F1	2016-10-20 11:49:47	647	2	12	M	u	2.6	0.5
2c-06_F1	2016-10-20 11:49:51	651	2	11	R	u	1.58	0.1
2c-06_F1	2016-10-20 11:49:55	656	2	11	M	u	1.58	0.36
2c-06_F1	2016-10-20 11:50:12	672	1	10	M	u	0.56	0.32
2c-06_F1	2016-10-20 11:50:24	684	2	11	M	u	1.58	0.36
2c-06_F1	2016-10-20 11:50:36	696	2	12	R	u	2.6	0.1
2c-06_F1	2016-10-20 11:50:48	708	2	13	R	u	3.62	0.1
2c-06_F1	2016-10-20 11:51:04	724	2	13	R	u	3.62	0.1
2c-06_F1	2016-10-20 11:51:08	728	2	14	R	u	4.64	0.1
2c-06_F1	2016-10-20 11:51:12	732	2	14	M	u	4.64	0.77
2c-06_F1	2016-10-20 11:51:16	736	2	14	R	u	4.64	0.1
2c-06_F1	2016-10-20 11:51:20	740	2	15	R	u	5.66	0.1
2c-06_F1	2016-10-20 11:51:24	744	2	14	M	u	4.64	0.77
2c-06_F1	2016-10-20 11:51:28	748	2	14	L	u	4.64	1.64
2c-06_F1	2016-10-20 11:51:32	752	2	14	M	u	4.64	0.77
2c-06_F1	2016-10-20 11:51:36	756	2	16	M	u	6.68	1.04
2c-06_F1	2016-10-20 11:51:40	760	2	17	M	u	7.7	1.15
2c-06_F1	2016-10-20 11:51:44	764	2	18	L	u	8.72	2.4
2c-06_F1	2016-10-20 11:51:56	776	1	13.5	L	u	4.13	1.51
2c-06_F1	2016-10-20 11:52:30	810	1	13.5	L	u	4.13	1.51
2c-06_F1	2016-10-20 11:53:30	870	1	13.5	L	u	4.13	1.51
2c-06_F1	2016-10-20 11:54:30	930	1	13.5	L	u	4.13	1.51
2c-06_F1	2016-10-20 11:57:30	1110	1	13.5	L	u	4.13	1.51
2c-06_F1	2016-10-20 11:58:51	1191	3	13.5	L	u	4.13	1.51
2c-06_F1	2016-10-20 11:59:30	1230	3	9.73	M	u	0	0.32
2c-09_F1	2016-10-24 13:04:07	1028	1	21	R	u	11.78	0.1
2c-09_F1	2016-10-24 13:04:15	1035	1	16.8	R	u	7.49	0.1
2c-09_F1	2016-10-24 13:06:05	1145	1	16.8	R	u	7.49	0.1
2c-09_F1	2016-10-24 13:06:10	1151	1	14.5	R	u	5.15	0.1
2c-09_F1	2016-10-24 13:06:16	1156	1	13.44	R	u	3.97	0.1
2c-09_F1	2016-10-24 13:06:21	1162	1	13	R	u	3.62	0.1
2c-09_F1	2016-10-24 13:06:27	1167	1	15	R	u	5.66	0.1
2c-09_F1	2016-10-24 13:07:12	1212	2	13	R	u	3.62	0.1
2c-09_F1	2016-10-24 13:07:24	1224	2	12.5	R	u	3.11	0.1
2c-09_F1	2016-10-24 13:07:36	1236	2	11.5	R	u	2.09	0.1
2c-09_F1	2016-10-24 13:07:48	1248	2	14	R	u	4.64	0.1
2c-09_F1	2016-10-24 13:08:15	1275	2	11.5	R	u	2.09	0.1
2c-09_F1	2016-10-24 13:08:30	1290	2	12	R	u	2.6	0.1
2c-09_F1	2016-10-24 13:08:45	1305	2	15	R	u	5.66	0.1
2c-09_F1	2016-10-24 13:09:12	1332	2	16	R	u	6.68	0.1
2c-09_F1	2016-10-24 13:09:24	1344	2	18	R	u	8.72	0.1
2c-09_F1	2016-10-24 13:09:36	1356	2	19	R	u	9.74	0.1
2c-09_F1	2016-10-24 13:09:48	1368	2	21	R	u	11.78	0.1
2c-09_F1	2016-10-24 13:10:06	1387	2	15	R	u	5.66	0.1
2c-09_F1	2016-10-24 13:10:13	1393	2	13	R	u	3.62	0.1
2c-09_F1	2016-10-24 13:10:20	1400	2	12	R	u	2.6	0.1
2c-09_F1	2016-10-24 13:10:26	1407	2	10.65	R	u	1	0.1
2c-09_F1	2016-10-24 13:10:33	1413	2	9.73	R	u	0	0.1
2c-16_F1	2016-11-04 11:47:07	1328	2	21	M	u	11.78	1.15
2c-16_F1	2016-11-04 11:47:15	1335	2	16.8	M	u	7.49	1.15
2c-16_F1	2016-11-04 11:47:22	1342	2	15.5	L	u	6.17	2.05
2c-16_F1	2016-11-04 11:47:30	1350	2	15.5	L	u	6.17	2.05
2c-16_F1	2016-11-04 11:47:37	1358	2	15.5	M	u	6.17	0.97
2c-16_F1	2016-11-04 11:47:45	1365	2	14.5	L	u	5.15	1.78
2c-16_F1	2016-11-04 11:47:52	1372	2	16.5	L	u	7.19	2.32
2c-16_F1	2016-11-04 11:48:45	1425	1	21	L	u	11.78	2.4
2c-16_F1	2016-11-04 12:02:15	2235	1	21	L	u	11.78	2.4
2c-16_F1	2016-11-04 12:02:30	2250	1	17	L	u	7.7	2.4
2c-16_F1	2016-11-04 12:02:45	2265	1	21	L	u	11.78	2.4
2c-16_F1	2016-11-04 12:06:15	2475	1	21	L	u	11.78	2.4
2c-16_F1	2016-11-04 12:06:30	2490	1	15.5	L	u	6.17	2.05
2c-16_F1	2016-11-04 12:06:45	2505	1	21	L	u	11.78	2.4
2c-16_F1	2016-11-04 12:12:12	2832	1	21	L	u	11.78	2.4
2c-16_F1	2016-11-04 12:12:24	2844	1	18	L	u	8.72	2.4
2c-16_F1	2016-11-04 12:12:36	2856	1	18	R	u	8.72	0.1
2c-16_F1	2016-11-04 12:12:48	2868	1	21	R	u	11.78	0.1
2c-17_F1	2016-11-07 14:22:08	729	1	21	R	u	11.78	0.1
2c-17_F1	2016-11-07 14:22:17	737	1	16.8	R	u	7.49	0.1
2c-17_F1	2016-11-07 14:22:25	746	1	15	R	u	5.66	0.1
2c-17_F1	2016-11-07 14:22:34	754	1	17	R	u	7.7	0.1
2c-17_F1	2016-11-07 14:22:42	763	1	18	R	u	8.72	0.1
2c-17_F1	2016-11-07 14:22:51	771	1	21	R	u	11.78	0.1
2c-17_F1	2016-11-07 14:27:12	1032	2	21	L	u	11.78	2.4
2c-17_F1	2016-11-07 14:28:07	1087	2	15	L	u	5.66	1.91
2c-17_F1	2016-11-07 14:28:15	1095	2	14	L	u	4.64	1.64
2c-17_F1	2016-11-07 14:28:22	1102	2	14	M	u	4.64	0.77
2c-17_F1	2016-11-07 14:28:30	1110	2	14	R	u	4.64	0.1
2c-17_F1	2016-11-07 14:28:37	1118	1	14	R	u	4.64	0.1
2c-17_F1	2016-11-07 14:28:45	1125	1	13.44	R	u	3.97	0.1
2c-17_F1	2016-11-07 14:29:45	1185	1	13	R	u	3.62	0.1
2c-17_F1	2016-11-07 14:29:50	1190	1	16	R	u	6.68	0.1
2c-17_F1	2016-11-07 14:29:55	1195	1	15	R	u	5.66	0.1
2c-17_F1	2016-11-07 14:30:30	1230	1	21	R	u	11.78	0.1
2c-17_F1	2016-11-07 14:32:06	1327	1	21	L	u	11.78	2.4
2c-17_F1	2016-11-07 14:32:13	1333	1	21	L	u	11.78	2.4
2c-17_F1	2016-11-07 14:32:20	1340	1	21	L	u	11.78	2.4
2c-17_F1	2016-11-07 14:32:26	1347	1	17	L	u	7.7	2.4
2c-17_F1	2016-11-07 14:32:33	1353	1	17	R	u	7.7	0.1
2c-17_F1	2016-11-07 14:32:40	1360	1	17	M	u	7.7	1.15
2c-17_F1	2016-11-07 14:32:46	1367	1	17	L	u	7.7	2.4
2c-17_F1	2016-11-07 14:32:53	1373	1	18	L	u	8.72	2.4
2c-17_F1	2016-11-07 14:33:30	1410	1	19	L	u	9.74	2.4
2c-17_F1	2016-11-07 14:34:12	1452	1	17	L	u	7.7	2.4
2c-17_F1	2016-11-07 14:34:24	1464	1	14	L	u	4.64	1.64
2c-17_F1	2016-11-07 14:34:36	1476	1	17	L	u	7.7	2.4
2c-17_F1	2016-11-07 14:34:48	1488	1	17	M	u	7.7	1.15
2c-17_F1	2016-11-07 14:35:20	1520	1	18	L	u	8.72	2.4
2c-17_F1	2016-11-07 14:35:40	1540	1	21	L	u	11.78	2.4
2c-17_F1	2016-11-07 14:36:40	1600	1	16	R	u	6.68	0.1
2c-17_F1	2016-11-07 14:36:50	1610	1	15	R	u	5.66	0.1
2c-17_F1	2016-11-07 14:37:30	1650	1	15	R	u	5.66	0.1
2c-17_F1	2016-11-07 14:38:20	1700	1	16	R	u	6.68	0.1
2c-17_F1	2016-11-07 14:38:40	1720	1	17	R	u	7.7	0.1
2c-17_F1	2016-11-07 14:39:12	1752	1	18	R	u	8.72	0.1
2c-17_F1	2016-11-07 14:39:24	1764	1	19	R	u	9.74	0.1
2c-17_F1	2016-11-07 14:39:36	1776	1	21	R	u	11.78	0.1
2c-17_F1	2016-11-07 14:39:48	1788	1	18.5	R	u	9.23	0.1
2c-17_F1	2016-11-07 14:40:10	1810	1	18	R	u	8.72	0.1
2c-17_F1	2016-11-07 14:40:20	1820	1	19	R	u	9.74	0.1
2c-17_F1	2016-11-07 14:40:30	1830	1	21	R	u	11.78	0.1
2c-17_F1	2016-11-07 14:40:40	1840	1	18	R	u	8.72	0.1
2c-17_F1	2016-11-07 14:40:50	1850	1	18	R	o	8.72	0.1
2c-17_F1	2016-11-07 14:41:12	1872	1	17	R	u	7.7	0.1
2c-17_F1	2016-11-07 14:41:24	1884	1	15	R	u	5.66	0.1
2c-17_F1	2016-11-07 14:41:36	1896	1	13	R	u	3.62	0.1
2c-17_F1	2016-11-07 14:41:48	1908	1	11.5	R	u	2.09	0.1
2c-17_F1	2016-11-07 14:42:20	1940	1	10.65	R	u	1	0.1
2c-17_F1	2016-11-07 14:42:40	1960	1	9.73	R	u	0	0.1
2c-20_F1	2016-11-09 08:51:33	213	1	21	M	u	11.78	1.15
2c-20_F1	2016-11-09 08:51:40	220	1	16.8	M	u	7.49	1.15
2c-20_F1	2016-11-09 08:51:46	227	1	17	R	u	7.7	0.1
2c-20_F1	2016-11-09 08:51:53	233	2	12	R	u	2.6	0.1
2c-20_F1	2016-11-09 08:52:08	249	2	12	R	u	2.6	0.1
2c-20_F1	2016-11-09 08:52:17	257	2	12	R	o	2.6	0.1
2c-20_F1	2016-11-09 08:52:25	266	2	16	R	u	6.68	0.1
2c-20_F1	2016-11-09 08:52:34	274	2	15	R	u	5.66	0.1
2c-20_F1	2016-11-09 08:52:42	283	2	16	R	u	6.68	0.1
2c-20_F1	2016-11-09 08:52:51	291	2	17	R	u	7.7	0.1
2c-20_F1	2016-11-09 08:53:08	309	2	17	R	u	7.7	0.1
2c-20_F1	2016-11-09 08:53:17	317	2	17	R	o	7.7	0.1
2c-20_F1	2016-11-09 08:53:25	326	2	17	R	u	7.7	0.1
2c-20_F1	2016-11-09 08:53:34	334	2	16	R	u	6.68	0.1
2c-20_F1	2016-11-09 08:53:42	343	2	17	R	u	7.7	0.1
2c-20_F1	2016-11-09 08:53:51	351	2	16	R	u	6.68	0.1
2c-20_F1	2016-11-09 08:54:05	365	2	16	R	u	6.68	0.1
2c-20_F1	2016-11-09 08:54:10	371	2	17	R	u	7.7	0.1
2c-20_F1	2016-11-09 08:54:16	376	2	16	R	u	6.68	0.1
2c-20_F1	2016-11-09 08:54:21	382	2	16	M	u	6.68	1.04
2c-20_F1	2016-11-09 08:54:27	387	2	16	R	u	6.68	0.1
2c-20_F1	2016-11-09 08:54:32	393	2	15	R	u	5.66	0.1
2c-20_F1	2016-11-09 08:54:38	398	2	14	R	u	4.64	0.1
2c-20_F1	2016-11-09 08:54:43	404	2	13	R	u	3.62	0.1
2c-20_F1	2016-11-09 08:54:49	409	2	12.5	R	u	3.11	0.1
2c-20_F1	2016-11-09 08:54:54	415	2	13	R	u	3.62	0.1
2c-20_F1	2016-11-09 08:55:06	426	2	14	R	u	4.64	0.1
2c-20_F1	2016-11-09 08:55:12	432	2	15	R	u	5.66	0.1
2c-20_F1	2016-11-09 08:55:18	438	2	16	R	u	6.68	0.1
2c-20_F1	2016-11-09 08:55:24	444	2	17	R	u	7.7	0.1
2c-20_F1	2016-11-09 08:55:30	450	2	16	R	u	6.68	0.1
2c-20_F1	2016-11-09 08:55:54	474	1	16	R	u	6.68	0.1
2c-20_F1	2016-11-09 08:56:34	514	1	17	R	u	7.7	0.1
2c-20_F1	2016-11-09 08:56:42	523	1	17	M	u	7.7	1.15
2c-20_F1	2016-11-09 08:56:51	531	1	17	L	u	7.7	2.4
2c-20_F1	2016-11-09 08:57:30	570	1	17	L	u	7.7	2.4
2c-20_F1	2016-11-09 08:57:34	574	1	16	L	u	6.68	2.18
2c-20_F1	2016-11-09 08:57:38	579	1	14	L	u	4.64	1.64
2c-20_F1	2016-11-09 08:57:42	583	1	14	M	u	4.64	0.77
2c-20_F1	2016-11-09 08:57:47	587	1	13	L	u	3.62	1.37
2c-20_F1	2016-11-09 08:57:51	591	1	12	L	u	2.6	1.1
2c-20_F1	2016-11-09 08:57:55	596	1	11	L	u	1.58	0.83
2c-20_F1	2016-11-09 08:58:20	620	1	10.65	L	u	1	0.73
2c-20_F1	2016-11-09 08:58:40	640	1	9.73	L	u	0	0.73
2c-01_F2	2016-10-18 08:45:24	384	2	21	L	u	11.78	2.4
2c-01_F2	2016-10-18 08:45:36	396	2	16.8	L	u	7.49	2.4
2c-01_F2	2016-10-18 08:45:48	408	2	15	L	u	5.66	1.91
2c-01_F2	2016-10-18 08:47:17	497	2	15	L	u	5.66	1.91
2c-01_F2	2016-10-18 08:47:25	506	2	16	L	u	6.68	2.18
2c-01_F2	2016-10-18 08:47:34	514	2	13.44	L	u	3.97	1.49
2c-01_F2	2016-10-18 08:47:42	523	3	13.44	R	u	3.97	0.1
2c-01_F2	2016-10-18 08:47:51	531	2	13	R	u	3.62	0.1
2c-01_F2	2016-10-18 08:48:30	570	3	12.5	R	u	3.11	0.1
2c-01_F2	2016-10-18 08:49:10	610	3	12.5	R	u	3.11	0.1
2c-01_F2	2016-10-18 08:49:20	620	3	13.5	R	u	4.13	0.1
2c-01_F2	2016-10-18 08:49:50	650	2	11.5	R	u	2.09	0.1
2c-01_F2	2016-10-18 08:50:30	690	2	12	R	u	2.6	0.1
2c-01_F2	2016-10-18 08:51:30	750	2	12	R	u	2.6	0.1
2c-01_F2	2016-10-18 08:56:12	1032	1	12	R	u	2.6	0.1
2c-01_F2	2016-10-18 08:56:24	1044	1	14	R	u	4.64	0.1
2c-01_F2	2016-10-18 08:56:36	1056	1	16	M	u	6.68	1.04
2c-01_F2	2016-10-18 08:56:48	1068	1	16	L	u	6.68	2.18
2c-01_F2	2016-10-18 08:57:48	1128	1	16	R	u	6.68	0.1
2c-01_F2	2016-10-18 08:58:05	1145	1	17	L	u	7.7	2.4
2c-01_F2	2016-10-18 08:58:10	1151	1	18	L	u	8.72	2.4
2c-01_F2	2016-10-18 08:58:16	1156	1	16	L	u	6.68	2.18
2c-01_F2	2016-10-18 08:58:21	1162	1	15	L	u	5.66	1.91
2c-01_F2	2016-10-18 08:58:27	1167	1	16	L	u	6.68	2.18
2c-01_F2	2016-10-18 08:58:32	1173	1	15	L	u	5.66	1.91
2c-01_F2	2016-10-18 08:58:38	1178	1	16	L	u	6.68	2.18
2c-01_F2	2016-10-18 08:58:43	1184	1	16	M	u	6.68	1.04
2c-01_F2	2016-10-18 08:58:49	1189	1	18	R	u	8.72	0.1
2c-01_F2	2016-10-18 08:59:45	1245	1	18	R	u	8.72	0.1
2c-01_F2	2016-10-18 09:00:45	1305	1	18	R	u	8.72	0.1
2c-01_F2	2016-10-18 09:01:37	1358	1	19	R	u	9.74	0.1
2c-01_F2	2016-10-18 09:01:45	1365	1	18	R	u	8.72	0.1
2c-01_F2	2016-10-18 09:01:52	1372	1	17.5	R	u	8.21	0.1
2c-01_F2	2016-10-18 09:02:48	1428	1	17.5	R	u	8.21	0.1
2c-01_F2	2016-10-18 09:03:42	1482	2	18	R	u	8.72	0.1
2c-01_F2	2016-10-18 09:03:48	1488	2	19	R	u	9.74	0.1
2c-01_F2	2016-10-18 09:03:54	1494	2	21	R	u	11.78	0.1
2c-01_F2	2016-10-18 09:04:10	1510	2	18.5	R	u	9.23	0.1
2c-01_F2	2016-10-18 09:05:42	1603	1	18.5	R	u	9.23	0.1
2c-01_F2	2016-10-18 09:05:51	1611	1	21	R	u	11.78	0.1
2c-01_F2	2016-10-18 09:26:08	2829	1	21	R	u	11.78	0.1
2c-01_F2	2016-10-18 09:26:17	2837	1	19	R	u	9.74	0.1
2c-01_F2	2016-10-18 09:26:25	2846	1	18	R	u	8.72	0.1
2c-01_F2	2016-10-18 09:26:34	2854	1	17	R	u	7.7	0.1
2c-01_F2	2016-10-18 09:26:42	2863	1	16	R	u	6.68	0.1
2c-01_F2	2016-10-18 09:26:51	2871	1	15	R	u	5.66	0.1
2c-01_F2	2016-10-18 09:27:07	2888	1	14	R	u	4.64	0.1
2c-01_F2	2016-10-18 09:27:15	2895	1	13	R	u	3.62	0.1
2c-01_F2	2016-10-18 09:27:22	2902	1	13	M	u	3.62	0.64
2c-01_F2	2016-10-18 09:27:30	2910	1	13	R	u	3.62	0.1
2c-01_F2	2016-10-18 09:27:37	2918	1	14	M	u	4.64	0.77
2c-01_F2	2016-10-18 09:27:45	2925	1	15	R	u	5.66	0.1
2c-01_F2	2016-10-18 09:27:52	2932	1	16	R	u	6.68	0.1
2c-01_F2	2016-10-18 09:28:30	2970	1	21	R	u	11.78	0.1
2c-01_F2	2016-10-18 09:43:20	3860	1	21	R	u	11.78	0.1
2c-01_F2	2016-10-18 09:43:40	3880	1	11	R	u	1.58	0.1
2c-01_F2	2016-10-18 09:44:20	3920	1	16	R	u	6.68	0.1
2c-01_F2	2016-10-18 09:44:40	3940	1	21	R	u	11.78	0.1
2c-02_F2	2016-10-18 12:52:04	1024	2	21	L	u	11.78	2.4
2c-02_F2	2016-10-18 12:52:08	1029	2	16.8	L	u	7.49	2.4
2c-02_F2	2016-10-18 12:52:17	1037	1	16.8	M	u	7.49	1.15
2c-02_F2	2016-10-18 12:52:21	1041	1	16.8	R	u	7.49	0.1
2c-02_F2	2016-10-18 12:52:25	1046	1	17	R	u	7.7	0.1
2c-02_F2	2016-10-18 12:52:30	1050	1	18	R	u	8.72	0.1
2c-02_F2	2016-10-18 12:52:34	1054	1	21	R	u	11.78	0.1
2c-05_F2	2016-10-20 07:13:12	192	1	21	L	u	11.78	2.4
2c-05_F2	2016-10-20 07:13:24	204	1	16.8	L	u	7.49	2.4
2c-05_F2	2016-10-20 07:13:36	216	1	14	L	u	4.64	1.64
2c-05_F2	2016-10-20 07:13:48	228	1	15	L	u	5.66	1.91
2c-05_F2	2016-10-20 07:14:06	247	1	15	L	u	5.66	1.91
2c-05_F2	2016-10-20 07:14:13	253	1	14	L	u	4.64	1.64
2c-05_F2	2016-10-20 07:14:20	260	1	13.44	L	u	3.97	1.49
2c-05_F2	2016-10-20 07:14:26	267	1	11	L	u	1.58	0.83
2c-05_F2	2016-10-20 07:14:33	273	1	12	L	u	2.6	1.1
2c-05_F2	2016-10-20 07:14:40	280	1	11.5	L	u	2.09	0.96
2c-05_F2	2016-10-20 07:14:46	287	1	13	L	u	3.62	1.37
2c-05_F2	2016-10-20 07:14:53	293	1	11	L	u	1.58	0.83
2c-05_F2	2016-10-20 07:15:12	312	1	11	L	u	1.58	0.83
2c-05_F2	2016-10-20 07:15:24	324	1	12	L	u	2.6	1.1
2c-05_F2	2016-10-20 07:15:36	336	1	10.65	L	u	1	0.73
2c-05_F2	2016-10-20 07:15:48	348	1	10	L	u	0.56	0.73
2c-05_F2	2016-10-20 07:16:51	411	1	10	R	u	0.56	0.1
2c-05_F2	2016-10-20 07:17:10	430	1	9.73	R	u	0	0.1
2c-06_F2	2016-10-20 11:49:04	604	1	21	R	u	11.78	0.1
2c-06_F2	2016-10-20 11:49:08	609	2	10.65	R	u	1	0.1
2c-06_F2	2016-10-20 11:49:12	613	2	10	R	u	0.56	0.1
2c-06_F2	2016-10-20 11:49:17	617	2	13	R	u	3.62	0.1
2c-06_F2	2016-10-20 11:49:21	621	2	14	M	u	4.64	0.77
2c-06_F2	2016-10-20 11:49:25	626	2	13	M	u	3.62	0.64
2c-06_F2	2016-10-20 11:49:30	630	2	12	M	u	2.6	0.5
2c-06_F2	2016-10-20 11:49:47	647	2	12	M	u	2.6	0.5
2c-06_F2	2016-10-20 11:49:51	651	2	11	R	u	1.58	0.1
2c-06_F2	2016-10-20 11:49:55	656	2	11	M	u	1.58	0.36
2c-06_F2	2016-10-20 11:50:24	684	2	11	M	u	1.58	0.36
2c-06_F2	2016-10-20 11:50:36	696	2	12	R	u	2.6	0.1
2c-06_F2	2016-10-20 11:50:48	708	2	13	R	u	3.62	0.1
2c-06_F2	2016-10-20 11:51:04	724	2	13	R	u	3.62	0.1
2c-06_F2	2016-10-20 11:51:08	728	2	14	R	u	4.64	0.1
2c-06_F2	2016-10-20 11:51:12	732	2	14	M	u	4.64	0.77
2c-06_F2	2016-10-20 11:51:16	736	2	14	R	u	4.64	0.1
2c-06_F2	2016-10-20 11:51:20	740	2	15	R	u	5.66	0.1
2c-06_F2	2016-10-20 11:51:24	744	2	14	M	u	4.64	0.77
2c-06_F2	2016-10-20 11:51:28	748	2	14	L	u	4.64	1.64
2c-06_F2	2016-10-20 11:51:32	752	2	14	M	u	4.64	0.77
2c-06_F2	2016-10-20 11:51:36	756	2	16	M	u	6.68	1.04
2c-06_F2	2016-10-20 11:51:40	760	2	17	M	u	7.7	1.15
2c-06_F2	2016-10-20 11:51:44	764	2	18	L	u	8.72	2.4
2c-06_F2	2016-10-20 11:51:48	768	1	21	L	u	11.78	2.4
2c-06_F2	2016-10-20 11:51:52	772	1	21	L	u	11.78	2.4
2c-06_F2	2016-10-20 11:58:08	1149	2	21	L	u	11.78	2.4
2c-06_F2	2016-10-20 11:58:17	1157	2	21	M	u	11.78	1.15
2c-06_F2	2016-10-20 11:58:25	1166	2	21	L	u	11.78	2.4
2c-06_F2	2016-10-20 11:58:34	1174	2	17	M	u	7.7	1.15
2c-06_F2	2016-10-20 11:58:42	1183	2	15	L	u	5.66	1.91
2c-06_F2	2016-10-20 11:58:51	1191	3	13.5	L	u	4.13	1.51
2c-06_F2	2016-10-20 11:59:30	1230	3	9.73	M	u	0	0.32
2c-09_F2	2016-10-24 12:53:20	380	1	21	R	u	11.78	0.1
2c-09_F2	2016-10-24 12:53:40	400	1	17	R	u	7.7	0.1
2c-09_F2	2016-10-24 12:54:20	440	1	16.8	R	u	7.49	0.1
2c-09_F2	2016-10-24 12:54:40	460	1	16	R	u	6.68	0.1
2c-09_F2	2016-10-24 12:55:15	495	1	19	R	u	9.74	0.1
2c-09_F2	2016-10-24 12:55:30	510	1	16	R	u	6.68	0.1
2c-09_F2	2016-10-24 12:55:45	525	1	15.5	R	u	6.17	0.1
2c-09_F2	2016-10-24 12:56:30	570	1	21	R	u	11.78	0.1
2c-09_F2	2016-10-24 12:59:12	732	1	21	R	u	11.78	0.1
2c-09_F2	2016-10-24 12:59:24	744	1	17	R	u	7.7	0.1
2c-09_F2	2016-10-24 12:59:36	756	1	19	R	u	9.74	0.1
2c-09_F2	2016-10-24 12:59:48	768	1	21	R	u	11.78	0.1
2c-09_F2	2016-10-24 13:01:20	860	1	21	R	u	11.78	0.1
2c-09_F2	2016-10-24 13:01:40	880	1	18	R	u	8.72	0.1
2c-09_F2	2016-10-24 13:04:22	1043	1	18	R	u	8.72	0.1
2c-09_F2	2016-10-24 13:04:30	1050	1	17	R	u	7.7	0.1
2c-09_F2	2016-10-24 13:04:37	1058	1	17.5	R	u	8.21	0.1
2c-09_F2	2016-10-24 13:04:45	1065	1	18.5	R	u	9.23	0.1
2c-09_F2	2016-10-24 13:04:52	1073	1	16	R	u	6.68	0.1
2c-09_F2	2016-10-24 13:06:32	1173	1	16	R	u	6.68	0.1
2c-09_F2	2016-10-24 13:06:38	1178	1	14.5	R	u	5.15	0.1
2c-09_F2	2016-10-24 13:06:43	1184	1	13.44	R	u	3.97	0.1
2c-09_F2	2016-10-24 13:06:49	1189	1	16	R	u	6.68	0.1
2c-09_F2	2016-10-24 13:06:54	1195	1	15	R	u	5.66	0.1
2c-09_F2	2016-10-24 13:07:12	1212	2	13	R	u	3.62	0.1
2c-09_F2	2016-10-24 13:07:24	1224	2	12.5	R	u	3.11	0.1
2c-09_F2	2016-10-24 13:07:36	1236	2	11.5	R	u	2.09	0.1
2c-09_F2	2016-10-24 13:07:48	1248	2	14	R	u	4.64	0.1
2c-09_F2	2016-10-24 13:08:15	1275	2	11.5	R	u	2.09	0.1
2c-09_F2	2016-10-24 13:08:30	1290	2	12	R	u	2.6	0.1
2c-09_F2	2016-10-24 13:08:45	1305	2	15	R	u	5.66	0.1
2c-09_F2	2016-10-24 13:09:12	1332	2	16	R	u	6.68	0.1
2c-09_F2	2016-10-24 13:09:24	1344	2	18	R	u	8.72	0.1
2c-09_F2	2016-10-24 13:09:36	1356	2	19	R	u	9.74	0.1
2c-09_F2	2016-10-24 13:09:48	1368	2	21	R	u	11.78	0.1
2c-09_F2	2016-10-24 13:10:06	1387	2	15	R	u	5.66	0.1
2c-09_F2	2016-10-24 13:10:13	1393	2	13	R	u	3.62	0.1
2c-09_F2	2016-10-24 13:10:20	1400	2	12	R	u	2.6	0.1
2c-09_F2	2016-10-24 13:10:26	1407	2	10.65	R	u	1	0.1
2c-09_F2	2016-10-24 13:10:33	1413	2	9.73	R	u	0	0.1
2c-15_F2	2016-11-04 08:32:10	190	2	21	L	u	11.78	2.4
2c-15_F2	2016-11-04 08:32:20	200	2	16.8	L	u	7.49	2.4
2c-15_F2	2016-11-04 08:32:30	210	2	13.44	L	u	3.97	1.49
2c-15_F2	2016-11-04 08:32:40	220	2	10.65	L	u	1	0.73
2c-15_F2	2016-11-04 08:32:50	230	2	9.73	L	u	0	0.73
2c-16_F2	2016-11-04 11:47:07	1328	2	21	M	u	11.78	1.15
2c-16_F2	2016-11-04 11:47:15	1335	2	16.8	M	u	7.49	1.15
2c-16_F2	2016-11-04 11:47:22	1342	2	15.5	L	u	6.17	2.05
2c-16_F2	2016-11-04 11:47:30	1350	2	15.5	L	u	6.17	2.05
2c-16_F2	2016-11-04 11:47:37	1358	2	15.5	M	u	6.17	0.97
2c-16_F2	2016-11-04 11:47:45	1365	2	14.5	L	u	5.15	1.78
2c-16_F2	2016-11-04 11:47:52	1372	2	16.5	L	u	7.19	2.32
2c-16_F2	2016-11-04 11:48:15	1395	1	13.44	L	u	3.97	1.49
2c-16_F2	2016-11-04 11:48:30	1410	1	10.65	L	u	1	0.73
2c-16_F2	2016-11-04 11:49:30	1470	1	9.73	L	u	0	0.73
2c-17_F2	2016-11-07 14:27:12	1032	2	21	L	u	11.78	2.4
2c-17_F2	2016-11-07 14:27:24	1044	1	19	L	u	9.74	2.4
2c-17_F2	2016-11-07 14:27:36	1056	1	17	L	u	7.7	2.4
2c-17_F2	2016-11-07 14:27:48	1068	1	16.8	L	u	7.49	2.4
2c-17_F2	2016-11-07 14:28:07	1087	2	15	L	u	5.66	1.91
2c-17_F2	2016-11-07 14:28:15	1095	2	14	L	u	4.64	1.64
2c-17_F2	2016-11-07 14:28:22	1102	2	14	M	u	4.64	0.77
2c-17_F2	2016-11-07 14:28:30	1110	2	14	R	u	4.64	0.1
2c-17_F2	2016-11-07 14:28:52	1132	1	18	L	u	8.72	2.4
2c-17_F2	2016-11-07 14:29:15	1155	1	21	R	u	11.78	0.1
2c-17_F2	2016-11-07 14:36:10	1570	1	21	R	u	11.78	0.1
2c-17_F2	2016-11-07 14:36:20	1580	1	16	R	u	6.68	0.1
2c-17_F2	2016-11-07 14:36:30	1590	1	21	R	u	11.78	0.1
2c-20_F2	2016-11-09 08:51:06	187	1	21	R	u	11.78	0.1
2c-20_F2	2016-11-09 08:51:13	193	1	18	R	u	8.72	0.1
2c-20_F2	2016-11-09 08:51:20	200	1	17	R	u	7.7	0.1
2c-20_F2	2016-11-09 08:51:26	207	1	16.8	R	u	7.49	0.1
2c-20_F2	2016-11-09 08:51:53	233	2	12	R	u	2.6	0.1
2c-20_F2	2016-11-09 08:52:08	249	2	12	R	u	2.6	0.1
2c-20_F2	2016-11-09 08:52:17	257	2	12	R	o	2.6	0.1
2c-20_F2	2016-11-09 08:52:25	266	2	16	R	u	6.68	0.1
2c-20_F2	2016-11-09 08:52:34	274	2	15	R	u	5.66	0.1
2c-20_F2	2016-11-09 08:52:42	283	2	16	R	u	6.68	0.1
2c-20_F2	2016-11-09 08:52:51	291	2	17	R	u	7.7	0.1
2c-20_F2	2016-11-09 08:53:08	309	2	17	R	u	7.7	0.1
2c-20_F2	2016-11-09 08:53:17	317	2	17	R	o	7.7	0.1
2c-20_F2	2016-11-09 08:53:25	326	2	17	R	u	7.7	0.1
2c-20_F2	2016-11-09 08:53:34	334	2	16	R	u	6.68	0.1
2c-20_F2	2016-11-09 08:53:42	343	2	17	R	u	7.7	0.1
2c-20_F2	2016-11-09 08:53:51	351	2	16	R	u	6.68	0.1
2c-20_F2	2016-11-09 08:54:05	365	2	16	R	u	6.68	0.1
2c-20_F2	2016-11-09 08:54:10	371	2	17	R	u	7.7	0.1
2c-20_F2	2016-11-09 08:54:16	376	2	16	R	u	6.68	0.1
2c-20_F2	2016-11-09 08:54:21	382	2	16	M	u	6.68	1.04
2c-20_F2	2016-11-09 08:54:27	387	2	16	R	u	6.68	0.1
2c-20_F2	2016-11-09 08:54:32	393	2	15	R	u	5.66	0.1
2c-20_F2	2016-11-09 08:54:38	398	2	14	R	u	4.64	0.1
2c-20_F2	2016-11-09 08:54:43	404	2	13	R	u	3.62	0.1
2c-20_F2	2016-11-09 08:54:49	409	2	12.5	R	u	3.11	0.1
2c-20_F2	2016-11-09 08:54:54	415	2	13	R	u	3.62	0.1
2c-20_F2	2016-11-09 08:55:06	426	2	14	R	u	4.64	0.1
2c-20_F2	2016-11-09 08:55:12	432	2	15	R	u	5.66	0.1
2c-20_F2	2016-11-09 08:55:18	438	2	16	R	u	6.68	0.1
2c-20_F2	2016-11-09 08:55:24	444	2	17	R	u	7.7	0.1
2c-20_F2	2016-11-09 08:55:30	450	2	16	R	u	6.68	0.1
2c-20_F2	2016-11-09 08:55:36	456	1	15	R	u	5.66	0.1
2c-20_F2	2016-11-09 08:55:42	462	1	14	R	u	4.64	0.1
2c-20_F2	2016-11-09 08:55:48	468	1	12	R	u	2.6	0.1
2c-20_F2	2016-11-09 08:56:08	489	1	13	R	u	3.62	0.1
2c-20_F2	2016-11-09 08:56:17	497	1	14	R	u	3.62	0.1
2c-20_F2	2016-11-09 08:56:25	506	1	13	R	u	3.62	0.1
2c-20_F2	2016-11-09 08:57:04	544	1	13	R	u	3.62	0.1
2c-20_F2	2016-11-09 08:57:08	549	1	12	R	u	2.6	0.1
2c-20_F2	2016-11-09 08:57:12	553	1	11	R	u	1.58	0.1
2c-20_F2	2016-11-09 08:57:17	557	1	11	M	u	1.58	0.36
2c-20_F2	2016-11-09 08:57:21	561	1	10.65	M	u	1	0.32
2c-20_F2	2016-11-09 08:57:25	566	1	9.73	M	u	0	0.32
2c-01_F3	2016-10-18 08:44:15	315	1	21	R	u	11.78	0.1
2c-01_F3	2016-10-18 08:44:30	330	1	16.8	R	u	7.49	0.1
2c-01_F3	2016-10-18 08:44:45	345	1	16	R	u	6.68	0.1
2c-01_F3	2016-10-18 08:45:12	372	1	15	R	u	5.66	0.1
2c-01_F3	2016-10-18 08:46:10	430	1	13.44	R	u	3.97	0.1
2c-01_F3	2016-10-18 08:46:20	440	1	13.44	M	u	3.97	0.69
2c-01_F3	2016-10-18 08:46:30	450	1	15	M	u	5.66	0.91
2c-01_F3	2016-10-18 08:46:40	460	1	14	M	u	4.64	0.77
2c-01_F3	2016-10-18 08:46:50	470	1	14	R	u	4.64	0.1
2c-01_F3	2016-10-18 08:47:08	489	1	13.44	R	u	3.97	0.1
2c-01_F3	2016-10-18 08:47:42	523	3	13.44	R	u	3.97	0.1
2c-01_F3	2016-10-18 08:48:30	570	3	12.5	R	u	3.11	0.1
2c-01_F3	2016-10-18 08:49:10	610	3	12.5	R	u	3.11	0.1
2c-01_F3	2016-10-18 08:49:20	620	3	13.5	R	u	4.13	0.1
2c-01_F3	2016-10-18 08:49:50	650	2	11.5	R	u	2.09	0.1
2c-01_F3	2016-10-18 08:50:30	690	2	12	R	u	2.6	0.1
2c-01_F3	2016-10-18 08:51:30	750	2	12	R	u	2.6	0.1
2c-01_F3	2016-10-18 08:57:12	1092	1	12	L	u	2.6	1.1
2c-01_F3	2016-10-18 08:57:24	1104	1	14	R	u	4.64	0.1
2c-01_F3	2016-10-18 08:57:36	1116	1	13	R	u	3.62	0.1
2c-01_F3	2016-10-18 08:58:54	1195	1	13	R	u	3.62	0.1
2c-01_F3	2016-10-18 08:59:15	1215	1	13	R	u	3.62	0.1
2c-01_F3	2016-10-18 08:59:30	1230	1	12	R	u	2.6	0.1
2c-01_F3	2016-10-18 09:00:15	1275	1	12	R	u	2.6	0.1
2c-01_F3	2016-10-18 09:00:30	1290	1	11	R	u	1.58	0.1
2c-01_F3	2016-10-18 09:01:07	1328	1	11	R	u	1.58	0.1
2c-01_F3	2016-10-18 09:01:15	1335	1	11	R	m	1.58	0.1
2c-01_F3	2016-10-18 09:01:22	1342	1	11	R	o	1.58	0.1
2c-01_F3	2016-10-18 09:01:30	1350	1	11.5	R	u	2.09	0.1
2c-01_F3	2016-10-18 09:02:12	1392	1	11.5	R	u	2.09	0.1
2c-01_F3	2016-10-18 09:02:24	1404	1	12	R	u	2.6	0.1
2c-01_F3	2016-10-18 09:02:36	1416	1	12.5	R	u	3.11	0.1
2c-01_F3	2016-10-18 09:03:06	1446	1	12.5	R	u	3.11	0.1
2c-01_F3	2016-10-18 09:03:12	1452	1	13	R	u	3.62	0.1
2c-01_F3	2016-10-18 09:03:18	1458	1	14	R	u	4.64	0.1
2c-01_F3	2016-10-18 09:03:24	1464	1	15	R	u	5.66	0.1
2c-01_F3	2016-10-18 09:03:30	1470	1	16	R	u	6.68	0.1
2c-01_F3	2016-10-18 09:03:36	1476	1	17	R	u	7.7	0.1
2c-01_F3	2016-10-18 09:03:42	1482	2	18	R	u	8.72	0.1
2c-01_F3	2016-10-18 09:03:48	1488	2	19	R	u	9.74	0.1
2c-01_F3	2016-10-18 09:03:54	1494	2	21	R	u	11.78	0.1
2c-01_F3	2016-10-18 09:04:10	1510	2	18.5	R	u	9.23	0.1
2c-01_F3	2016-10-18 09:04:20	1520	1	18.5	M	u	9.23	1.15
2c-01_F3	2016-10-18 09:04:30	1530	1	17	R	u	7.7	0.1
2c-01_F3	2016-10-18 09:04:40	1540	1	16.5	R	u	7.19	0.1
2c-01_F3	2016-10-18 09:04:50	1550	1	16	R	u	6.68	0.1
2c-01_F3	2016-10-18 09:05:08	1569	1	16	R	u	6.68	0.1
2c-01_F3	2016-10-18 09:05:17	1577	1	18	R	u	8.72	0.1
2c-01_F3	2016-10-18 09:05:25	1586	1	18	M	u	8.72	1.15
2c-01_F3	2016-10-18 09:05:34	1594	1	18.5	M	u	9.23	1.15
2c-01_F3	2016-10-18 09:06:20	1640	1	19	R	u	9.74	0.1
2c-01_F3	2016-10-18 09:06:40	1660	1	21	R	u	11.78	0.1
2c-01_F3	2016-10-18 09:08:15	1755	1	21	R	u	11.78	0.1
2c-01_F3	2016-10-18 09:08:30	1770	1	18	R	u	8.72	0.1
2c-01_F3	2016-10-18 09:08:45	1785	1	19	R	u	9.74	0.1
2c-01_F3	2016-10-18 09:10:12	1872	1	19	R	u	9.74	0.1
2c-01_F3	2016-10-18 09:10:24	1884	1	17	R	u	7.7	0.1
2c-01_F3	2016-10-18 09:10:36	1896	1	16	R	u	6.68	0.1
2c-01_F3	2016-10-18 09:10:48	1908	1	15	R	u	5.66	0.1
2c-01_F3	2016-10-18 09:11:12	1932	1	14	R	u	4.64	0.1
2c-01_F3	2016-10-18 09:11:24	1944	1	13	R	u	3.62	0.1
2c-01_F3	2016-10-18 09:11:36	1956	1	12	R	u	2.6	0.1
2c-01_F3	2016-10-18 09:11:48	1968	1	11	R	u	1.58	0.1
2c-01_F3	2016-10-18 09:12:20	2000	1	10.65	R	u	1	0.1
2c-01_F3	2016-10-18 09:12:40	2020	1	9.73	R	u	0	0.1
2c-05_F3	2016-10-20 07:16:08	369	2	21	L	u	11.78	2.4
2c-05_F3	2016-10-20 07:16:17	377	2	18	L	u	8.72	2.4
2c-05_F3	2016-10-20 07:16:25	386	2	18	R	u	8.72	0.1
2c-05_F3	2016-10-20 07:16:34	394	2	19	R	u	9.74	0.1
2c-05_F3	2016-10-20 07:16:42	403	2	21	R	u	11.78	0.1
2c-05_F3	2016-10-20 07:22:08	729	1	21	R	u	11.78	0.1
2c-05_F3	2016-10-20 07:22:17	737	1	16.8	R	m	7.49	0.1
2c-05_F3	2016-10-20 07:22:25	746	1	16.8	R	o	7.49	0.1
2c-05_F3	2016-10-20 07:22:34	754	1	16.8	R	o	7.49	0.1
2c-05_F3	2016-10-20 07:22:42	763	1	18	R	o	8.72	0.1
2c-05_F3	2016-10-20 07:22:51	771	1	19	R	o	9.74	0.1
2c-05_F3	2016-10-20 07:27:12	1032	1	19	R	o	9.74	0.1
2c-05_F3	2016-10-20 07:27:24	1044	1	19	R	o	9.74	0.1
2c-05_F3	2016-10-20 07:27:36	1056	1	19	R	u	9.74	0.1
2c-05_F3	2016-10-20 07:27:48	1068	1	21	R	u	11.78	0.1
2c-05_F3	2016-10-20 07:28:15	1095	3	21	R	u	11.78	0.1
2c-05_F3	2016-10-20 07:28:30	1110	3	10.65	L	u	1	0.73
2c-05_F3	2016-10-20 07:28:45	1125	3	9.73	L	u	0	0.73
2c-06_F3	2016-10-20 11:42:10	190	1	21	L	u	11.78	2.4
2c-06_F3	2016-10-20 11:42:20	200	1	16.8	L	u	7.49	2.4
2c-06_F3	2016-10-20 11:42:30	210	1	16	L	u	6.68	2.18
2c-06_F3	2016-10-20 11:42:40	220	1	15	L	u	5.66	1.91
2c-06_F3	2016-10-20 11:42:50	230	1	14	L	u	4.64	1.64
2c-06_F3	2016-10-20 11:43:06	247	1	14	L	u	4.64	1.64
2c-06_F3	2016-10-20 11:43:13	253	1	13.44	L	u	3.97	1.49
2c-06_F3	2016-10-20 11:43:20	260	1	12	L	u	2.6	1.1
2c-06_F3	2016-10-20 11:43:26	267	1	11	L	u	1.58	0.83
2c-06_F3	2016-10-20 11:43:33	273	1	10.65	L	u	1	0.73
2c-06_F3	2016-10-20 11:43:40	280	1	9.73	L	u	0	0.73
2c-09_F3	2016-10-24 13:10:40	1420	1	21	R	u	11.78	0.1
2c-09_F3	2016-10-24 13:10:46	1427	1	16.8	R	u	7.49	0.1
2c-09_F3	2016-10-24 13:10:53	1433	1	13.44	R	u	3.97	0.1
2c-09_F3	2016-10-24 13:11:20	1460	1	10.65	R	u	1	0.1
2c-09_F3	2016-10-24 13:11:40	1480	1	9.73	R	u	0	0.1
2c-15_F3	2016-11-04 08:32:10	190	2	21	L	u	11.78	2.4
2c-15_F3	2016-11-04 08:32:20	200	2	16.8	L	u	7.49	2.4
2c-15_F3	2016-11-04 08:32:30	210	2	13.44	L	u	3.97	1.49
2c-15_F3	2016-11-04 08:32:40	220	2	10.65	L	u	1	0.73
2c-15_F3	2016-11-04 08:32:50	230	2	9.73	L	u	0	0.73
2c-17_F3	2016-11-07 14:29:05	1145	1	21	R	u	11.78	0.1
2c-17_F3	2016-11-07 14:29:10	1150	1	19	R	u	9.74	0.1
2c-17_F3	2016-11-07 14:29:20	1160	1	18	R	u	8.72	0.1
2c-17_F3	2016-11-07 14:29:25	1165	1	16.8	R	u	7.49	0.1
2c-17_F3	2016-11-07 14:29:30	1170	1	16	R	u	6.68	0.1
2c-17_F3	2016-11-07 14:29:35	1175	1	17	R	u	7.7	0.1
2c-17_F3	2016-11-07 14:29:40	1180	1	18	R	u	8.72	0.1
2c-17_F3	2016-11-07 15:18:15	4095	1	18	R	u	8.72	0.1
2c-17_F3	2016-11-07 15:18:30	4110	1	18.5	R	u	9.23	0.1
2c-17_F3	2016-11-07 15:18:45	4125	1	21	R	u	11.78	0.1
2c-17_F3	2016-11-07 15:19:10	4150	1	18	R	m	8.72	0.1
2c-17_F3	2016-11-07 15:19:20	4160	1	17	R	m	7.7	0.1
2c-17_F3	2016-11-07 15:19:30	4170	1	16	R	u	6.68	0.1
2c-17_F3	2016-11-07 15:19:40	4180	1	16.5	R	u	7.19	0.1
2c-17_F3	2016-11-07 15:19:50	4190	1	21	R	u	11.78	0.1
2c-17_F3	2016-11-07 15:20:20	4220	1	15.5	R	u	6.17	0.1
2c-17_F3	2016-11-07 15:20:40	4240	1	21	R	u	11.78	0.1
2c-17_F3	2016-11-07 15:21:10	4270	1	18.5	R	o	9.23	0.1
2c-17_F3	2016-11-07 15:21:20	4280	1	21	R	o	11.78	0.1
2c-17_F3	2016-11-07 15:21:30	4290	1	17	R	u	7.7	0.1
2c-17_F3	2016-11-07 15:21:40	4300	1	16	R	o	6.68	0.1
2c-17_F3	2016-11-07 15:21:50	4310	1	21	R	u	11.78	0.1
2c-17_F3	2016-11-07 15:23:12	4392	1	21	R	u	11.78	0.1
2c-17_F3	2016-11-07 15:23:24	4404	1	16	R	u	6.68	0.1
2c-17_F3	2016-11-07 15:23:36	4416	1	14.5	R	u	5.15	0.1
2c-17_F3	2016-11-07 15:23:48	4428	1	21	R	u	11.78	0.1
2c-17_F3	2016-11-07 15:25:12	4512	1	21	R	m	11.78	0.1
2c-17_F3	2016-11-07 15:25:24	4524	1	14	R	m	4.64	0.1
2c-17_F3	2016-11-07 15:25:36	4536	1	21	R	o	11.78	0.1
2c-17_F3	2016-11-07 15:25:48	4548	1	16.5	R	o	7.19	0.1
2c-17_F3	2016-11-07 15:26:12	4572	1	21	R	u	11.78	0.1
2c-17_F3	2016-11-07 15:26:24	4584	1	17	R	m	7.7	0.1
2c-17_F3	2016-11-07 15:26:36	4596	1	15.5	R	m	6.17	0.1
2c-17_F3	2016-11-07 15:26:48	4608	1	21	R	m	11.78	0.1
2c-17_F3	2016-11-07 15:28:12	4692	1	21	R	o	11.78	0.1
2c-17_F3	2016-11-07 15:28:24	4704	1	15.5	R	o	6.17	0.1
2c-17_F3	2016-11-07 15:28:36	4716	1	13.5	R	o	4.13	0.1
2c-17_F3	2016-11-07 15:28:48	4728	1	21	R	o	11.78	0.1
2c-17_F3	2016-11-07 15:29:30	4770	1	13.44	R	o	3.97	0.1
2c-20_F3	2016-11-09 08:48:10	10	1	21	R	u	11.78	0.1
2c-20_F3	2016-11-09 08:48:20	20	1	16.8	R	u	7.49	0.1
2c-20_F3	2016-11-09 08:48:30	30	1	13.44	R	u	3.97	0.1
2c-20_F3	2016-11-09 08:48:40	40	1	10.65	R	u	1	0.1
2c-20_F3	2016-11-09 08:48:50	50	1	9.73	R	u	0	0.1

## Sheet: Legend
Column name	Definition	Units
fish_id	“1e” is setup 1; “2c” is setup 2. Next part of the ID is trial number, and last is fish number (3 fish per trial).	-
time_stamp	Time of observation, interpolated from minutes to seconds by event count per minute	UTC / DD.MM.YYYY HH:MM:ss
sec	Seconds since start (lifting of staging area mesh screen)	s
swarmsize	Size of group observed, 1-3 fish, “group” was defined subjectively by swimming “together”	-
x_raw	Longitudinal position observed, axis zero at flume start	m
y_raw	Lateral position, observed to be close (≤ 0.25 m) to left wall/screen (L), right wall/screen (R), or neither close to wall/screen (M). Used for pattern P1.	Categorical
z_raw	Vertical position observed in the water column, either close (≤ 0.15 m) to water surface (o), close (≤ 0.15 m) to bottom (u), or in between (m). Used for pattern P2.	Categorical
x_value	Longitudinal position, computed in postprocessing, axis zero at slot. Used for patterns P3, P4, and P5.	m
y_value	Lateral position, computed in postprocessing, defined from y_raw as being either 0.1 m away from a wall/screen or in the middle. Coordinates account for inclined screen. Not used in this study.	m
