# Supplementary material for: Development of behavioral rules for upstream orientation of fish in confined space
Source: PLoS One. 2022 Feb 18;17(2):e0263964. doi: 10.1371/journal.pone.0263964 (PMC8856537; doi:10.1371/journal.pone.0263964)
Supplement: S3 Appendix — ZIP file containing S3a_hydraulic_fields_setup1.csv and S3b_hydraulic_fields_setup2.csv. For coordinate system origin, see Fig 1. (ZIP) [file pone.0263964.s003.zip]

Archive with 3 entries (3 files):
- S3a_hydraulic_fields_setup1.csv
- S3b_hydraulic_fields_setup2.csv
- S3c_Legend.xlsx
