# Supplementary material for: Development of behavioral rules for upstream orientation of fish in confined space
Source: PLoS One. 2022 Feb 18;17(2):e0263964. doi: 10.1371/journal.pone.0263964 (PMC8856537; doi:10.1371/journal.pone.0263964)
Supplement: S3 Appendix — ZIP file containing S3a_hydraulic_fields_setup1.csv and S3b_hydraulic_fields_setup2.csv. For coordinate system origin, see Fig 1. (ZIP) [file pone.0263964.s003.zip › S3a_hydraulic_fields_setup1.csv]

ccx	ccy	ccz	u	v	w	acclMag	alpha.water	k
-4.5763	0.12364	0.023687	0.40789	0.00011196	0.00012079	0.011342	1	0.0010048
-4.4763	0.12182	0.021779	0.40542	0.00051906	0.00060718	0.0022802	1	0.0010178
-4.3753	0.12157	0.021549	0.40167	0.00061599	0.00074771	0.0035813	1	0.0010289
-4.275	0.12154	0.021517	0.39714	0.00062761	0.00075636	0.0050899	1	0.0010382
-4.175	0.12153	0.021513	0.39251	0.00065504	0.00076263	0.0043824	1	0.0010468
-4.075	0.12153	0.021513	0.38802	0.00068357	0.00076425	0.0033967	1	0.0010525
-3.975	0.12153	0.021513	0.38368	0.00070073	0.00075341	0.002761	1	0.0010556
-3.875	0.12153	0.021513	0.37946	0.00070312	0.00072948	0.0024949	1	0.0010554
-3.775	0.12153	0.021512	0.37533	0.00069696	0.00070037	0.002374	1	0.0010534
-3.675	0.12153	0.02151	0.37132	0.00068919	0.00067283	0.0022378	1	0.00105
-3.575	0.12153	0.021506	0.36739	0.00068137	0.00064856	0.0021045	1	0.0010458
-3.475	0.12153	0.021512	0.36357	0.00067359	0.00062767	0.0019848	1	0.0010415
-3.375	0.12153	0.021513	0.35984	0.00066452	0.0006075	0.0019188	1	0.0010363
-3.275	0.12153	0.021513	0.35617	0.00065407	0.0005872	0.0018865	1	0.0010294
-3.175	0.12153	0.021513	0.35258	0.00064136	0.00056648	0.0018778	1	0.0010204
-3.075	0.12153	0.021513	0.34906	0.00062738	0.0005458	0.0018741	1	0.0010098
-2.975	0.12153	0.021513	0.34561	0.00061314	0.00052639	0.001874	1	0.00099833
-2.875	0.12153	0.021513	0.34223	0.00059863	0.00050946	0.00189	1	0.00098756
-2.775	0.12153	0.021512	0.3389	0.0005846	0.00049467	0.0019239	1	0.00097756
-2.675	0.12153	0.02151	0.33561	0.00057114	0.00048142	0.0019789	1	0.00096765
-2.575	0.12153	0.021499	0.33234	0.00055684	0.00046791	0.0020527	1	0.00095656
-2.475	0.12153	0.02151	0.32915	0.0005419	0.0004534	0.0021405	1	0.00094433
-2.375	0.12153	0.021512	0.32598	0.00052618	0.00043714	0.0022287	1	0.00093091
-2.275	0.12153	0.021513	0.32286	0.00051077	0.000421	0.0023052	1	0.00091731
-2.175	0.12153	0.021513	0.31977	0.00049635	0.0004067	0.0023784	1	0.00090484
-2.075	0.12153	0.021513	0.31671	0.00048398	0.00039531	0.0024443	1	0.00089306
-1.975	0.12153	0.021513	0.31366	0.00047276	0.00038517	0.0025094	1	0.00088112
-1.875	0.12153	0.021513	0.31064	0.00046083	0.00037347	0.0025873	1	0.00086846
-1.775	0.12153	0.021513	0.30765	0.00044733	0.00035806	0.0026766	1	0.0008549
-1.675	0.12153	0.021512	0.3047	0.0004338	0.00033918	0.0027398	1	0.00084118
-1.575	0.12153	0.021506	0.30178	0.0004212	0.00031952	0.0027902	1	0.00082825
-1.475	0.12153	0.02151	0.29895	0.00040993	0.00029985	0.0028119	1	0.00081613
-1.375	0.12153	0.021512	0.29615	0.00039759	0.0002771	0.0028609	1	0.00080404
-1.275	0.12153	0.021513	0.29343	0.00038273	0.00024835	0.0029342	1	0.00079147
-1.175	0.12153	0.021513	0.29079	0.00036731	0.00021196	0.0030373	1	0.00077857
-1.075	0.12153	0.021513	0.28822	0.00035837	0.00016934	0.0031893	1	0.0007662
-0.975	0.12153	0.021513	0.28568	0.00036784	0.00012319	0.0034641	1	0.00075474
-0.875	0.12153	0.021513	0.28305	0.00042368	7.6266e-05	0.0040009	1	0.00074372
-0.775	0.12153	0.021513	0.27999	0.00059649	4.4526e-05	0.0050595	1	0.00073219
-0.675	0.12153	0.021512	0.27559	0.0010634	8.8775e-05	0.0070988	1	0.00071925
-0.575	0.12154	0.02151	0.26783	0.0021948	0.00034299	0.011231	1	0.00070337
-0.47497	0.12159	0.021567	0.25254	0.0047842	0.0012995	0.023812	1	0.00067898
-0.37512	0.12206	0.022062	0.2142	0.010746	0.0046191	0.045951	1	0.0006328
-0.28918	0.11033	0.010336	0.10527	0.021333	0.0080928	0.085882	1	0.00044515
-0.19375	0.10538	0.0053711	-0.23012	0.024378	-0.027925	0.24679	1	0.00020223
-0.093748	0.10538	0.0053787	-0.095812	0.013046	-0.015417	0.12349	1	0.00014329
0.10625	0.10538	0.0053781	0.13916	0.046172	0.010048	0.90705	0.99946	0.00070951
0.20625	0.10538	0.0053779	-0.50395	0.0059304	0.0010363	0.45235	0.99997	0.004088
0.30625	0.10538	0.0053779	-0.59764	0.0063067	-0.0023759	0.16684	0.99275	0.0053933
0.40625	0.10538	0.0053776	-0.66086	0.0093077	-0.0046008	0.087748	0.99993	0.0070615
0.51314	0.11112	0.0111	-0.72815	0.019608	-0.020873	0.2277	0.99979	0.01077
0.62512	0.12206	0.022063	-0.73936	0.0066045	-0.022076	0.15243	0.99873	0.013288
0.72497	0.12159	0.021576	-0.66135	-0.0114	-0.023647	0.30288	0.99807	0.013551
0.825	0.12154	0.02152	-0.51742	-0.023981	-0.024397	0.36315	0.99877	0.012905
0.925	0.12153	0.021513	-0.34329	-0.026474	-0.022944	0.31875	0.99858	0.011658
1.025	0.12153	0.021513	-0.17371	-0.021573	-0.02171	0.21249	0.99861	0.010172
1.125	0.12153	0.021513	-0.023033	-0.014754	-0.023736	0.10183	0.99868	0.0086946
1.225	0.12153	0.021513	0.09143	-0.0065636	-0.025522	0.060823	0.99869	0.0077882
1.325	0.12153	0.021512	0.17001	0.0020583	-0.0269	0.046996	0.99869	0.0069568
1.425	0.12153	0.02151	0.22382	0.0075878	-0.027822	0.051023	0.99869	0.0066041
1.525	0.12153	0.021506	0.26278	0.010592	-0.028277	0.060653	0.9987	0.0064541
1.625	0.12153	0.021512	0.29392	0.012147	-0.027888	0.065899	0.99872	0.0062996
1.725	0.12153	0.021513	0.3204	0.012636	-0.026718	0.066871	0.99872	0.0060663
1.825	0.12153	0.021513	0.34352	0.012474	-0.025035	0.064984	0.99871	0.0057058
1.925	0.12153	0.021513	0.36413	0.011567	-0.023131	0.063797	0.99871	0.0053035
2.025	0.12153	0.021513	0.38345	0.0098959	-0.021121	0.064203	0.99871	0.0040965
2.125	0.12153	0.021513	0.40284	0.007592	-0.019058	0.066895	0.99943	0.0028744
2.225	0.12153	0.021513	0.42245	0.0054021	-0.016899	0.0675	0.99984	0.0027627
2.325	0.12153	0.021512	0.44197	0.0033942	-0.014666	0.06548	0.99968	0.0028461
2.425	0.12153	0.021509	0.46132	0.0013482	-0.012475	0.06446	0.99958	0.0033186
2.525	0.12153	0.021499	0.48021	-0.00068709	-0.010471	0.065721	0.99958	0.004337
2.625	0.12153	0.021509	0.49904	-0.0025616	-0.0087385	0.070381	0.99973	0.0052388
2.725	0.12153	0.021512	0.51691	-0.0041834	-0.0072894	0.077107	0.99981	0.0054413
2.825	0.12153	0.021513	0.53383	-0.0055926	-0.0061361	0.086482	0.99989	0.0050255
2.925	0.12153	0.021513	0.54961	-0.0068167	-0.0051717	0.097658	0.99994	0.0043978
3.025	0.12153	0.021513	0.56399	-0.0079354	-0.0043094	0.11119	0.99994	0.0043233
3.125	0.12153	0.021513	0.5765	-0.0087782	-0.0034926	0.12465	0.99986	0.0044654
3.225	0.12153	0.021513	0.58689	-0.0094043	-0.0028169	0.13612	0.99924	0.0045236
3.325	0.12153	0.021513	0.5956	-0.0099905	-0.0022323	0.14544	0.99887	0.0043883
3.425	0.12153	0.021512	0.60309	-0.010528	-0.001701	0.15197	0.99887	0.0038788
3.525	0.12153	0.021506	0.60989	-0.01121	-0.001192	0.15899	0.99969	0.0035547
3.625	0.12153	0.02151	0.61656	-0.011949	-0.00059523	0.1634	0.99995	0.0034573
3.725	0.12153	0.021512	0.62288	-0.012599	7.9003e-05	0.16508	0.99994	0.0033229
3.825	0.12153	0.021513	0.62903	-0.01314	0.00073916	0.16522	0.99987	0.0032068
3.925	0.12153	0.021513	0.63488	-0.013559	0.0013874	0.16467	0.99988	0.0032506
4.025	0.12153	0.021513	0.6402	-0.01375	0.001949	0.1636	0.99998	0.0038034
4.125	0.12153	0.021513	0.64474	-0.013676	0.0022869	0.16263	0.99999	0.0046617
4.225	0.12153	0.021513	0.64855	-0.013427	0.0024253	0.16057	0.99999	0.0048547
4.325	0.12153	0.021512	0.65196	-0.013093	0.0024109	0.15718	0.99999	0.0044704
4.425	0.12153	0.021511	0.65528	-0.01261	0.0022695	0.15238	0.99998	0.0036998
4.525	0.12153	0.021503	0.65843	-0.01196	0.0019978	0.14925	0.99993	0.003472
4.625	0.12153	0.021503	0.66112	-0.011254	0.0015909	0.14799	0.99976	0.0035287
4.725	0.12153	0.021511	0.66315	-0.010593	0.0011892	0.14951	0.99929	0.0037529
4.825	0.12153	0.021512	0.66434	-0.010056	0.00090699	0.15058	0.99916	0.003964
4.925	0.12153	0.021513	0.66483	-0.0096444	0.00074271	0.15036	0.99916	0.0040593
5.025	0.12153	0.021513	0.66487	-0.0092823	0.00062738	0.1485	0.99916	0.0040333
5.125	0.12153	0.021513	0.66467	-0.0089744	0.00051787	0.14611	0.99946	0.003879
5.225	0.12153	0.021513	0.66437	-0.008718	0.00039687	0.14443	0.99994	0.0037305
5.325	0.12153	0.021513	0.664	-0.0084847	0.00029656	0.14233	0.99999	0.0036598
5.425	0.12153	0.021512	0.66364	-0.0082996	0.00028391	0.1398	1	0.0035944
5.525	0.12153	0.02151	0.66308	-0.0081378	0.00035875	0.13776	1	0.003549
5.625	0.12153	0.021506	0.66201	-0.0079576	0.00049643	0.13464	1	0.0035398
5.725	0.12153	0.021512	0.66063	-0.007728	0.00061721	0.13124	1	0.0035365
5.825	0.12153	0.021513	0.65888	-0.007337	0.00056943	0.1267	1	0.0036394
5.925	0.12153	0.021513	0.65704	-0.0067393	0.0003258	0.12008	1	0.0037065
6.025	0.12153	0.021513	0.65536	-0.0059648	-7.0317e-05	0.11249	1	0.0035527
6.125	0.12153	0.021513	0.65378	-0.0051489	-0.00048106	0.1056	0.99994	0.0032692
6.225	0.12153	0.021513	0.65206	-0.0044048	-0.00081688	0.10019	0.99965	0.0032141
6.325	0.12153	0.021513	0.65	-0.0037598	-0.0010573	0.096057	0.99957	0.0032986
6.425	0.12153	0.021512	0.64747	-0.0032215	-0.0011987	0.09212	0.99955	0.0034877
6.525	0.12153	0.02151	0.64453	-0.0027757	-0.0012669	0.087713	0.99955	0.0035629
6.625	0.12153	0.021506	0.64125	-0.0023921	-0.0013079	0.082417	0.99955	0.003538
6.725	0.12153	0.021512	0.638	-0.0020893	-0.0013336	0.077668	0.99961	0.0033966
6.825	0.12153	0.021513	0.63479	-0.0018376	-0.0013799	0.07336	0.99996	0.0031945
6.925	0.12153	0.021513	0.63167	-0.0016199	-0.0014278	0.069862	1	0.0031177
7.025	0.12153	0.021513	0.62859	-0.00149	-0.0013863	0.066659	1	0.003104
7.125	0.12153	0.021513	0.62546	-0.0014835	-0.0011974	0.064164	1	0.0031043
7.225	0.12153	0.021513	0.62208	-0.0015227	-0.00092896	0.061879	1	0.0031042
7.325	0.12153	0.021513	0.61843	-0.0014781	-0.00071416	0.058602	0.99999	0.0030823
7.425	0.12153	0.021512	0.61465	-0.0012612	-0.00064754	0.054184	0.99986	0.00305
7.525	0.12153	0.021509	0.61087	-0.00089704	-0.00071557	0.048589	0.99961	0.0030643
7.625	0.12153	0.021499	0.60716	-0.00048375	-0.00085472	0.042754	0.99961	0.0030117
7.725	0.12153	0.021509	0.60384	-0.0001418	-0.00094736	0.037858	0.99956	0.0028838
7.825	0.12153	0.021512	0.60046	0.00013139	-0.00098898	0.034255	0.99955	0.0028641
7.925	0.12153	0.021513	0.59699	0.00033198	-0.00097641	0.031322	0.99955	0.0029008
8.025	0.12153	0.021513	0.59341	0.00045851	-0.00091922	0.028793	0.99955	0.0029127
8.125	0.12153	0.021513	0.58977	0.00051224	-0.00084328	0.026695	0.99955	0.0028847
8.225	0.12153	0.021513	0.58614	0.0005023	-0.00075963	0.025063	0.99989	0.0027914
8.325	0.12153	0.021513	0.5826	0.00043326	-0.00064475	0.023586	0.99999	0.002703
8.425	0.12153	0.021513	0.57917	0.00030365	-0.00045312	0.021965	1	0.0026638
8.525	0.12153	0.021512	0.57579	0.00013099	-0.00021304	0.020713	1	0.0026571
8.625	0.12153	0.021506	0.57234	-2.4473e-05	2.5725e-05	0.019958	0.99998	0.0026646
8.725	0.12153	0.02151	0.5689	-0.0001237	0.00022942	0.018611	0.99974	0.0026823
8.825	0.12153	0.021512	0.56531	-0.00012036	0.00036008	0.016766	0.99963	0.0026991
8.925	0.12153	0.021513	0.56171	-1.7444e-05	0.00039706	0.014391	0.99963	0.0027207
9.025	0.12153	0.021513	0.55818	0.00013512	0.00036894	0.011777	0.99963	0.0027503
9.125	0.12153	0.021513	0.55482	0.00027686	0.00032499	0.0090148	0.99963	0.0027394
9.225	0.12153	0.021513	0.55171	0.00036537	0.0003054	0.0065628	0.99963	0.0026548
9.325	0.12153	0.021513	0.54882	0.00038727	0.00033017	0.0047912	0.99963	0.0025405
9.425	0.12153	0.021512	0.54609	0.00036071	0.00039161	0.0035659	0.99963	0.0024805
9.525	0.12153	0.021511	0.54346	0.00033158	0.00048305	0.0024274	0.9998	0.0024318
9.625	0.12153	0.021503	0.54077	0.00032158	0.00061759	0.0014791	0.99999	0.002402
9.725	0.12153	0.021503	0.53803	0.00026348	0.00079007	0.0013381	1	0.0024007
9.825	0.12153	0.021511	0.53525	0.00015181	0.00096157	0.0015383	1	0.0024059
9.925	0.12153	0.021512	0.53238	3.266e-05	0.0011151	0.0016802	1	0.0024191
10.025	0.12153	0.021513	0.5295	-7.2487e-05	0.0012536	0.0019818	1	0.0024466
10.125	0.12153	0.021513	0.52663	-0.00015901	0.0013863	0.0025761	0.99996	0.0024808
10.225	0.12153	0.021513	0.52376	-0.00021872	0.001501	0.0033006	0.99946	0.0025034
10.325	0.12153	0.021513	0.52091	-0.00024945	0.0015638	0.0038024	0.99942	0.0025091
10.425	0.12153	0.021513	0.51811	-0.00026263	0.0015829	0.0042609	0.99942	0.0025071
10.525	0.12153	0.021512	0.51541	-0.0002665	0.0015917	0.0050163	0.99942	0.0024875
10.625	0.12153	0.02151	0.51286	-0.0002704	0.0016098	0.0059721	0.99942	0.0024078
10.725	0.12153	0.021506	0.51038	-0.00028331	0.001652	0.0073245	0.99981	0.0022797
10.825	0.12153	0.021512	0.50815	-0.00032816	0.0017351	0.0082673	0.99999	0.0021985
10.925	0.12153	0.021513	0.50599	-0.00039741	0.0018435	0.0091644	1	0.0021767
11.025	0.12153	0.021513	0.50388	-0.00048608	0.001969	0.0098954	1	0.0021855
11.125	0.12153	0.021513	0.50182	-0.00059261	0.0021038	0.010418	0.99999	0.0022069
11.225	0.12153	0.021513	0.4998	-0.00071488	0.0022348	0.010721	0.99984	0.0022061
11.325	0.12153	0.021513	0.49784	-0.00083565	0.0023498	0.010907	0.99897	0.0021888
11.425	0.12153	0.021513	0.49596	-0.00093284	0.0024492	0.011204	0.99897	0.0021594
11.525	0.12153	0.021512	0.49415	-0.00099626	0.0025356	0.011695	0.99897	0.0021433
11.625	0.12153	0.02151	0.49237	-0.0010287	0.0025997	0.012012	0.99897	0.00214
11.725	0.12153	0.021506	0.49048	-0.0010377	0.0026272	0.012234	0.99897	0.002145
-4.5782	0.2236	0.021825	0.4085	4.7889e-05	5.5995e-05	0.0062767	1	0.0010078
-4.4781	0.22184	0.021649	0.40709	0.00051759	0.0006341	0.0014564	1	0.0010209
-4.3757	0.22142	0.021722	0.40562	0.00058869	0.00071287	0.0015443	1	0.0010367
-4.2751	0.22137	0.02171	0.40342	0.00050134	0.00079389	0.0015351	1	0.0010497
-4.175	0.22136	0.021704	0.40122	0.00050028	0.00080798	0.0012184	1	0.0010605
-4.075	0.22136	0.021702	0.3991	0.00055378	0.00080021	0.00084854	1	0.0010688
-3.975	0.22136	0.021702	0.3971	0.0005951	0.00078583	0.00044977	1	0.0010747
-3.875	0.22136	0.021702	0.39523	0.00060815	0.0007644	0.00016456	1	0.0010784
-3.775	0.22136	0.021702	0.39347	0.00060826	0.00073721	0.00010174	1	0.0010798
-3.675	0.22136	0.021701	0.39181	0.00061073	0.00070956	0.00020967	1	0.0010798
-3.575	0.22136	0.021701	0.39024	0.00061736	0.00068512	0.0003103	1	0.0010797
-3.475	0.22136	0.021702	0.38875	0.00062419	0.0006654	0.00039867	1	0.0010799
-3.375	0.22136	0.021702	0.38732	0.00062967	0.00064795	0.00045149	1	0.00108
-3.275	0.22136	0.021702	0.38593	0.00063428	0.00063113	0.0004764	1	0.0010793
-3.175	0.22136	0.021702	0.38459	0.00063668	0.00061405	0.00048143	1	0.0010776
-3.075	0.22136	0.021702	0.38328	0.00063767	0.00059654	0.00048028	1	0.0010745
-2.975	0.22136	0.021702	0.38201	0.00063936	0.00057894	0.00047426	1	0.0010699
-2.875	0.22136	0.021702	0.38078	0.00064082	0.00056293	0.00045732	1	0.0010646
-2.775	0.22136	0.021702	0.37957	0.00064109	0.00055024	0.0004316	1	0.0010602
-2.675	0.22136	0.021701	0.37838	0.00064165	0.00054069	0.00039135	1	0.0010571
-2.575	0.22136	0.0217	0.3772	0.00064249	0.00053357	0.00033743	1	0.0010543
-2.475	0.22136	0.021701	0.37601	0.00064203	0.00052671	0.00027085	1	0.0010513
-2.375	0.22136	0.021702	0.37482	0.00064112	0.00051807	0.00019735	1	0.0010476
-2.275	0.22136	0.021702	0.37363	0.00064047	0.00050713	0.00012586	1	0.0010425
-2.175	0.22136	0.021702	0.37245	0.0006394	0.0004946	6.6435e-05	1	0.0010361
-2.075	0.22136	0.021702	0.37128	0.0006376	0.00048263	2.8467e-05	1	0.0010296
-1.975	0.22136	0.021702	0.37012	0.00063495	0.00047233	3.3929e-05	1	0.0010245
-1.875	0.22136	0.021702	0.36897	0.00063065	0.00046401	6.8366e-05	1	0.0010206
-1.775	0.22136	0.021702	0.36783	0.00062561	0.00045666	0.00010727	1	0.0010168
-1.675	0.22136	0.021702	0.36669	0.00062074	0.00044726	0.00015142	1	0.0010128
-1.575	0.22136	0.021701	0.36557	0.00061589	0.00043419	0.00019026	1	0.001008
-1.475	0.22136	0.021701	0.36447	0.00061107	0.00041719	0.00021003	1	0.0010022
-1.375	0.22136	0.021702	0.36341	0.00060698	0.00039617	0.0002225	1	0.00099549
-1.275	0.22136	0.021702	0.3624	0.00060507	0.00037273	0.00022324	1	0.00098987
-1.175	0.22136	0.021702	0.36145	0.00061449	0.00034594	0.00025274	1	0.00098567
-1.075	0.22136	0.021702	0.36055	0.00065529	0.00031424	0.00040078	1	0.0009821
-0.975	0.22136	0.021702	0.3597	0.00077169	0.00026955	0.0008834	1	0.00097852
-0.875	0.22136	0.021702	0.35888	0.0010682	0.00020553	0.0020313	1	0.00097452
-0.775	0.22136	0.021702	0.35795	0.0018039	0.00011741	0.0047531	1	0.0009697
-0.675	0.22136	0.021704	0.35662	0.0035554	-1.3603e-05	0.011165	1	0.0009639
-0.575	0.22138	0.02171	0.3542	0.007552	-0.00017757	0.024985	1	0.00095755
-0.475	0.22151	0.021754	0.34942	0.016433	-1.7973e-05	0.054405	1	0.0009494
-0.37523	0.22227	0.022181	0.33873	0.036517	0.0014137	0.11008	1	0.00093538
-0.28914	0.21138	0.010627	0.30149	0.073637	0.0070697	0.24486	1	0.00088486
-0.19375	0.20624	0.0054515	-0.037096	0.14186	0.055886	1.2781	1	0.00068949
-0.093749	0.20624	0.0054594	-0.094722	0.21746	-0.024902	0.21521	1	0.00088562
0.10625	0.20624	0.0054586	-0.3511	0.11974	0.0056881	0.64519	0.99963	0.0044961
0.20625	0.20624	0.0054566	-0.4077	0.090885	-0.0028414	0.42089	0.99977	0.0061061
0.30625	0.20624	0.0054566	-0.42645	0.0868	-0.0052554	0.46389	0.99344	0.0072442
0.40625	0.20624	0.0054555	-0.44425	0.097466	-0.0091581	0.65857	0.99275	0.0083153
0.51314	0.21207	0.011322	-0.36268	0.11075	-0.028663	0.53683	0.9985	0.016052
0.62523	0.22227	0.022181	-0.22664	0.041058	-0.030877	0.19549	0.99622	0.024899
0.725	0.22152	0.021755	-0.0085266	-0.072344	-0.027022	0.75041	0.99636	0.024022
0.825	0.22138	0.021711	0.23833	-0.15287	-0.01429	1.1433	0.99704	0.021159
0.925	0.22136	0.021704	0.46737	-0.17921	-0.0090569	0.95034	0.99836	0.018645
1.025	0.22136	0.021702	0.65359	-0.16718	-0.0045186	0.74821	0.9994	0.016352
1.125	0.22136	0.021701	0.76907	-0.12878	-0.00027224	0.59298	0.99974	0.014845
1.225	0.22136	0.021701	0.828	-0.084364	0.0032747	0.43856	0.99986	0.013836
1.325	0.22136	0.021701	0.84844	-0.047865	0.005724	0.28603	0.99989	0.01332
1.425	0.22136	0.021701	0.84682	-0.023806	0.0063742	0.17171	0.99992	0.012595
1.525	0.22136	0.0217	0.8326	-0.010106	0.0060638	0.10505	0.99996	0.011429
1.625	0.22136	0.021701	0.81293	-0.0037208	0.0052125	0.081039	0.99998	0.010098
1.725	0.22136	0.021701	0.79307	-0.0013546	0.0037289	0.077638	0.99999	0.0092834
1.825	0.22136	0.021701	0.7766	-0.00081307	0.0018302	0.082825	0.99999	0.0089174
1.925	0.22136	0.021701	0.76307	-0.0010243	7.4724e-05	0.09571	0.99999	0.0086035
2.025	0.22136	0.021701	0.75261	-0.0014457	-0.0018983	0.10848	0.99987	0.0078249
2.125	0.22136	0.021701	0.7455	-0.001266	-0.0033301	0.10948	0.99968	0.0071854
2.225	0.22136	0.021701	0.74203	-0.00055049	-0.0044625	0.10008	0.99884	0.0069847
2.325	0.22136	0.021701	0.74179	5.4483e-05	-0.0049351	0.090346	0.9988	0.0094216
2.425	0.22136	0.0217	0.74309	-0.00042074	-0.0049918	0.084079	0.9995	0.012384
2.525	0.22135	0.021699	0.74518	-0.0018272	-0.0048833	0.081361	0.99992	0.013983
2.625	0.22136	0.0217	0.74733	-0.0034325	-0.0046713	0.080532	0.99998	0.014371
2.725	0.22136	0.021701	0.74918	-0.0048811	-0.004509	0.080589	0.99998	0.013904
2.825	0.22136	0.021701	0.75074	-0.0059345	-0.0044664	0.081719	0.99998	0.011711
2.925	0.22136	0.021701	0.75224	-0.0067147	-0.0046771	0.083698	1	0.0079945
3.025	0.22136	0.021701	0.75425	-0.0072568	-0.0048805	0.082999	1	0.0066964
3.125	0.22136	0.021701	0.75661	-0.0073622	-0.0048226	0.081	1	0.006653
3.225	0.22136	0.021701	0.7586	-0.0073983	-0.0045147	0.081241	1	0.0065681
3.325	0.22136	0.021701	0.75939	-0.0077268	-0.004285	0.08421	1	0.0062373
3.425	0.22136	0.021701	0.75956	-0.0081591	-0.0043937	0.088088	0.99996	0.0057713
3.525	0.22136	0.0217	0.75969	-0.0086355	-0.004711	0.092451	0.99979	0.005039
3.625	0.22136	0.0217	0.76025	-0.0090954	-0.0050793	0.093519	0.99909	0.0044961
3.725	0.22136	0.021701	0.7616	-0.0096096	-0.0052467	0.092177	0.99909	0.0049772
3.825	0.22136	0.021701	0.76316	-0.010501	-0.005139	0.089703	0.99974	0.006341
3.925	0.22136	0.021701	0.76471	-0.011821	-0.0048991	0.08545	0.99994	0.0072052
4.025	0.22136	0.021701	0.76622	-0.013379	-0.0045503	0.079491	0.99997	0.0076672
4.125	0.22136	0.021701	0.7675	-0.015022	-0.0039407	0.071308	0.99999	0.0080508
4.225	0.22136	0.021701	0.76813	-0.016654	-0.0031625	0.06199	0.99999	0.0083193
4.325	0.22136	0.021701	0.76805	-0.01818	-0.0023989	0.051654	0.99999	0.0083033
4.425	0.22136	0.021701	0.76753	-0.019447	-0.0017627	0.040833	0.99999	0.0078169
4.525	0.22135	0.0217	0.76697	-0.020356	-0.0012353	0.028871	1	0.0068126
4.625	0.22135	0.0217	0.76675	-0.020867	-0.00069238	0.015254	1	0.0063078
4.725	0.22136	0.021701	0.76689	-0.021099	-7.6658e-05	0.0048664	1	0.0058751
4.825	0.22136	0.021701	0.76713	-0.021306	0.00057952	0.011979	1	0.0052736
4.925	0.22136	0.021701	0.76716	-0.021561	0.0011677	0.020314	1	0.0047817
5.025	0.22136	0.021701	0.7669	-0.021903	0.001618	0.026253	0.99999	0.004454
5.125	0.22136	0.021701	0.76641	-0.022318	0.0019576	0.031312	0.99988	0.0042724
5.225	0.22136	0.021701	0.76586	-0.02267	0.0022076	0.035932	0.99923	0.0042314
5.325	0.22136	0.021701	0.76539	-0.02293	0.0024101	0.040368	0.99917	0.0042816
5.425	0.22136	0.021701	0.76505	-0.023249	0.0026085	0.044744	0.99917	0.0045195
5.525	0.22136	0.0217	0.76481	-0.023762	0.0027763	0.048031	0.99922	0.0049292
5.625	0.22136	0.0217	0.76457	-0.024512	0.0029933	0.051012	0.99989	0.0051541
5.725	0.22136	0.021701	0.76406	-0.02553	0.0034023	0.054685	0.99998	0.0052668
5.825	0.22136	0.021701	0.76293	-0.026694	0.0038655	0.05761	0.99997	0.0053936
5.925	0.22136	0.021701	0.76121	-0.027769	0.0042826	0.060968	0.99992	0.0055612
6.025	0.22136	0.021701	0.75924	-0.028583	0.0046007	0.065674	0.99992	0.0055631
6.125	0.22136	0.021701	0.75747	-0.029097	0.0047563	0.070831	0.99999	0.0053327
6.225	0.22136	0.021701	0.75621	-0.029354	0.0048647	0.076078	1	0.0050161
6.325	0.22136	0.021701	0.75539	-0.029449	0.0049945	0.080511	1	0.0049075
6.425	0.22136	0.021701	0.75481	-0.029521	0.0051051	0.083078	1	0.0047846
6.525	0.22136	0.0217	0.7543	-0.029646	0.0051635	0.08377	1	0.0045784
6.625	0.22136	0.0217	0.7538	-0.029801	0.0051679	0.08321	0.99999	0.0044553
6.725	0.22136	0.021701	0.7533	-0.029928	0.0051278	0.081817	0.99998	0.0044484
6.825	0.22136	0.021701	0.75279	-0.029957	0.0050409	0.079811	0.99988	0.0044941
6.925	0.22136	0.021701	0.75232	-0.029805	0.0048916	0.07728	0.99955	0.0045585
7.025	0.22136	0.021701	0.75196	-0.029496	0.0046868	0.074321	0.99955	0.0045688
7.125	0.22136	0.021701	0.75177	-0.029218	0.0044379	0.070713	0.99955	0.0045485
7.225	0.22136	0.021701	0.7517	-0.029096	0.0042091	0.066328	0.99969	0.0044929
7.325	0.22136	0.021701	0.75148	-0.029157	0.0041297	0.061629	0.99997	0.0044832
7.425	0.22136	0.021701	0.7507	-0.029385	0.0041727	0.056995	0.99999	0.0045261
7.525	0.22136	0.0217	0.74933	-0.029651	0.004197	0.053447	0.99998	0.004609
7.625	0.22135	0.021699	0.74769	-0.029882	0.0041636	0.051556	0.99983	0.0046254
7.725	0.22136	0.0217	0.74617	-0.030035	0.004061	0.051429	0.99975	0.0045134
7.825	0.22136	0.021701	0.74507	-0.029998	0.0039569	0.052263	0.99997	0.00429
7.925	0.22136	0.021701	0.74427	-0.029821	0.0039079	0.0527	0.99999	0.0042276
8.025	0.22136	0.021701	0.74357	-0.029618	0.0038838	0.052209	0.99999	0.0042009
8.125	0.22136	0.021701	0.74282	-0.029443	0.0038771	0.051021	0.99997	0.0041589
8.225	0.22136	0.021701	0.74193	-0.02929	0.003876	0.049744	0.99978	0.0041075
8.325	0.22136	0.021701	0.74093	-0.029067	0.0038534	0.048762	0.99985	0.0040973
8.425	0.22136	0.021701	0.73993	-0.028767	0.0037984	0.047982	0.99983	0.0041057
8.525	0.22136	0.021701	0.73899	-0.028447	0.0037167	0.047176	0.99927	0.0041318
8.625	0.22136	0.0217	0.73816	-0.028125	0.0036213	0.04615	0.99926	0.0041353
8.725	0.22136	0.0217	0.73742	-0.027796	0.0035358	0.044813	0.99926	0.0041102
8.825	0.22136	0.021701	0.73662	-0.027512	0.0034964	0.042682	0.99927	0.0040619
8.925	0.22136	0.021701	0.73553	-0.027343	0.0035167	0.04006	0.9998	0.0040584
9.025	0.22136	0.021701	0.73408	-0.027272	0.0035522	0.037921	0.99998	0.0040782
9.125	0.22136	0.021701	0.73238	-0.027242	0.0035738	0.036667	0.99998	0.0041188
9.225	0.22136	0.021701	0.73059	-0.027222	0.0035595	0.036139	0.99998	0.0041193
9.325	0.22136	0.021701	0.72892	-0.027165	0.0035064	0.036588	0.99998	0.0040223
9.425	0.22136	0.021701	0.72751	-0.027012	0.0034527	0.037302	0.99998	0.0038448
9.525	0.22136	0.021701	0.72629	-0.026786	0.0034236	0.037615	0.99997	0.0037636
9.625	0.22135	0.0217	0.72513	-0.026556	0.0034042	0.037324	0.99968	0.0037241
9.725	0.22135	0.0217	0.72394	-0.026383	0.0033904	0.036466	0.99899	0.0036907
9.825	0.22136	0.021701	0.72266	-0.026256	0.0033891	0.035613	0.99899	0.0036672
9.925	0.22136	0.021701	0.7213	-0.026105	0.0033925	0.035368	0.99956	0.0036517
10.025	0.22136	0.021701	0.71996	-0.025898	0.0033813	0.035681	0.99966	0.0036356
10.125	0.22136	0.021701	0.71875	-0.025665	0.0033365	0.036067	0.99959	0.0036094
10.225	0.22136	0.021701	0.71771	-0.025462	0.0032621	0.035773	0.99964	0.0035844
10.325	0.22136	0.021701	0.71678	-0.025301	0.0031763	0.034677	0.99942	0.0035858
10.425	0.22136	0.021701	0.71587	-0.02515	0.0031115	0.033207	0.99942	0.0036051
10.525	0.22136	0.021701	0.71487	-0.024972	0.0030977	0.032008	0.99973	0.0036368
10.625	0.22136	0.0217	0.71372	-0.024791	0.0031127	0.030819	0.99997	0.0037025
10.725	0.22136	0.0217	0.71237	-0.024671	0.0031115	0.029462	0.99999	0.0037339
10.825	0.22136	0.021701	0.71096	-0.024587	0.0030581	0.028503	0.99996	0.00369
10.925	0.22136	0.021701	0.70961	-0.024472	0.0029769	0.027854	0.99997	0.0035677
11.025	0.22136	0.021701	0.70839	-0.024305	0.0028897	0.027152	0.99978	0.0034694
11.125	0.22136	0.021701	0.70724	-0.024114	0.0028003	0.02613	0.99897	0.0034173
11.225	0.22136	0.021701	0.70614	-0.023933	0.0027179	0.024905	0.99897	0.0033862
11.325	0.22136	0.021701	0.70504	-0.023765	0.0026395	0.023667	0.99897	0.0033604
11.425	0.22136	0.021701	0.70396	-0.023607	0.0025606	0.0225	0.99897	0.0033343
11.525	0.22136	0.021701	0.7029	-0.023464	0.0024867	0.021614	0.9995	0.0033121
11.625	0.22136	0.0217	0.70193	-0.023339	0.0024113	0.021025	0.99995	0.0032991
11.725	0.22136	0.0217	0.70105	-0.023233	0.0023316	0.020295	0.99998	0.003298
-4.5784	0.32472	0.021558	0.40851	4.9711e-06	5.4352e-05	0.0063024	1	0.001006
-4.4786	0.32431	0.021724	0.407	0.00022953	0.00062292	0.00059925	1	0.0010209
-4.3758	0.32417	0.021877	0.40543	0.00030708	0.00067429	0.0015776	1	0.0010362
-4.2751	0.32416	0.02187	0.40317	0.00032349	0.00077022	0.001743	1	0.0010489
-4.175	0.32416	0.021862	0.40101	0.0003147	0.00079929	0.0011288	1	0.0010594
-4.075	0.32416	0.021859	0.39893	0.00032169	0.00078791	0.00087534	1	0.0010675
-3.975	0.32416	0.021858	0.39695	0.00033843	0.00076223	0.00065155	1	0.0010732
-3.875	0.32416	0.021857	0.39509	0.00034748	0.00073458	0.00038403	1	0.0010767
-3.775	0.32416	0.021857	0.39335	0.00034592	0.00070729	0.00015825	1	0.001078
-3.675	0.32416	0.021857	0.39174	0.00034311	0.0006806	0.00010997	1	0.0010779
-3.575	0.32416	0.021857	0.39022	0.00034312	0.00065596	0.00020031	1	0.0010777
-3.475	0.32416	0.021857	0.38877	0.00034397	0.00063502	0.00028111	1	0.0010778
-3.375	0.32416	0.021857	0.38739	0.00034483	0.00061671	0.00033843	1	0.0010779
-3.275	0.32416	0.021857	0.38606	0.00034641	0.00059975	0.00037808	1	0.0010773
-3.175	0.32416	0.021857	0.38478	0.00034673	0.00058311	0.00040564	1	0.0010756
-3.075	0.32416	0.021857	0.38354	0.00034593	0.00056621	0.00042644	1	0.0010725
-2.975	0.32416	0.021857	0.38235	0.00034667	0.00054957	0.00044292	1	0.001068
-2.875	0.32416	0.021857	0.38119	0.0003483	0.00053458	0.00045049	1	0.0010627
-2.775	0.32416	0.021857	0.38006	0.00034899	0.00052288	0.00044829	1	0.0010584
-2.675	0.32416	0.021857	0.37896	0.00034994	0.00051474	0.00043327	1	0.0010554
-2.575	0.32416	0.021857	0.37786	0.00035174	0.0005095	0.00040856	1	0.0010528
-2.475	0.32416	0.021857	0.37677	0.00035267	0.00050462	0.00037113	1	0.0010501
-2.375	0.32416	0.021857	0.37568	0.00035308	0.00049821	0.00032764	1	0.0010466
-2.275	0.32416	0.021857	0.37459	0.00035382	0.00049029	0.00029618	1	0.0010418
-2.175	0.32416	0.021857	0.37351	0.00035415	0.00048144	0.00027588	1	0.0010357
-2.075	0.32416	0.021857	0.37245	0.00035399	0.00047273	0.00026131	1	0.0010294
-1.975	0.32416	0.021857	0.3714	0.00035363	0.00046534	0.00025178	1	0.0010245
-1.875	0.32416	0.021857	0.37037	0.00035275	0.00046013	0.00024893	1	0.0010209
-1.775	0.32416	0.021857	0.36935	0.00035147	0.00045625	0.00024713	1	0.0010176
-1.675	0.32416	0.021857	0.36833	0.00035006	0.00045033	0.00023959	1	0.001014
-1.575	0.32416	0.021857	0.36733	0.00034783	0.00044153	0.00024992	1	0.0010098
-1.475	0.32416	0.021857	0.36636	0.00034486	0.0004303	0.00028796	1	0.0010045
-1.375	0.32416	0.021857	0.36544	0.00034294	0.00041514	0.00034466	1	0.00099824
-1.275	0.32416	0.021857	0.36457	0.00034545	0.00039697	0.00042943	1	0.00099289
-1.175	0.32416	0.021857	0.36378	0.00036225	0.00037537	0.00056283	1	0.000989
-1.075	0.32416	0.021857	0.36308	0.00041524	0.00034795	0.00077249	1	0.00098591
-0.975	0.32416	0.021857	0.36253	0.00055022	0.0003227	0.0013495	1	0.00098295
-0.875	0.32416	0.021858	0.36222	0.00087928	0.00029738	0.0026831	1	0.00097979
-0.775	0.32416	0.021858	0.36231	0.0016563	0.00028161	0.0057388	1	0.00097615
-0.675	0.32416	0.021861	0.36317	0.0034133	0.00031251	0.012426	1	0.00097198
-0.575	0.32417	0.021869	0.36527	0.0072751	0.00031269	0.02761	1	0.00096814
-0.47501	0.32422	0.021911	0.36955	0.015819	0.00027942	0.061917	1	0.00096633
-0.37529	0.32445	0.022303	0.37699	0.033195	0.0005828	0.12864	1	0.0009637
-0.2892	0.31216	0.01065	0.38351	0.069786	0.0022253	0.25201	1	0.00095956
-0.19375	0.30625	0.0054492	0.34858	0.17992	0.010681	0.85506	1	0.0010614
-0.093762	0.30626	0.0054576	-0.042635	0.58345	-0.023903	1.6148	1	0.0019384
0.10626	0.30625	0.0054565	-0.09746	0.074621	0.016458	0.27165	0.99855	0.0016129
0.20625	0.30625	0.0054542	-0.16916	0.083078	0.0093985	0.15517	0.99544	0.0026591
0.30625	0.30625	0.0054542	-0.16986	0.081634	0.012757	0.16106	0.99273	0.0033157
0.40625	0.30625	0.005453	-0.084869	0.059706	0.021419	0.76744	0.99273	0.0031898
0.51316	0.31246	0.011327	0.58327	-0.085364	0.041251	1.4465	0.99912	0.015223
0.62529	0.32445	0.022303	1.0559	-0.2455	-0.0036591	1.0079	0.99922	0.023643
0.72501	0.32422	0.021911	1.2123	-0.3129	-0.0097162	1.6485	0.99964	0.017072
0.825	0.32416	0.021869	1.2508	-0.3165	-0.0027591	1.5333	0.99987	0.012821
0.925	0.32415	0.02186	1.2394	-0.27762	0.0035302	1.1209	0.99996	0.011242
1.025	0.32415	0.021857	1.2102	-0.21131	0.0082298	0.90982	0.99998	0.011093
1.125	0.32414	0.021856	1.1741	-0.14028	0.010214	0.76805	0.99999	0.011098
1.225	0.32414	0.021855	1.1368	-0.079663	0.01109	0.56145	0.99999	0.010956
1.325	0.32414	0.021855	1.1014	-0.03836	0.011458	0.33174	1	0.010647
1.425	0.32414	0.021855	1.0704	-0.015928	0.011813	0.15803	1	0.010162
1.525	0.32414	0.021855	1.0449	-0.0053034	0.011794	0.089426	1	0.0095249
1.625	0.32414	0.021855	1.0234	-0.00056967	0.011362	0.080039	1	0.009102
1.725	0.32414	0.021854	1.0044	0.0015187	0.010678	0.07168	1	0.0099542
1.825	0.32414	0.021854	0.98606	0.0026665	0.0098301	0.050188	1	0.012316
1.925	0.32414	0.021854	0.9672	0.0038765	0.008811	0.020971	1	0.014332
2.025	0.32414	0.021854	0.94681	0.0053451	0.0076778	0.036193	1	0.014122
2.125	0.32414	0.021854	0.92357	0.0063054	0.0062059	0.092046	1	0.012786
2.225	0.32414	0.021854	0.89765	0.0060558	0.0042501	0.14777	0.99999	0.010553
2.325	0.32414	0.021854	0.87085	0.0045424	0.0020358	0.1872	0.99986	0.0084362
2.425	0.32414	0.021854	0.84578	0.0021292	-4.3825e-05	0.20024	0.99935	0.0084083
2.525	0.32414	0.021854	0.82416	-0.00055929	-0.0012691	0.193	0.99922	0.0094686
2.625	0.32414	0.021854	0.80537	-0.0030474	-0.0017607	0.17672	0.9994	0.010478
2.725	0.32414	0.021854	0.7892	-0.0052591	-0.001831	0.15339	0.99984	0.01022
2.825	0.32414	0.021854	0.7755	-0.0068308	-0.0016841	0.12729	0.99997	0.0084523
2.925	0.32414	0.021854	0.76456	-0.0084001	-0.0014876	0.098643	1	0.0070294
3.025	0.32414	0.021854	0.75642	-0.010148	-0.001007	0.069479	1	0.0076372
3.125	0.32414	0.021854	0.75031	-0.011753	-0.00047844	0.044443	1	0.0077849
3.225	0.32414	0.021854	0.74593	-0.012916	-0.00017778	0.023859	1	0.006008
3.325	0.32414	0.021854	0.7431	-0.013342	-2.6087e-06	0.011181	1	0.0048028
3.425	0.32414	0.021854	0.74087	-0.013454	0.00022742	0.0055229	1	0.0052251
3.525	0.32414	0.021854	0.73878	-0.01348	0.00030497	0.0022969	1	0.0067991
3.625	0.32414	0.021854	0.73696	-0.013572	0.00023502	0.0023287	0.99999	0.0070079
3.725	0.32414	0.021854	0.73563	-0.014012	-2.5207e-05	0.0040486	0.99981	0.0061512
3.825	0.32414	0.021854	0.73535	-0.014636	-0.00037374	0.0053931	0.99943	0.0057427
3.925	0.32414	0.021854	0.73593	-0.015527	-0.0006473	0.0073035	0.99987	0.0063282
4.025	0.32414	0.021854	0.73693	-0.016722	-0.00074599	0.0092857	0.99996	0.0072936
4.125	0.32414	0.021854	0.73786	-0.018132	-0.00062438	0.011048	0.99996	0.0078956
4.225	0.32414	0.021854	0.73844	-0.019677	-0.00055304	0.011532	0.99998	0.0080608
4.325	0.32414	0.021854	0.73877	-0.021178	-0.0006593	0.010856	0.99995	0.0077931
4.425	0.32414	0.021854	0.73907	-0.022476	-0.00089035	0.010353	0.99995	0.006989
4.525	0.32414	0.021854	0.73949	-0.023448	-0.0011301	0.010542	0.99999	0.0069055
4.625	0.32414	0.021854	0.74012	-0.024064	-0.0013357	0.011326	1	0.0070501
4.725	0.32414	0.021854	0.74102	-0.024408	-0.0015496	0.012657	1	0.0067907
4.825	0.32414	0.021854	0.74222	-0.024549	-0.0017725	0.01491	1	0.0062654
4.925	0.32414	0.021854	0.74361	-0.02453	-0.002	0.018283	1	0.0062286
5.025	0.32414	0.021854	0.7451	-0.024351	-0.0022504	0.022905	1	0.0065275
5.125	0.32414	0.021854	0.74658	-0.024025	-0.0025343	0.02888	0.99999	0.006837
5.225	0.32414	0.021854	0.748	-0.02357	-0.0028622	0.035762	0.99999	0.0069321
5.325	0.32414	0.021854	0.74937	-0.023015	-0.0032223	0.043006	0.99996	0.0068857
5.425	0.32414	0.021854	0.75072	-0.022448	-0.0036068	0.050496	0.99978	0.0066815
5.525	0.32414	0.021854	0.75202	-0.021999	-0.0039911	0.058338	0.99983	0.0064609
5.625	0.32414	0.021854	0.75316	-0.021768	-0.0042671	0.065942	0.99996	0.0063559
5.725	0.32414	0.021854	0.75381	-0.021846	-0.0043936	0.072679	0.99987	0.0062928
5.825	0.32414	0.021854	0.7539	-0.022226	-0.0045463	0.079125	0.9998	0.006215
5.925	0.32414	0.021854	0.75364	-0.022753	-0.0047725	0.084935	0.99984	0.0060386
6.025	0.32414	0.021854	0.75329	-0.02325	-0.0050541	0.089393	0.99998	0.0056244
6.125	0.32414	0.021854	0.75315	-0.023579	-0.0053459	0.092678	1	0.0053323
6.225	0.32414	0.021854	0.75325	-0.023699	-0.0055182	0.094467	1	0.0054759
6.325	0.32414	0.021854	0.75347	-0.023658	-0.0055984	0.095333	1	0.0057712
6.425	0.32414	0.021854	0.75376	-0.023537	-0.005664	0.096199	1	0.0057591
6.525	0.32414	0.021854	0.75408	-0.023376	-0.0057363	0.097365	0.99997	0.0055882
6.625	0.32414	0.021854	0.75442	-0.023188	-0.0058035	0.098738	0.99982	0.005492
6.725	0.32414	0.021854	0.75472	-0.022968	-0.0058476	0.099993	0.99949	0.0055087
6.825	0.32414	0.021854	0.75496	-0.022696	-0.0058557	0.10073	0.99962	0.0055987
6.925	0.32414	0.021854	0.75514	-0.022342	-0.0058268	0.10061	0.99988	0.005705
7.025	0.32414	0.021854	0.75531	-0.021923	-0.0057717	0.09972	0.99993	0.0057498
7.125	0.32414	0.021854	0.75549	-0.021526	-0.0056982	0.098597	0.9999	0.0057466
7.225	0.32414	0.021854	0.7556	-0.021224	-0.0055801	0.097598	0.99994	0.0056987
7.325	0.32414	0.021854	0.75544	-0.021076	-0.005379	0.097136	0.9999	0.005595
7.425	0.32414	0.021854	0.75479	-0.021146	-0.0051947	0.097108	0.99963	0.0054471
7.525	0.32414	0.021854	0.7538	-0.021394	-0.0051307	0.097546	0.99963	0.0052401
7.625	0.32414	0.021854	0.75273	-0.021716	-0.0051701	0.097726	0.99963	0.004893
7.725	0.32414	0.021854	0.75185	-0.021998	-0.0052555	0.097248	0.99976	0.0045549
7.825	0.32414	0.021854	0.75121	-0.022143	-0.0052628	0.095999	0.99998	0.0045492
7.925	0.32414	0.021854	0.75068	-0.022165	-0.0051923	0.094341	0.99999	0.0046815
8.025	0.32414	0.021854	0.75016	-0.022127	-0.0051139	0.093048	0.99994	0.0047069
8.125	0.32414	0.021854	0.7496	-0.022062	-0.0050594	0.092358	0.9993	0.0046531
8.225	0.32414	0.021854	0.749	-0.021972	-0.0050291	0.092187	0.99915	0.0045368
8.325	0.32414	0.021854	0.74834	-0.021842	-0.0050081	0.092106	0.99915	0.004485
8.425	0.32414	0.021854	0.74766	-0.02167	-0.0049862	0.091753	0.99919	0.0044829
8.525	0.32414	0.021854	0.74699	-0.021469	-0.0049584	0.091067	0.99988	0.0045018
8.625	0.32414	0.021854	0.74635	-0.021256	-0.0049145	0.090131	0.99998	0.0045396
8.725	0.32414	0.021854	0.74571	-0.02105	-0.0048359	0.089053	0.99999	0.0045767
8.825	0.32414	0.021854	0.74496	-0.020878	-0.0047188	0.088176	1	0.0045971
8.925	0.32414	0.021854	0.74401	-0.020778	-0.0045956	0.087582	1	0.0045984
9.025	0.32414	0.021854	0.74284	-0.020769	-0.0045073	0.087324	0.99999	0.0045773
9.125	0.32414	0.021854	0.74154	-0.020828	-0.0044775	0.087294	0.99993	0.0045009
9.225	0.32414	0.021854	0.74023	-0.020919	-0.0045133	0.087209	0.99982	0.0043232
9.325	0.32414	0.021854	0.73907	-0.020981	-0.0045688	0.086897	0.99992	0.0040731
9.425	0.32414	0.021854	0.73805	-0.020966	-0.0045771	0.086209	0.99999	0.0039803
9.525	0.32414	0.021854	0.73711	-0.020893	-0.0045455	0.08532	0.99998	0.0039661
9.625	0.32414	0.021854	0.73617	-0.020805	-0.0044996	0.084476	0.99995	0.0039561
9.725	0.32414	0.021854	0.73521	-0.020733	-0.004454	0.083778	0.99971	0.0039297
9.825	0.32414	0.021854	0.73423	-0.020679	-0.0044147	0.083224	0.99899	0.0038833
9.925	0.32414	0.021854	0.73323	-0.020617	-0.0043813	0.082619	0.99899	0.0038487
10.025	0.32414	0.021854	0.73223	-0.020517	-0.0043548	0.081852	0.99899	0.003832
10.125	0.32414	0.021854	0.73128	-0.020375	-0.00433	0.08095	0.99937	0.0038283
10.225	0.32414	0.021854	0.73039	-0.020213	-0.0042992	0.079989	0.99993	0.0038328
10.325	0.32414	0.021854	0.72954	-0.020034	-0.0042606	0.079006	0.99998	0.0038481
10.425	0.32414	0.021854	0.72871	-0.019834	-0.0042124	0.078085	0.99999	0.0038655
10.525	0.32414	0.021854	0.72785	-0.019623	-0.0041395	0.077213	1	0.0038793
10.625	0.32414	0.021854	0.72691	-0.01943	-0.0040513	0.076431	0.99999	0.0038819
10.725	0.32414	0.021854	0.72585	-0.019289	-0.0039873	0.075815	0.99986	0.0038537
10.825	0.32414	0.021854	0.72475	-0.019183	-0.0039604	0.075376	0.99981	0.0037575
10.925	0.32414	0.021854	0.72365	-0.019062	-0.0039336	0.074831	0.99992	0.0036476
11.025	0.32414	0.021854	0.72255	-0.018914	-0.0038896	0.074016	0.99999	0.0035981
11.125	0.32414	0.021854	0.72145	-0.018755	-0.0038348	0.072991	0.99998	0.0035676
11.225	0.32414	0.021854	0.72035	-0.018601	-0.0037782	0.071865	0.99984	0.0035377
11.325	0.32414	0.021854	0.71926	-0.018458	-0.0037254	0.070692	0.9997	0.0035029
11.425	0.32414	0.021854	0.71821	-0.018331	-0.0036794	0.069536	0.9999	0.0034659
11.525	0.32414	0.021854	0.7172	-0.018216	-0.0036425	0.068437	0.99998	0.003441
11.625	0.32414	0.021854	0.71625	-0.018104	-0.0036141	0.067431	0.99999	0.0034224
11.725	0.32414	0.021854	0.71536	-0.017986	-0.003588	0.066509	0.99998	0.0034037
-4.5785	0.42497	0.021517	0.40851	1.1628e-06	5.4629e-05	0.0063034	1	0.0010058
-4.4786	0.42491	0.021713	0.40697	6.8261e-05	0.00062156	0.00042261	1	0.0010209
-4.3758	0.42489	0.021873	0.40536	9.065e-05	0.00066585	0.0017983	1	0.0010362
-4.2751	0.42489	0.021864	0.40307	0.00010147	0.00075902	0.0019047	1	0.0010489
-4.175	0.42489	0.021855	0.40091	0.0001035	0.00079163	0.0011727	1	0.0010593
-4.075	0.42489	0.021851	0.39884	0.0001064	0.00078111	0.00091581	1	0.0010674
-3.975	0.42489	0.02185	0.39685	0.00011204	0.00075144	0.00076209	1	0.001073
-3.875	0.42489	0.021849	0.39499	0.00011555	0.00071902	0.00054677	1	0.0010765
-3.775	0.42489	0.021849	0.39325	0.00011495	0.00068948	0.00030818	1	0.0010778
-3.675	0.42489	0.021849	0.39163	0.00011414	0.00066217	0.00013127	1	0.0010776
-3.575	0.42489	0.021849	0.39012	0.0001145	0.00063682	8.5844e-05	1	0.0010774
-3.475	0.42489	0.021849	0.38868	0.00011407	0.0006143	0.0001204	1	0.0010775
-3.375	0.42489	0.021849	0.3873	0.00011345	0.00059442	0.00015499	1	0.0010776
-3.275	0.42489	0.021849	0.38597	0.00011427	0.00057627	0.00018324	1	0.0010769
-3.175	0.42489	0.021849	0.38469	0.00011435	0.00055863	0.00020542	1	0.0010752
-3.075	0.42489	0.021849	0.38346	0.00011325	0.00054072	0.00022019	1	0.0010721
-2.975	0.42489	0.021849	0.38226	0.00011357	0.00052319	0.00022951	1	0.0010676
-2.875	0.42489	0.021849	0.38111	0.00011484	0.00050734	0.00023031	1	0.0010623
-2.775	0.42489	0.021849	0.37999	0.00011512	0.00049468	0.00022079	1	0.001058
-2.675	0.42489	0.021849	0.37889	0.00011569	0.00048573	0.00020053	1	0.001055
-2.575	0.42489	0.021849	0.37781	0.00011714	0.00047983	0.00017196	1	0.0010524
-2.475	0.42489	0.021849	0.37672	0.00011776	0.00047407	0.00012957	1	0.0010496
-2.375	0.42489	0.021849	0.37563	0.00011794	0.00046663	8.1707e-05	1	0.0010461
-2.275	0.42489	0.021849	0.37455	0.0001186	0.00045733	4.1727e-05	1	0.0010413
-2.175	0.42489	0.021849	0.37348	0.00011877	0.00044639	3.142e-05	1	0.0010353
-2.075	0.42489	0.021849	0.37243	0.00011845	0.00043612	3.9101e-05	1	0.001029
-1.975	0.42489	0.021849	0.3714	0.00011828	0.00042768	4.61e-05	1	0.0010242
-1.875	0.42489	0.021849	0.37037	0.00011798	0.00042138	5.2719e-05	1	0.0010205
-1.775	0.42489	0.021849	0.36936	0.00011745	0.00041621	6.2434e-05	1	0.0010172
-1.675	0.42489	0.021849	0.36836	0.00011694	0.00040905	8.0289e-05	1	0.0010137
-1.575	0.42489	0.021849	0.36737	0.00011554	0.0003983	9.3504e-05	1	0.0010095
-1.475	0.42489	0.021849	0.36641	0.0001132	0.0003841	8.6191e-05	1	0.0010043
-1.375	0.42489	0.021849	0.3655	0.00011071	0.00036655	6.3915e-05	1	0.00099807
-1.275	0.42489	0.021849	0.36465	0.00010905	0.0003465	0.00011312	1	0.00099274
-1.175	0.42489	0.021849	0.36389	0.00011219	0.00032252	0.00026789	1	0.0009889
-1.075	0.42489	0.021849	0.36325	0.00012925	0.00029093	0.00053067	1	0.00098589
-0.975	0.42489	0.021849	0.3628	0.00018507	0.00025052	0.0011948	1	0.00098306
-0.875	0.42489	0.02185	0.36271	0.00034218	0.0001932	0.0026198	1	0.00098011
-0.775	0.42489	0.021851	0.36331	0.00074831	9.9075e-05	0.0055055	1	0.00097683
-0.675	0.42489	0.021853	0.36521	0.0016921	-4.3769e-05	0.011912	1	0.00097299
-0.575	0.4249	0.021863	0.3696	0.0036655	-0.00024671	0.027264	1	0.00097048
-0.47502	0.4249	0.021907	0.37851	0.0075305	-0.00043348	0.072818	1	0.00097033
-0.37529	0.42494	0.022299	0.39472	0.015167	0.00023037	0.13996	1	0.00097585
-0.2892	0.41224	0.01065	0.42875	0.024672	0.00064446	0.24786	1	0.00097303
-0.19375	0.40625	0.0054491	0.49308	0.084396	0.0042244	0.84292	1	0.0011783
-0.093753	0.40625	0.0054546	0.64388	0.25504	0.0093899	2.7602	1	0.0015478
0.0062529	0.40626	0.0054582	0.93673	0.78053	-0.015012	8.7787	1	0.003134
0.10625	0.40625	0.0054546	1.3319	0.35606	-0.10094	11.746	1	0.0038247
0.20625	0.40625	0.0054541	1.3833	0.16028	-0.090754	11.187	1	0.0048364
0.30625	0.40625	0.0054541	1.4263	0.094111	-0.065445	8.4553	1	0.0056316
0.40625	0.40625	0.0054529	1.4513	0.055173	-0.042812	5.8177	1	0.0063559
0.51316	0.4125	0.011326	1.509	-0.017863	0.00098657	1.2515	1	0.0054165
0.62529	0.42493	0.022299	1.4088	-0.22377	0.072927	2.3155	1	0.006285
0.72502	0.4249	0.021906	1.364	-0.276	0.05679	1.6641	1	0.0082126
0.82501	0.42488	0.021862	1.305	-0.29163	0.03951	0.79264	1	0.011911
0.92501	0.42487	0.021851	1.2269	-0.26025	0.025189	0.52651	1	0.016242
1.025	0.42486	0.021847	1.1348	-0.1931	0.014812	0.67586	1	0.019
1.125	0.42486	0.021844	1.0323	-0.12037	0.0099515	0.64316	1	0.019995
1.225	0.42485	0.021843	0.93131	-0.062338	0.0072187	0.58081	1	0.018459
1.325	0.42485	0.021843	0.84101	-0.025302	0.0032864	0.51835	1	0.015443
1.425	0.42485	0.021843	0.77548	-0.0055211	-0.0013148	0.39914	1	0.011965
1.525	0.42486	0.021842	0.73981	0.0047183	-0.0055039	0.301	1	0.011541
1.625	0.42486	0.021842	0.72574	0.010072	-0.007554	0.22289	1	0.017496
1.725	0.42486	0.021841	0.72447	0.01285	-0.0074483	0.16165	1	0.018028
1.825	0.42486	0.021841	0.72869	0.014133	-0.0057149	0.10902	1	0.014228
1.925	0.42486	0.02184	0.73448	0.014394	-0.0031697	0.057729	1	0.01314
2.025	0.42486	0.02184	0.74016	0.013814	-0.00046033	0.021987	1	0.014953
2.125	0.42486	0.02184	0.74437	0.012747	0.0020655	0.035309	1	0.016527
2.225	0.42486	0.02184	0.74605	0.011412	0.0041314	0.057134	1	0.016912
2.325	0.42486	0.02184	0.7454	0.0089954	0.005496	0.076325	1	0.015799
2.425	0.42486	0.02184	0.74364	0.0050472	0.0059296	0.088912	0.99999	0.012404
2.525	0.42486	0.02184	0.7411	0.00053293	0.0055852	0.083463	0.99995	0.01022
2.625	0.42486	0.02184	0.73794	-0.0037449	0.0045101	0.06595	0.99989	0.0094316
2.725	0.42486	0.02184	0.73441	-0.0072234	0.0032832	0.043968	0.99993	0.0084869
2.825	0.42486	0.02184	0.73103	-0.0097639	0.001803	0.024041	0.99999	0.0068065
2.925	0.42486	0.02184	0.72784	-0.011943	0.00076521	0.017071	1	0.007815
3.025	0.42486	0.02184	0.72391	-0.013726	-4.172e-05	0.02911	1	0.0088117
3.125	0.42486	0.02184	0.71929	-0.014875	-0.00094039	0.045558	1	0.0072946
3.225	0.42486	0.02184	0.7147	-0.015189	-0.0020387	0.060298	1	0.0047173
3.325	0.42486	0.02184	0.71118	-0.014665	-0.0031187	0.068997	1	0.0047339
3.425	0.42486	0.02184	0.70915	-0.013451	-0.0038794	0.073692	1	0.0063646
3.525	0.42486	0.02184	0.70805	-0.01191	-0.0043284	0.077695	1	0.0091272
3.625	0.42486	0.02184	0.70728	-0.010392	-0.004617	0.082141	0.99999	0.010181
3.725	0.42486	0.02184	0.70653	-0.0091253	-0.0049622	0.087797	0.99999	0.0098379
3.825	0.42486	0.02184	0.70602	-0.0081231	-0.0054856	0.093893	0.99989	0.008461
3.925	0.42486	0.02184	0.70608	-0.0072794	-0.0060961	0.10037	0.99958	0.0075961
4.025	0.42486	0.02184	0.70655	-0.0066749	-0.0064902	0.1061	0.99969	0.0077221
4.125	0.42486	0.02184	0.70695	-0.0064293	-0.0067542	0.11206	0.99985	0.007993
4.225	0.42486	0.02184	0.70714	-0.0064204	-0.007173	0.11991	0.99964	0.0076922
4.325	0.42486	0.02184	0.70739	-0.0064386	-0.0077261	0.12783	0.99984	0.0066396
4.425	0.42486	0.02184	0.70795	-0.0063594	-0.0082604	0.13441	0.99998	0.0063203
4.525	0.42486	0.02184	0.70886	-0.0061428	-0.0086631	0.13896	1	0.0066904
4.625	0.42486	0.02184	0.71009	-0.0057882	-0.008983	0.14243	1	0.0068258
4.725	0.42486	0.02184	0.71161	-0.0052903	-0.009305	0.14608	1	0.0064936
4.825	0.42486	0.02184	0.71341	-0.0046317	-0.0096104	0.1499	1	0.0064151
4.925	0.42486	0.02184	0.71542	-0.0038358	-0.0098584	0.15364	0.99999	0.0067491
5.025	0.42486	0.02184	0.71749	-0.0029405	-0.010028	0.1571	0.99997	0.007329
5.125	0.42486	0.02184	0.71951	-0.0019799	-0.010128	0.16001	0.99985	0.0077921
5.225	0.42486	0.02184	0.72142	-0.00099129	-0.010188	0.1624	0.99988	0.0080816
5.325	0.42486	0.02184	0.72322	-1.4772e-05	-0.010217	0.16428	0.99997	0.0081535
5.425	0.42486	0.02184	0.72489	0.00088783	-0.010219	0.16584	0.99991	0.008093
5.525	0.42486	0.02184	0.72639	0.0016506	-0.010184	0.16732	0.99983	0.007863
5.625	0.42486	0.02184	0.72754	0.002194	-0.010035	0.16854	0.99987	0.0075
5.725	0.42486	0.02184	0.72817	0.0023764	-0.0099209	0.16991	0.99999	0.0070849
5.825	0.42486	0.02184	0.72846	0.0022156	-0.0099643	0.17235	0.99999	0.0065777
5.925	0.42486	0.02184	0.72862	0.0018888	-0.0101	0.17454	0.99999	0.005811
6.025	0.42486	0.02184	0.72895	0.0015444	-0.010308	0.17612	0.99999	0.005127
6.125	0.42486	0.02184	0.72953	0.0013107	-0.010431	0.17674	0.99999	0.0052283
6.225	0.42486	0.02184	0.73022	0.0012229	-0.010427	0.17622	1	0.0058161
6.325	0.42486	0.02184	0.73094	0.0012439	-0.010383	0.17539	1	0.006012
6.425	0.42486	0.02184	0.73165	0.0013528	-0.010339	0.17469	0.99999	0.00595
6.525	0.42486	0.02184	0.73236	0.0015364	-0.010297	0.17415	0.99991	0.0057478
6.625	0.42486	0.02184	0.73305	0.00177	-0.010246	0.1736	0.9993	0.0056774
6.725	0.42486	0.02184	0.7337	0.0020249	-0.010174	0.17286	0.99927	0.0056994
6.825	0.42486	0.02184	0.73429	0.0022872	-0.010078	0.17174	0.99984	0.005788
6.925	0.42486	0.02184	0.73483	0.0025524	-0.0099577	0.17017	0.99998	0.0058761
7.025	0.42486	0.02184	0.73531	0.0028022	-0.0098205	0.16826	1	0.0059189
7.125	0.42486	0.02184	0.73572	0.0029916	-0.0096367	0.16596	0.99999	0.0059241
7.225	0.42486	0.02184	0.73593	0.0030824	-0.0093483	0.16364	0.99999	0.0058955
7.325	0.42486	0.02184	0.73567	0.0030105	-0.0090092	0.16112	0.99999	0.0057935
7.425	0.42486	0.02184	0.73502	0.0027178	-0.0088016	0.15925	0.99997	0.0055587
7.525	0.42486	0.02184	0.73426	0.0022903	-0.0087565	0.15776	0.99985	0.0050871
7.625	0.42486	0.02184	0.73372	0.0018197	-0.0088088	0.15623	0.99993	0.004491
7.725	0.42486	0.02184	0.73346	0.0014263	-0.0088041	0.15441	0.99999	0.0044177
7.825	0.42486	0.02184	0.73332	0.0011518	-0.0086909	0.15195	1	0.004606
7.925	0.42486	0.02184	0.73317	0.00095054	-0.0085314	0.14937	1	0.0047675
8.025	0.42486	0.02184	0.73296	0.00079519	-0.0083631	0.14692	0.99999	0.004764
8.125	0.42486	0.02184	0.73265	0.00067536	-0.0081954	0.14453	0.99999	0.0046706
8.225	0.42486	0.02184	0.73226	0.00058309	-0.0080292	0.1421	0.99999	0.0045269
8.325	0.42486	0.02184	0.73181	0.00051048	-0.0078672	0.13957	0.99999	0.0044818
8.425	0.42486	0.02184	0.73132	0.00044877	-0.0077122	0.13693	0.99999	0.0044885
8.525	0.42486	0.02184	0.73082	0.00038628	-0.0075566	0.13412	1	0.004527
8.625	0.42486	0.02184	0.73032	0.00030596	-0.007371	0.13111	1	0.0045955
8.725	0.42486	0.02184	0.72972	0.00019225	-0.0071349	0.12805	1	0.0046636
8.825	0.42486	0.02184	0.72892	2.0109e-05	-0.0068655	0.12488	1	0.0046955
8.925	0.42486	0.02184	0.7279	-0.00023822	-0.0066163	0.12183	1	0.0046891
9.025	0.42486	0.02184	0.72673	-0.00056345	-0.0064405	0.11921	1	0.0046149
9.125	0.42486	0.02184	0.72557	-0.00092483	-0.0063641	0.11692	1	0.0043917
9.225	0.42486	0.02184	0.72457	-0.0012829	-0.0063396	0.11487	1	0.0040322
9.325	0.42486	0.02184	0.72374	-0.001574	-0.0062708	0.11272	1	0.0039059
9.425	0.42486	0.02184	0.72296	-0.0018002	-0.0061431	0.11031	0.99998	0.0039094
9.525	0.42486	0.02184	0.72216	-0.0020021	-0.0059924	0.10784	0.99997	0.0039302
9.625	0.42486	0.02184	0.72131	-0.0022057	-0.0058421	0.10548	0.99998	0.0039258
9.725	0.42486	0.02184	0.72041	-0.0024172	-0.0057006	0.10322	0.99999	0.0038941
9.825	0.42486	0.02184	0.71948	-0.0026285	-0.0055701	0.10101	0.99998	0.003843
9.925	0.42486	0.02184	0.71854	-0.0028222	-0.0054515	0.098821	0.99997	0.0038266
10.025	0.42486	0.02184	0.71761	-0.0029869	-0.0053424	0.096575	0.99998	0.0038297
10.125	0.42486	0.02184	0.71673	-0.0031204	-0.0052374	0.094306	0.99999	0.0038513
10.225	0.42486	0.02184	0.7159	-0.0032306	-0.0051317	0.092067	1	0.0038943
10.325	0.42486	0.02184	0.71511	-0.0033237	-0.0050182	0.089879	1	0.0039469
10.425	0.42486	0.02184	0.71432	-0.0033991	-0.0048825	0.0877	1	0.0039663
10.525	0.42486	0.02184	0.71347	-0.0034671	-0.0047287	0.085585	0.99998	0.0039535
10.625	0.42486	0.02184	0.71253	-0.0035559	-0.0045996	0.083746	0.99982	0.003878
10.725	0.42486	0.02184	0.71156	-0.0036704	-0.0045136	0.082272	0.99985	0.0037075
10.825	0.42486	0.02184	0.71059	-0.0037761	-0.0044373	0.080935	0.99998	0.0035733
10.925	0.42486	0.02184	0.7096	-0.0038596	-0.0043472	0.07949	1	0.0035304
11.025	0.42486	0.02184	0.70858	-0.0039381	-0.0042469	0.077896	1	0.0035138
11.125	0.42486	0.02184	0.70754	-0.004029	-0.0041458	0.076225	1	0.0034962
11.225	0.42486	0.02184	0.70648	-0.0041374	-0.0040496	0.074516	1	0.0034673
11.325	0.42486	0.02184	0.70544	-0.0042611	-0.003963	0.072817	1	0.0034266
11.425	0.42486	0.02184	0.70442	-0.0043887	-0.0038866	0.071142	1	0.0034024
11.525	0.42486	0.02184	0.70346	-0.0045077	-0.0038211	0.069533	1	0.003396
11.625	0.42486	0.02184	0.70256	-0.0046123	-0.0037621	0.068	1	0.0033991
11.725	0.42486	0.02184	0.70172	-0.0047029	-0.0037011	0.066519	1	0.0034146
-4.5785	0.52503	0.021517	0.40851	-1.9915e-06	5.4617e-05	0.0063033	1	0.0010058
-4.4786	0.52511	0.021714	0.40697	-6.9574e-05	0.00062157	0.00042235	1	0.0010209
-4.3758	0.52513	0.021873	0.40536	-9.2038e-05	0.00066602	0.0017913	1	0.0010362
-4.2751	0.52514	0.021865	0.40307	-0.00010138	0.00075931	0.0019016	1	0.0010489
-4.175	0.52514	0.021855	0.40091	-0.00010422	0.00079193	0.0011688	1	0.0010593
-4.075	0.52514	0.021852	0.39884	-0.00010702	0.00078142	0.00091288	1	0.0010674
-3.975	0.52514	0.02185	0.39685	-0.00010949	0.00075182	0.00075855	1	0.001073
-3.875	0.52514	0.02185	0.39499	-0.00011083	0.00071947	0.00054276	1	0.0010765
-3.775	0.52514	0.02185	0.39325	-0.00011054	0.00068994	0.00030404	1	0.0010778
-3.675	0.52514	0.02185	0.39163	-0.00010809	0.0006627	0.00012794	1	0.0010776
-3.575	0.52514	0.02185	0.39012	-0.00010534	0.0006375	8.8101e-05	1	0.0010774
-3.475	0.52514	0.02185	0.38868	-0.00010527	0.00061496	0.0001257	1	0.0010775
-3.375	0.52514	0.02185	0.3873	-0.00010621	0.0005951	0.00016083	1	0.0010776
-3.275	0.52514	0.02185	0.38597	-0.00010557	0.00057708	0.00019008	1	0.0010769
-3.175	0.52514	0.02185	0.38469	-0.00010515	0.00055949	0.0002127	1	0.0010752
-3.075	0.52514	0.02185	0.38346	-0.00010584	0.00054152	0.00022715	1	0.0010721
-2.975	0.52514	0.02185	0.38226	-0.00010559	0.00052404	0.00023703	1	0.0010676
-2.875	0.52514	0.02185	0.38111	-0.00010475	0.00050829	0.00023887	1	0.0010623
-2.775	0.52514	0.02185	0.37999	-0.00010498	0.00049567	0.00022954	1	0.001058
-2.675	0.52514	0.02185	0.37889	-0.000105	0.0004868	0.00020994	1	0.001055
-2.575	0.52514	0.02185	0.3778	-0.0001043	0.00048102	0.00018227	1	0.0010524
-2.475	0.52514	0.02185	0.37672	-0.00010449	0.0004753	0.00013992	1	0.0010496
-2.375	0.52514	0.02185	0.37563	-0.00010513	0.00046787	9.1704e-05	1	0.0010461
-2.275	0.52514	0.02185	0.37455	-0.00010551	0.00045859	5.2304e-05	1	0.0010413
-2.175	0.52514	0.02185	0.37348	-0.0001067	0.00044813	3.3868e-05	1	0.0010353
-2.075	0.52514	0.02185	0.37243	-0.00010817	0.00043808	3.0104e-05	1	0.001029
-1.975	0.52514	0.02185	0.37139	-0.00010905	0.00042976	3.1656e-05	1	0.0010241
-1.875	0.52514	0.02185	0.37037	-0.00010999	0.00042358	3.5974e-05	1	0.0010205
-1.775	0.52514	0.02185	0.36936	-0.00011112	0.00041842	4.5853e-05	1	0.0010172
-1.675	0.52514	0.02185	0.36835	-0.00011234	0.0004112	6.5343e-05	1	0.0010137
-1.575	0.52514	0.02185	0.36736	-0.00011477	0.00040034	8.0365e-05	1	0.0010095
-1.475	0.52514	0.02185	0.3664	-0.00011926	0.00038624	7.5364e-05	1	0.0010043
-1.375	0.52514	0.02185	0.36549	-0.00012629	0.00036889	6.6639e-05	1	0.00099807
-1.275	0.52514	0.02185	0.36464	-0.0001381	0.00034886	0.00013202	1	0.00099274
-1.175	0.52514	0.02185	0.36388	-0.00016036	0.00032485	0.00029161	1	0.00098889
-1.075	0.52514	0.02185	0.36323	-0.00020393	0.00029282	0.00056146	1	0.00098588
-0.975	0.52514	0.02185	0.36278	-0.000293	0.00025459	0.0012455	1	0.00098304
-0.875	0.52514	0.02185	0.36267	-0.00049795	0.00019847	0.0026758	1	0.00098008
-0.775	0.52514	0.021851	0.36325	-0.00098009	0.00010144	0.0055683	1	0.00097679
-0.675	0.52514	0.021854	0.36513	-0.0020362	-5.2155e-05	0.011912	1	0.00097293
-0.57501	0.52514	0.021864	0.36949	-0.0041869	-0.00030356	0.02686	1	0.00097035
-0.47502	0.52513	0.021907	0.37829	-0.0083096	-0.00058627	0.071525	1	0.0009701
-0.3753	0.52508	0.022299	0.39427	-0.016702	-0.00019378	0.13682	1	0.00097541
-0.2892	0.51225	0.01065	0.42849	-0.026122	0.00074187	0.24494	1	0.00096951
-0.19375	0.50625	0.0054491	0.51413	-0.04117	0.00086534	0.7128	1	0.0011925
-0.093751	0.50625	0.0054542	0.71163	-0.099212	0.0053029	2.3985	1	0.0016108
0.0062503	0.50625	0.005455	1.0486	-0.21403	0.035081	7.5664	1	0.0023803
0.10625	0.50625	0.0054543	1.3057	-0.42352	0.042048	8.1339	1	0.0044169
0.20625	0.50625	0.0054541	1.3083	-0.40809	0.0081444	1.8103	1	0.0054178
0.30625	0.50625	0.0054541	1.2973	-0.38378	-0.011611	1.5932	1	0.0062789
0.40625	0.50625	0.0054529	1.3377	-0.35455	-0.049739	6.3059	1	0.0075419
0.51316	0.5125	0.011326	1.3566	-0.26379	-0.066215	3.5947	1	0.014613
0.6253	0.52508	0.022299	1.0873	-0.15517	-0.079534	2.179	1	0.028918
0.72502	0.52511	0.021907	0.9127	-0.12433	-0.078318	1.8124	1	0.027826
0.82502	0.5251	0.021862	0.7056	-0.071226	-0.064899	1.6929	1	0.025378
0.92502	0.52505	0.02185	0.48454	-0.00066068	-0.029982	1.2923	1	0.02161
1.025	0.52499	0.021842	0.30182	0.063654	0.0036561	1.1221	1	0.022256
1.125	0.52496	0.021837	0.18766	0.080618	-0.016358	0.88789	0.99999	0.029817
1.225	0.52496	0.021834	0.17068	0.090181	-0.026027	0.76062	1	0.028809
1.325	0.52496	0.021834	0.19125	0.080478	-0.014039	0.49609	1	0.019998
1.425	0.52496	0.021834	0.228	0.05052	-0.003953	0.18255	1	0.014466
1.525	0.52497	0.021834	0.27547	0.026691	-0.0010883	0.0695	1	0.013727
1.625	0.52497	0.021832	0.32279	0.011348	-0.00016871	0.11521	1	0.0092828
1.725	0.52497	0.02183	0.36555	0.0015232	0.00045014	0.14939	1	0.0071655
1.825	0.52497	0.021829	0.40356	-0.0037044	0.00038501	0.15957	1	0.0064442
1.925	0.52497	0.021828	0.43779	-0.0060651	-0.00033132	0.15697	1	0.0054667
2.025	0.52497	0.021827	0.47091	-0.0078787	-0.001533	0.16227	1	0.0053781
2.125	0.52497	0.021827	0.50675	-0.0099628	-0.003462	0.16333	1	0.0062151
2.225	0.52497	0.021827	0.54337	-0.010717	-0.0058634	0.13616	1	0.0099362
2.325	0.52497	0.021826	0.5766	-0.010939	-0.0077184	0.084211	1	0.014925
2.425	0.52497	0.021826	0.60201	-0.0095288	-0.0082683	0.026526	1	0.015412
2.525	0.52497	0.021826	0.61901	-0.0070762	-0.0086634	0.03317	1	0.014339
2.625	0.52497	0.021826	0.63067	-0.004822	-0.0092482	0.069599	1	0.011573
2.725	0.52497	0.021826	0.63933	-0.0028546	-0.0099368	0.095678	0.99999	0.0073284
2.825	0.52497	0.021826	0.64674	-0.0011606	-0.010177	0.1109	0.99999	0.0074025
2.925	0.52497	0.021826	0.65234	0.00032879	-0.0097341	0.12121	1	0.0085305
3.025	0.52497	0.021826	0.6556	0.0016745	-0.0092724	0.12997	1	0.0072454
3.125	0.52497	0.021826	0.65717	0.0032344	-0.0091964	0.13769	1	0.0045479
3.225	0.52497	0.021826	0.65827	0.0051377	-0.0094437	0.14328	1	0.0039725
3.325	0.52497	0.021826	0.65967	0.0073354	-0.009821	0.14815	1	0.0045486
3.425	0.52497	0.021826	0.66155	0.0096744	-0.010186	0.15244	1	0.0065466
3.525	0.52497	0.021826	0.66386	0.012069	-0.010439	0.15588	1	0.0092525
3.625	0.52497	0.021826	0.66634	0.014421	-0.01054	0.15919	0.99999	0.010892
3.725	0.52497	0.021826	0.6686	0.016601	-0.010568	0.16315	0.99999	0.011327
3.825	0.52497	0.021826	0.67044	0.018497	-0.010617	0.16738	0.99999	0.011126
3.925	0.52497	0.021826	0.67192	0.020087	-0.010649	0.17099	0.99996	0.010427
4.025	0.52497	0.021826	0.67292	0.021293	-0.010589	0.17464	0.99973	0.0095245
4.125	0.52497	0.021826	0.67332	0.022132	-0.010692	0.17959	0.99952	0.0084564
4.225	0.52497	0.021826	0.6735	0.022787	-0.010994	0.18417	0.99952	0.0067586
4.325	0.52497	0.021826	0.67402	0.02338	-0.011354	0.1866	0.99989	0.0054458
4.425	0.52497	0.021826	0.67506	0.023936	-0.011562	0.18717	0.99999	0.0056058
4.525	0.52497	0.021826	0.67643	0.02449	-0.011638	0.18689	1	0.0059948
4.625	0.52497	0.021826	0.678	0.025084	-0.011695	0.18679	1	0.0058634
4.725	0.52497	0.021826	0.67979	0.025779	-0.011762	0.18686	1	0.0056956
4.825	0.52497	0.021826	0.68177	0.026578	-0.011804	0.18696	0.99998	0.0059409
4.925	0.52497	0.021826	0.68389	0.027433	-0.011786	0.18683	0.99998	0.0065183
5.025	0.52497	0.021826	0.68602	0.02829	-0.011705	0.18636	0.99999	0.0070547
5.125	0.52497	0.021826	0.6881	0.029115	-0.011579	0.1855	0.99999	0.0074511
5.225	0.52497	0.021826	0.69008	0.029886	-0.011419	0.18441	0.99993	0.0076992
5.325	0.52497	0.021826	0.69191	0.030581	-0.011233	0.18309	0.99986	0.0077947
5.425	0.52497	0.021826	0.69355	0.03114	-0.011001	0.18142	0.99992	0.0077788
5.525	0.52497	0.021826	0.69482	0.031525	-0.010652	0.17979	0.99992	0.0076335
5.625	0.52497	0.021826	0.69553	0.031629	-0.010326	0.17805	0.99993	0.0073084
5.725	0.52497	0.021826	0.69587	0.031404	-0.01019	0.1776	0.99994	0.0067395
5.825	0.52497	0.021826	0.69611	0.031008	-0.010229	0.1774	0.99967	0.0057282
5.925	0.52497	0.021826	0.69665	0.030535	-0.010373	0.17662	0.99959	0.0046611
6.025	0.52497	0.021826	0.69758	0.030101	-0.010431	0.17539	0.99995	0.0046952
6.125	0.52497	0.021826	0.69868	0.029773	-0.010354	0.17342	0.99999	0.0053192
6.225	0.52497	0.021826	0.6998	0.029513	-0.010228	0.17132	1	0.0056552
6.325	0.52497	0.021826	0.7009	0.029306	-0.010087	0.1692	0.99999	0.0056309
6.425	0.52497	0.021826	0.70196	0.029152	-0.0099358	0.16698	1	0.0053836
6.525	0.52497	0.021826	0.70298	0.029037	-0.0097722	0.16462	1	0.0051629
6.625	0.52497	0.021826	0.70395	0.028939	-0.0095996	0.16216	1	0.0051293
6.725	0.52497	0.021826	0.70486	0.028835	-0.0094185	0.15964	0.99998	0.0051778
6.825	0.52497	0.021826	0.70571	0.028713	-0.009235	0.15711	0.99982	0.0052917
6.925	0.52497	0.021826	0.70649	0.028556	-0.009056	0.15451	0.99984	0.0054197
7.025	0.52497	0.021826	0.70721	0.028333	-0.0088339	0.15167	0.99996	0.0055089
7.125	0.52497	0.021826	0.70768	0.028042	-0.0085017	0.1491	0.99999	0.0055375
7.225	0.52497	0.021826	0.70765	0.027639	-0.0081229	0.1461	1	0.0055121
7.325	0.52497	0.021826	0.70725	0.027032	-0.007901	0.14371	1	0.0053373
7.425	0.52497	0.021826	0.70681	0.026284	-0.0078701	0.14164	1	0.0048374
7.525	0.52497	0.021826	0.7067	0.025485	-0.0079417	0.13967	1	0.0041559
7.625	0.52497	0.021826	0.70691	0.024774	-0.0079473	0.13773	0.99997	0.0040802
7.725	0.52497	0.021826	0.70725	0.024184	-0.0078451	0.13535	0.99994	0.0042953
7.825	0.52497	0.021826	0.70758	0.023663	-0.007692	0.13292	0.99996	0.0045036
7.925	0.52497	0.021826	0.70783	0.02318	-0.007522	0.13064	0.99998	0.0045106
8.025	0.52497	0.021826	0.70795	0.02273	-0.007347	0.12847	1	0.004397
8.125	0.52497	0.021826	0.70794	0.022304	-0.0071727	0.12628	1	0.0041839
8.225	0.52497	0.021826	0.7078	0.021886	-0.0070044	0.12401	1	0.0041095
8.325	0.52497	0.021826	0.70759	0.021466	-0.0068469	0.12161	1	0.0041172
8.425	0.52497	0.021826	0.70733	0.021032	-0.0066905	0.11899	1	0.0041713
8.525	0.52497	0.021826	0.70704	0.020572	-0.006504	0.11619	1	0.0042731
8.625	0.52497	0.021826	0.70662	0.020086	-0.0062635	0.11333	1	0.0043985
8.725	0.52497	0.021826	0.70599	0.019549	-0.0059927	0.11014	0.99999	0.0044805
8.825	0.52497	0.021826	0.70516	0.018928	-0.0057509	0.10705	0.99999	0.0044981
8.925	0.52497	0.021826	0.70421	0.018251	-0.0055987	0.10447	1	0.0044434
9.025	0.52497	0.021826	0.70333	0.017553	-0.005556	0.10211	1	0.0042037
9.125	0.52497	0.021826	0.70269	0.016881	-0.0055653	0.10021	1	0.0037911
9.225	0.52497	0.021826	0.70224	0.016302	-0.0055178	0.098399	0.99998	0.0036648
9.325	0.52497	0.021826	0.70181	0.015803	-0.0054015	0.096376	0.99995	0.0036815
9.425	0.52497	0.021826	0.70133	0.015328	-0.0052573	0.094315	0.99996	0.003731
9.525	0.52497	0.021826	0.70076	0.014848	-0.0051093	0.092317	0.99999	0.0037353
9.625	0.52497	0.021826	0.7001	0.014354	-0.0049671	0.09035	0.99999	0.003704
9.725	0.52497	0.021826	0.69936	0.013851	-0.0048359	0.088367	1	0.0036404
9.825	0.52497	0.021826	0.69858	0.01335	-0.0047181	0.086331	1	0.0036205
9.925	0.52497	0.021826	0.69781	0.012866	-0.0046136	0.084243	1	0.0036272
10.025	0.52497	0.021826	0.69707	0.012411	-0.0045195	0.082151	1	0.0036614
10.125	0.52497	0.021826	0.69639	0.011988	-0.0044283	0.080077	1	0.0037279
10.225	0.52497	0.021826	0.69575	0.011596	-0.0043292	0.078046	1	0.0038055
10.325	0.52497	0.021826	0.69513	0.01123	-0.0042078	0.076036	1	0.0038424
10.425	0.52497	0.021826	0.69445	0.010885	-0.0040748	0.074072	0.99992	0.0038288
10.525	0.52497	0.021826	0.69374	0.010538	-0.0039661	0.07232	0.99981	0.0037233
10.625	0.52497	0.021826	0.69301	0.010186	-0.0038868	0.0709	0.99984	0.0035014
10.725	0.52497	0.021826	0.69227	0.0098574	-0.0038112	0.069673	0.99994	0.0033735
10.825	0.52497	0.021826	0.69149	0.0095606	-0.0037224	0.068394	0.99993	0.0033471
10.925	0.52497	0.021826	0.69067	0.0092742	-0.0036258	0.06703	0.99993	0.0033427
11.025	0.52497	0.021826	0.68979	0.0089763	-0.0035311	0.065632	0.99993	0.0033332
11.125	0.52497	0.021826	0.68888	0.008656	-0.0034432	0.064203	0.99996	0.0033049
11.225	0.52497	0.021826	0.68797	0.0083156	-0.0033623	0.062723	0.99999	0.0032637
11.325	0.52497	0.021826	0.68706	0.0079675	-0.0032893	0.061214	1	0.0032469
11.425	0.52497	0.021826	0.6862	0.0076261	-0.0032248	0.059715	1	0.0032468
11.525	0.52497	0.021826	0.68538	0.0073028	-0.0031663	0.058259	1	0.0032615
11.625	0.52497	0.021826	0.68462	0.0069991	-0.0031072	0.056847	1	0.0032983
11.725	0.52497	0.021826	0.68389	0.0067126	-0.0030393	0.055489	1	0.0033495
-4.5784	0.6253	0.021555	0.40851	-5.6994e-06	5.4418e-05	0.006303	1	0.001006
-4.4785	0.62577	0.021724	0.407	-0.0002304	0.0006228	0.00059838	1	0.0010209
-4.3758	0.62593	0.021876	0.40543	-0.00030989	0.00067449	0.0015853	1	0.0010362
-4.2751	0.62595	0.021868	0.40317	-0.00032503	0.0007706	0.0017374	1	0.0010489
-4.175	0.62595	0.02186	0.40101	-0.00031638	0.00079939	0.0011276	1	0.0010594
-4.075	0.62595	0.021857	0.39893	-0.00032334	0.00078792	0.00087596	1	0.0010675
-3.975	0.62595	0.021856	0.39695	-0.00033762	0.00076255	0.00064857	1	0.0010732
-3.875	0.62595	0.021856	0.39509	-0.00034487	0.00073508	0.00037987	1	0.0010767
-3.775	0.62595	0.021856	0.39335	-0.00034357	0.00070771	0.00015512	1	0.001078
-3.675	0.62595	0.021856	0.39174	-0.00033947	0.00068115	0.00011225	1	0.0010779
-3.575	0.62595	0.021856	0.39021	-0.00033699	0.00065677	0.00020594	1	0.0010777
-3.475	0.62595	0.021856	0.38877	-0.00033828	0.0006357	0.00028695	1	0.0010779
-3.375	0.62595	0.021856	0.38739	-0.00034043	0.00061733	0.00034361	1	0.0010779
-3.275	0.62595	0.021856	0.38606	-0.00034079	0.00060064	0.00038431	1	0.0010773
-3.175	0.62595	0.021856	0.38478	-0.0003408	0.00058407	0.00041306	1	0.0010756
-3.075	0.62595	0.021856	0.38354	-0.00034163	0.000567	0.0004334	1	0.0010725
-2.975	0.62595	0.021856	0.38234	-0.00034197	0.00055049	0.00045068	1	0.001068
-2.875	0.62595	0.021856	0.38118	-0.00034201	0.0005358	0.00046035	1	0.0010627
-2.775	0.62595	0.021856	0.38006	-0.00034283	0.00052413	0.00045843	1	0.0010584
-2.675	0.62595	0.021856	0.37895	-0.00034344	0.00051613	0.00044487	1	0.0010554
-2.575	0.62595	0.021856	0.37785	-0.00034359	0.00051122	0.00042229	1	0.0010528
-2.475	0.62595	0.021856	0.37676	-0.00034439	0.00050644	0.00038546	1	0.0010501
-2.375	0.62595	0.021856	0.37566	-0.00034537	0.00050007	0.00034233	1	0.0010466
-2.275	0.62595	0.021856	0.37457	-0.00034625	0.00049213	0.00030991	1	0.0010418
-2.175	0.62595	0.021856	0.37349	-0.00034773	0.0004834	0.00029052	1	0.0010357
-2.075	0.62595	0.021856	0.37243	-0.00034925	0.00047481	0.00027756	1	0.0010294
-1.975	0.62595	0.021856	0.37138	-0.00034997	0.00046763	0.00026817	1	0.0010245
-1.875	0.62595	0.021856	0.37035	-0.00035035	0.00046269	0.00026543	1	0.0010209
-1.775	0.62595	0.021856	0.36932	-0.00035057	0.00045895	0.00026341	1	0.0010176
-1.675	0.62595	0.021856	0.36831	-0.00035078	0.00045315	0.00025666	1	0.001014
-1.575	0.62595	0.021856	0.3673	-0.00035242	0.00044491	0.00027829	1	0.0010098
-1.475	0.62595	0.021856	0.36632	-0.00035574	0.00043469	0.000324	1	0.0010044
-1.375	0.62595	0.021856	0.36539	-0.00036228	0.00042003	0.0003736	1	0.00099819
-1.275	0.62595	0.021856	0.36452	-0.0003764	0.00040227	0.0004573	1	0.00099282
-1.175	0.62595	0.021856	0.36372	-0.00040886	0.00038114	0.00058987	1	0.00098894
-1.075	0.62595	0.021856	0.363	-0.00048382	0.00035748	0.0008611	1	0.00098585
-0.975	0.62595	0.021856	0.36242	-0.0006518	0.00033619	0.0015086	1	0.00098287
-0.875	0.62595	0.021856	0.36205	-0.00103	0.0003173	0.0029145	1	0.00097968
-0.775	0.62595	0.021857	0.36205	-0.0019038	0.00031744	0.0061185	1	0.00097599
-0.675	0.62595	0.021859	0.36275	-0.0038249	0.00043757	0.013243	1	0.00097175
-0.575	0.62594	0.021868	0.36462	-0.0077857	0.00053857	0.028955	1	0.00096771
-0.47502	0.62588	0.02191	0.36861	-0.016389	0.00060789	0.063506	1	0.00096547
-0.3753	0.62563	0.0223	0.3756	-0.033555	0.0010951	0.12677	1	0.00096195
-0.2892	0.61231	0.010651	0.38657	-0.061883	0.00012947	0.21045	1	0.00095554
-0.19375	0.60625	0.0054491	0.41671	-0.14932	0.0081425	0.88062	1	0.0011116
-0.093765	0.60624	0.0054563	0.25386	-0.51113	0.090701	7.7443	1	0.0015562
0.0067155	0.6062	0.0055484	0.40762	-0.14107	-0.12462	11.982	1	0.0016515
0.10626	0.60625	0.0054556	0.40918	0.1162	-0.039015	1.9874	1	0.0033659
0.20625	0.60625	0.0054541	0.5466	0.098397	-0.022449	1.3032	1	0.0053188
0.30625	0.60625	0.005454	0.5919	0.081607	-0.0087999	0.86004	1	0.0072518
0.40625	0.60625	0.0054529	0.55848	0.060968	0.002674	0.55075	1	0.0091076
0.51316	0.61252	0.011327	0.36808	0.027283	0.026165	0.19503	1	0.01575
0.6253	0.62562	0.022301	0.032003	0.024856	0.066415	0.31081	1	0.0075219
0.72502	0.62585	0.02191	-0.18827	0.0017924	0.016023	0.1531	1	0.012161
0.82504	0.62581	0.021869	-0.2644	0.010393	-0.0031354	0.16376	1	0.015793
0.92511	0.62553	0.02186	-0.3255	0.064417	-0.0091624	0.17278	1	0.018198
1.0252	0.62513	0.02185	-0.3783	0.12408	6.4905e-05	0.31196	1	0.019561
1.1251	0.62497	0.02184	-0.38613	0.12021	0.0088244	0.54081	1	0.019594
1.225	0.62496	0.021839	-0.32502	0.063811	0.012399	0.52374	1	0.015051
1.325	0.62497	0.021843	-0.2057	-0.0092634	0.015112	0.37012	1	0.0077589
1.425	0.62498	0.021848	-0.072549	-0.056034	0.01605	0.18888	1	0.0031041
1.525	0.62498	0.021849	0.037779	-0.065681	0.0070991	0.10966	1	0.0025339
1.625	0.62498	0.021841	0.12817	-0.060713	-0.0027357	0.10388	1	0.0032598
1.725	0.62498	0.021831	0.20708	-0.058974	-0.011647	0.095122	1	0.0045415
1.825	0.62499	0.021826	0.27875	-0.057204	-0.016806	0.076937	1	0.0069227
1.925	0.62499	0.021823	0.33849	-0.054668	-0.01848	0.064047	1	0.0082662
2.025	0.62499	0.021822	0.38408	-0.049763	-0.018847	0.07397	1	0.0077895
2.125	0.62499	0.021821	0.4155	-0.039489	-0.01963	0.11193	1	0.0054783
2.225	0.62499	0.021821	0.43684	-0.024968	-0.019723	0.13039	1	0.0036124
2.325	0.62499	0.021821	0.45498	-0.012835	-0.018524	0.12407	1	0.006745
2.425	0.62499	0.021821	0.47244	-0.0033374	-0.017236	0.11959	1	0.0094361
2.525	0.62499	0.021821	0.48895	0.0038529	-0.015991	0.1185	1	0.0090245
2.625	0.62499	0.021821	0.50434	0.0093129	-0.014901	0.1184	1	0.0074098
2.725	0.62499	0.021821	0.5188	0.013468	-0.01381	0.1168	1	0.0071697
2.825	0.62499	0.021821	0.53204	0.016742	-0.012483	0.1144	1	0.0070287
2.925	0.62499	0.021821	0.54329	0.019571	-0.011429	0.11616	1	0.0052735
3.025	0.62499	0.021821	0.55287	0.022194	-0.011027	0.12112	1	0.003577
3.125	0.62499	0.021821	0.56165	0.024955	-0.010953	0.12681	1	0.0032082
3.225	0.62499	0.021821	0.56986	0.02781	-0.010816	0.13065	1	0.0033504
3.325	0.62499	0.021821	0.57763	0.030607	-0.010606	0.13213	1	0.0039279
3.425	0.62499	0.021821	0.58508	0.033237	-0.010385	0.13273	1	0.0051361
3.525	0.62499	0.021821	0.59217	0.035709	-0.010162	0.13338	1	0.007
3.625	0.62499	0.021821	0.59881	0.038006	-0.0099274	0.13408	1	0.0086648
3.725	0.62499	0.021821	0.6049	0.040062	-0.0096165	0.1343	1	0.009617
3.825	0.62499	0.021821	0.61021	0.041778	-0.0091467	0.134	1	0.0098188
3.925	0.62499	0.021821	0.61436	0.043067	-0.0085812	0.13379	1	0.0095604
4.025	0.62499	0.021821	0.61737	0.043981	-0.0082398	0.1342	0.99998	0.008537
4.125	0.62499	0.021821	0.61978	0.044717	-0.0082165	0.13466	0.99993	0.0063165
4.225	0.62499	0.021821	0.6223	0.045369	-0.0083258	0.1339	0.99997	0.0043622
4.325	0.62499	0.021821	0.62509	0.045948	-0.0083254	0.13217	1	0.0043443
4.425	0.62499	0.021821	0.628	0.046418	-0.0082228	0.12982	1	0.0046273
4.525	0.62499	0.021821	0.63096	0.046796	-0.0081036	0.12752	1	0.0045586
4.625	0.62499	0.021821	0.63395	0.047172	-0.0079886	0.12553	1	0.0043278
4.725	0.62499	0.021821	0.63693	0.047641	-0.0078589	0.12361	1	0.0043804
4.825	0.62499	0.021821	0.63988	0.048182	-0.0077135	0.12172	1	0.0046946
4.925	0.62499	0.021821	0.64278	0.04871	-0.0075583	0.11986	1	0.0051473
5.025	0.62499	0.021821	0.64561	0.049186	-0.0073967	0.11819	1	0.0055994
5.125	0.62499	0.021821	0.6483	0.049625	-0.007229	0.11683	1	0.0060038
5.225	0.62499	0.021821	0.6508	0.050019	-0.0070531	0.11539	0.99999	0.0063316
5.325	0.62499	0.021821	0.65312	0.05028	-0.0068111	0.11359	0.99999	0.0065279
5.425	0.62499	0.021821	0.65498	0.050366	-0.0064438	0.11261	0.99999	0.0065733
5.525	0.62499	0.021821	0.6561	0.050234	-0.0061296	0.11208	0.99997	0.0064968
5.625	0.62499	0.021821	0.65674	0.049842	-0.0060531	0.11262	0.99966	0.0060947
5.725	0.62499	0.021821	0.65732	0.04934	-0.006181	0.11258	0.99943	0.0050219
5.825	0.62499	0.021821	0.65837	0.048771	-0.0063629	0.1114	0.99962	0.0039834
5.925	0.62499	0.021821	0.65981	0.048235	-0.0064172	0.11003	0.99997	0.0040713
6.025	0.62499	0.021821	0.6614	0.047749	-0.0063658	0.10849	1	0.0046439
6.125	0.62499	0.021821	0.663	0.047272	-0.0062723	0.10696	1	0.0049003
6.225	0.62499	0.021821	0.66456	0.046805	-0.0061617	0.10541	1	0.004835
6.325	0.62499	0.021821	0.66605	0.04636	-0.006044	0.10378	1	0.0044997
6.425	0.62499	0.021821	0.66748	0.045938	-0.0059245	0.10212	1	0.004212
6.525	0.62499	0.021821	0.66885	0.045541	-0.0058034	0.10053	1	0.0041617
6.625	0.62499	0.021821	0.67014	0.045173	-0.0056833	0.09913	0.99999	0.0042089
6.725	0.62499	0.021821	0.67132	0.044838	-0.0055718	0.097768	0.99992	0.0043448
6.825	0.62499	0.021821	0.67244	0.044489	-0.0054534	0.096192	0.99977	0.0045301
6.925	0.62499	0.021821	0.67346	0.044066	-0.0052746	0.0948	0.99977	0.0046994
7.025	0.62499	0.021821	0.67408	0.043602	-0.0050088	0.094292	0.9999	0.0047888
7.125	0.62499	0.021821	0.67418	0.043048	-0.0048085	0.093602	0.99994	0.0047832
7.225	0.62499	0.021821	0.67406	0.042349	-0.004794	0.093151	0.99985	0.0046155
7.325	0.62499	0.021821	0.67413	0.041506	-0.0049259	0.09215	0.99986	0.0040588
7.425	0.62499	0.021821	0.6746	0.040624	-0.0050572	0.091332	0.99998	0.0036418
7.525	0.62499	0.021821	0.67531	0.039835	-0.005088	0.090182	1	0.0036829
7.625	0.62499	0.021821	0.67612	0.03914	-0.0050416	0.088713	1	0.0039487
7.725	0.62499	0.021821	0.67693	0.038496	-0.0049615	0.08734	1	0.0040711
7.825	0.62499	0.021821	0.67767	0.037885	-0.0048665	0.08623	1	0.0040355
7.925	0.62499	0.021821	0.67828	0.037306	-0.0047652	0.085394	1	0.0038443
8.025	0.62499	0.021821	0.67871	0.036755	-0.0046681	0.084823	1	0.0036044
8.125	0.62499	0.021821	0.67896	0.036219	-0.0045929	0.084488	1	0.0035375
8.225	0.62499	0.021821	0.67907	0.035678	-0.0045409	0.084137	0.99998	0.0035557
8.325	0.62499	0.021821	0.67909	0.035103	-0.0044813	0.08348	0.99989	0.0036308
8.425	0.62499	0.021821	0.67901	0.03448	-0.0043743	0.082654	0.99978	0.0037543
8.525	0.62499	0.021821	0.67871	0.033821	-0.0042076	0.081464	0.99995	0.0039147
8.625	0.62499	0.021821	0.67818	0.033073	-0.004049	0.079897	0.99998	0.0040503
8.725	0.62499	0.021821	0.67753	0.032227	-0.003962	0.078625	0.99998	0.0040864
8.825	0.62499	0.021821	0.67687	0.031339	-0.0039701	0.077531	0.99992	0.0040257
8.925	0.62499	0.021821	0.67645	0.030436	-0.0040608	0.07634	0.99991	0.0037532
9.025	0.62499	0.021821	0.6763	0.029603	-0.0041353	0.075558	0.99997	0.0034148
9.125	0.62499	0.021821	0.67628	0.028897	-0.0041222	0.074641	1	0.0033619
9.225	0.62499	0.021821	0.67624	0.028272	-0.004047	0.073601	1	0.0034013
9.325	0.62499	0.021821	0.6761	0.027664	-0.0039496	0.072593	1	0.0034358
9.425	0.62499	0.021821	0.67582	0.027037	-0.003848	0.071623	1	0.0034219
9.525	0.62499	0.021821	0.67542	0.026382	-0.0037526	0.07066	1	0.0033509
9.625	0.62499	0.021821	0.67491	0.025705	-0.003671	0.069686	1	0.0032701
9.725	0.62499	0.021821	0.67434	0.025026	-0.0036054	0.068628	1	0.0032586
9.825	0.62499	0.021821	0.67375	0.024353	-0.0035514	0.067384	1	0.003272
9.925	0.62499	0.021821	0.67319	0.02369	-0.0035022	0.065952	0.99999	0.0033113
10.025	0.62499	0.021821	0.67269	0.023044	-0.003451	0.064415	0.99999	0.0033884
10.125	0.62499	0.021821	0.67225	0.02243	-0.0033906	0.062856	0.99999	0.0035016
10.225	0.62499	0.021821	0.67184	0.021856	-0.0033173	0.061371	0.99999	0.0035505
10.325	0.62499	0.021821	0.67142	0.021315	-0.0032381	0.059969	0.99998	0.0035199
10.425	0.62499	0.021821	0.67099	0.020785	-0.0031699	0.0587	0.99998	0.0033691
10.525	0.62499	0.021821	0.67055	0.020272	-0.0031069	0.057657	0.99999	0.0031676
10.625	0.62499	0.021821	0.67006	0.019795	-0.0030367	0.056685	1	0.0031051
10.725	0.62499	0.021821	0.66952	0.019352	-0.0029556	0.055681	1	0.0030974
10.825	0.62499	0.021821	0.66889	0.018929	-0.002871	0.054677	1	0.0030932
10.925	0.62499	0.021821	0.6682	0.018504	-0.0027904	0.053686	1	0.003072
11.025	0.62499	0.021821	0.66745	0.018059	-0.0027179	0.052662	1	0.0030249
11.125	0.62499	0.021821	0.66667	0.017585	-0.0026553	0.051556	1	0.0029953
11.225	0.62499	0.021821	0.6659	0.017088	-0.0026026	0.050383	1	0.0029922
11.325	0.62499	0.021821	0.66517	0.016585	-0.0025569	0.049193	1	0.0029981
11.425	0.62499	0.021821	0.66448	0.016096	-0.0025112	0.048008	1	0.0030199
11.525	0.62499	0.021821	0.66382	0.015635	-0.0024574	0.046824	1	0.0030679
11.625	0.62499	0.021821	0.66318	0.015201	-0.0024001	0.045707	1	0.0031471
11.725	0.62499	0.021821	0.66255	0.014786	-0.0023652	0.044704	1	0.0032299
-4.5781	0.7265	0.021802	0.40849	-4.836e-05	5.6876e-05	0.0062881	1	0.0010077
-4.4779	0.72844	0.021629	0.40708	-0.00052186	0.00063341	0.001506	1	0.001021
-4.3756	0.72891	0.021691	0.4056	-0.00058853	0.00071599	0.0015944	1	0.0010368
-4.2751	0.72897	0.021675	0.4034	-0.00050092	0.0007971	0.0015067	1	0.0010499
-4.175	0.72898	0.021669	0.40119	-0.00050126	0.00081089	0.0011961	1	0.0010607
-4.075	0.72898	0.021668	0.39907	-0.00055462	0.0008034	0.00082222	1	0.001069
-3.975	0.72898	0.021667	0.39706	-0.00059395	0.0007899	0.00041608	1	0.0010749
-3.875	0.72898	0.021667	0.39518	-0.00060572	0.00076907	0.00013305	1	0.0010786
-3.775	0.72898	0.021667	0.39341	-0.00060606	0.00074214	0.0001256	1	0.00108
-3.675	0.72898	0.021667	0.39175	-0.0006075	0.00071508	0.00025097	1	0.00108
-3.575	0.72898	0.021667	0.39018	-0.00061235	0.00069151	0.00036146	1	0.0010799
-3.475	0.72898	0.021667	0.38868	-0.00061948	0.00067207	0.00045516	1	0.0010801
-3.375	0.72898	0.021667	0.38724	-0.00062552	0.00065493	0.00051068	1	0.0010802
-3.275	0.72898	0.021667	0.38585	-0.00062887	0.00063899	0.00054054	1	0.0010796
-3.175	0.72898	0.021667	0.3845	-0.0006309	0.00062258	0.00055269	1	0.0010778
-3.075	0.72898	0.021667	0.38319	-0.00063258	0.00060526	0.00055449	1	0.0010747
-2.975	0.72898	0.021667	0.38191	-0.0006334	0.00058836	0.00055318	1	0.0010701
-2.875	0.72898	0.021667	0.38067	-0.00063362	0.00057331	0.000544	1	0.0010647
-2.775	0.72898	0.021667	0.37946	-0.00063385	0.00056111	0.00052366	1	0.0010603
-2.675	0.72898	0.021667	0.37827	-0.00063367	0.0005523	0.00048952	1	0.0010572
-2.575	0.72898	0.021667	0.37708	-0.00063326	0.00054639	0.00044584	1	0.0010544
-2.475	0.72898	0.021667	0.37588	-0.00063281	0.00054047	0.00038783	1	0.0010514
-2.375	0.72898	0.021667	0.37469	-0.00063199	0.00053268	0.00032104	1	0.0010476
-2.275	0.72898	0.021667	0.37349	-0.00063072	0.00052301	0.00026167	1	0.0010425
-2.175	0.72898	0.021667	0.3723	-0.00062957	0.00051227	0.00021534	1	0.0010362
-2.075	0.72898	0.021667	0.37113	-0.00062765	0.00050196	0.00017726	1	0.0010296
-1.975	0.72898	0.021667	0.36996	-0.00062431	0.0004936	0.00014957	1	0.0010245
-1.875	0.72898	0.021667	0.36881	-0.00061995	0.00048721	0.00012942	1	0.0010205
-1.775	0.72898	0.021667	0.36766	-0.00061539	0.00048157	0.00010861	1	0.0010168
-1.675	0.72898	0.021667	0.36652	-0.00061138	0.00047408	8.8176e-05	1	0.0010128
-1.575	0.72898	0.021667	0.36539	-0.00060826	0.00046329	9.1009e-05	1	0.001008
-1.475	0.72898	0.021667	0.36429	-0.0006052	0.00044978	0.00011679	1	0.0010021
-1.375	0.72898	0.021667	0.36323	-0.00060428	0.00043244	0.00012507	1	0.00099535
-1.275	0.72898	0.021667	0.36221	-0.00060777	0.00041202	0.00014502	1	0.00098973
-1.175	0.72898	0.021667	0.36125	-0.00062482	0.00038859	0.00019659	1	0.00098555
-1.075	0.72898	0.021667	0.36034	-0.00067456	0.00036301	0.00038942	1	0.00098197
-0.975	0.72898	0.021667	0.35945	-0.00080517	0.00033378	0.00086401	1	0.00097837
-0.875	0.72898	0.021667	0.35857	-0.0011244	0.00029856	0.0019587	1	0.00097432
-0.775	0.72898	0.021667	0.35757	-0.0018936	0.00025902	0.0045984	1	0.00096943
-0.675	0.72898	0.021669	0.35615	-0.0036594	0.00023778	0.010661	1	0.00096359
-0.575	0.72896	0.021678	0.35365	-0.0075935	0.00029849	0.023298	1	0.000957
-0.47501	0.72881	0.021723	0.34905	-0.016149	0.00051856	0.050642	1	0.00094844
-0.37527	0.72802	0.022144	0.33917	-0.035348	0.0014221	0.10542	1	0.00093334
-0.28918	0.71285	0.010641	0.32063	-0.077586	0.0044989	0.22389	1	0.00091802
-0.19375	0.70626	0.0054479	0.23866	-0.15975	0.010238	0.56557	1	0.00086483
-0.093746	0.70625	0.0054562	-0.19014	-0.3677	-0.040395	0.80954	1	0.0015169
0.10625	0.70625	0.0054553	-0.16419	-0.12998	0.017438	0.33695	1	0.0011553
0.20625	0.70626	0.005453	-0.26407	-0.055578	0.0031955	0.21956	1	0.0019595
0.30625	0.70626	0.0054529	-0.29487	-0.023786	0.00055597	0.19164	1	0.0023247
0.40625	0.70626	0.0054517	-0.32798	0.0028525	0.00072692	0.12648	1	0.0028979
0.51316	0.71279	0.011321	-0.38977	0.025773	0.003328	0.072971	1	0.0067088
0.62527	0.72801	0.022145	-0.42056	0.044023	0.010882	0.078909	1	0.0095061
0.72502	0.72875	0.021727	-0.4405	0.047889	0.005201	0.05938	1	0.010302
0.8251	0.72859	0.021702	-0.44849	0.070497	0.0016537	0.15644	1	0.010637
0.92547	0.72742	0.021752	-0.43748	0.11586	-0.0033943	0.24549	1	0.010796
1.0259	0.7253	0.021803	-0.41624	0.15096	-0.012758	0.22495	1	0.010322
1.1254	0.72479	0.021843	-0.30063	0.027574	-0.016141	0.56591	1	0.0081708
1.2251	0.72488	0.021874	-0.055558	-0.16406	-0.0080011	1.0516	1	0.0058512
1.325	0.72494	0.021922	0.16485	-0.27655	-0.0092735	1.0906	1	0.0075037
1.4249	0.72489	0.021996	0.29595	-0.28577	-0.006251	0.88736	1	0.0068288
1.525	0.72488	0.022024	0.36567	-0.24557	-0.0076583	0.65936	1	0.0039462
1.6251	0.7249	0.021945	0.40401	-0.20093	-0.0093035	0.45343	1	0.0027902
1.725	0.72498	0.021852	0.41873	-0.16477	-0.010784	0.33739	1	0.0025002
1.825	0.72499	0.021831	0.42021	-0.13141	-0.010466	0.26913	1	0.0029569
1.925	0.72499	0.021823	0.41482	-0.096134	-0.011851	0.24457	1	0.0048708
2.025	0.72499	0.02182	0.40959	-0.060567	-0.016572	0.24657	1	0.0065304
2.125	0.72499	0.021819	0.40317	-0.028847	-0.020805	0.2661	1	0.0046185
2.225	0.72499	0.021819	0.39736	-0.0042992	-0.023969	0.27688	1	0.0025919
2.325	0.72499	0.021818	0.39382	0.011142	-0.023583	0.26603	1	0.0036065
2.425	0.72499	0.021818	0.39283	0.020785	-0.021581	0.23706	1	0.0055036
2.525	0.72499	0.021818	0.39557	0.025979	-0.019594	0.20625	1	0.0058528
2.625	0.72499	0.021818	0.4016	0.028241	-0.017556	0.17904	1	0.0052958
2.725	0.72499	0.021818	0.40876	0.029042	-0.014726	0.15328	1	0.0039903
2.825	0.72499	0.021818	0.41543	0.029109	-0.012015	0.12796	1	0.0030641
2.925	0.72499	0.021818	0.42234	0.028664	-0.010084	0.10572	1	0.0023933
3.025	0.72499	0.021818	0.43013	0.028504	-0.0085679	0.087285	1	0.0022603
3.125	0.72499	0.021818	0.43848	0.029187	-0.0070636	0.071279	1	0.0023561
3.225	0.72499	0.021818	0.44728	0.030283	-0.0056537	0.055737	1	0.0025963
3.325	0.72499	0.021818	0.4568	0.031303	-0.0044262	0.040743	1	0.0030099
3.425	0.72499	0.021818	0.46709	0.032428	-0.0033632	0.027774	1	0.0035288
3.525	0.72499	0.021818	0.47786	0.033829	-0.0024346	0.017953	1	0.0041246
3.625	0.72499	0.021818	0.48863	0.035392	-0.0017029	0.012661	1	0.0048072
3.725	0.72499	0.021818	0.49887	0.036915	-0.0010616	0.010921	1	0.005277
3.825	0.72499	0.021818	0.50807	0.038178	-0.00044381	0.009815	1	0.0053049
3.925	0.72499	0.021818	0.51652	0.039026	-0.00011267	0.0081744	1	0.0045927
4.025	0.72499	0.021818	0.52467	0.039847	-1.6973e-05	0.0080187	1	0.00308
4.125	0.72499	0.021818	0.53223	0.040789	0.00013388	0.0096877	1	0.0028294
4.225	0.72499	0.021818	0.53903	0.041571	0.0004492	0.010209	1	0.003069
4.325	0.72499	0.021818	0.54522	0.042002	0.0008517	0.009591	1	0.0032125
4.425	0.72499	0.021818	0.55103	0.042109	0.00128	0.0095396	1	0.0031371
4.525	0.72499	0.021818	0.55666	0.042049	0.0016897	0.011478	1	0.0029184
4.625	0.72499	0.021818	0.5622	0.041967	0.0020587	0.01458	1	0.0028656
4.725	0.72499	0.021818	0.56764	0.04205	0.0023991	0.018044	1	0.0029539
4.825	0.72499	0.021818	0.57298	0.042238	0.002696	0.021722	1	0.0032056
4.925	0.72499	0.021818	0.5782	0.042359	0.0029126	0.024771	1	0.0034742
5.025	0.72499	0.021818	0.58329	0.042528	0.0030311	0.026232	1	0.0036598
5.125	0.72499	0.021818	0.58815	0.042809	0.0031041	0.026229	1	0.0038751
5.225	0.72499	0.021818	0.59253	0.043113	0.0032062	0.024606	1	0.0041695
5.325	0.72499	0.021818	0.59596	0.043383	0.0033591	0.021935	1	0.0044553
5.425	0.72499	0.021818	0.59854	0.043475	0.0033791	0.02036	1	0.0044911
5.525	0.72499	0.021818	0.60075	0.043331	0.003232	0.019659	0.99991	0.0041948
5.625	0.72499	0.021818	0.60306	0.043039	0.0029954	0.019683	0.99978	0.0033948
5.725	0.72499	0.021818	0.60554	0.042747	0.0028064	0.019002	0.99994	0.0032013
5.825	0.72499	0.021818	0.60803	0.042562	0.0026721	0.018043	0.99999	0.0034128
5.925	0.72499	0.021818	0.61045	0.042382	0.0025564	0.017516	1	0.0036644
6.025	0.72499	0.021818	0.61279	0.04212	0.0024735	0.017386	1	0.0036575
6.125	0.72499	0.021818	0.61503	0.04178	0.0024221	0.017475	1	0.0034372
6.225	0.72499	0.021818	0.61716	0.0414	0.0023735	0.01744	1	0.0031774
6.325	0.72499	0.021818	0.61923	0.041049	0.0022959	0.016921	1	0.0031041
6.425	0.72499	0.021818	0.62123	0.040759	0.0021813	0.015863	1	0.0031281
6.525	0.72499	0.021818	0.62315	0.040545	0.0020436	0.014267	1	0.0032308
6.625	0.72499	0.021818	0.62494	0.040412	0.0019104	0.012258	1	0.0033947
6.725	0.72499	0.021818	0.62648	0.04033	0.0018072	0.009721	1	0.0035996
6.825	0.72499	0.021818	0.62753	0.040294	0.0017291	0.0070659	0.99999	0.0037624
6.925	0.72499	0.021818	0.62814	0.040253	0.0015949	0.006245	0.99993	0.0037867
7.025	0.72499	0.021818	0.62863	0.040113	0.0013655	0.006968	0.99977	0.0036689
7.125	0.72499	0.021818	0.62937	0.039851	0.0010711	0.0079308	0.99982	0.0033414
7.225	0.72499	0.021818	0.63036	0.039513	0.00079252	0.0090234	0.99996	0.003123
7.325	0.72499	0.021818	0.63146	0.03915	0.00057094	0.010485	1	0.0031308
7.425	0.72499	0.021818	0.63255	0.038754	0.00045335	0.011675	1	0.0032906
7.525	0.72499	0.021818	0.6336	0.038297	0.00043911	0.011811	1	0.003426
7.625	0.72499	0.021818	0.63468	0.037801	0.00046884	0.011085	1	0.0034181
7.725	0.72499	0.021818	0.63575	0.037329	0.00050397	0.010327	1	0.0032788
7.825	0.72499	0.021818	0.63676	0.036909	0.00053053	0.0098051	1	0.0030491
7.925	0.72499	0.021818	0.63763	0.036559	0.00053319	0.0096528	1	0.0029764
8.025	0.72499	0.021818	0.63835	0.036278	0.0005003	0.010216	1	0.0030073
8.125	0.72499	0.021818	0.63888	0.036033	0.00044337	0.01153	1	0.0031163
8.225	0.72499	0.021818	0.6392	0.035785	0.00038806	0.013523	0.99996	0.0032525
8.325	0.72499	0.021818	0.63918	0.035526	0.00036459	0.015667	0.99975	0.0033803
8.425	0.72499	0.021818	0.63888	0.035214	0.00032907	0.017052	0.99975	0.0034908
8.525	0.72499	0.021818	0.6385	0.034791	0.00024146	0.017882	0.99975	0.003536
8.625	0.72499	0.021818	0.63823	0.034241	9.6462e-05	0.018199	0.99975	0.0034925
8.725	0.72499	0.021818	0.63825	0.033589	-7.1604e-05	0.018195	0.99985	0.0033072
8.825	0.72499	0.021818	0.63852	0.032936	-0.00018806	0.018258	0.99997	0.0030736
8.925	0.72499	0.021818	0.63886	0.032379	-0.00022384	0.018197	1	0.0030076
9.025	0.72499	0.021818	0.63915	0.031915	-0.00019431	0.017858	1	0.0030195
9.125	0.72499	0.021818	0.63935	0.031484	-0.0001337	0.017432	1	0.0030398
9.225	0.72499	0.021818	0.63943	0.031027	-6.8998e-05	0.017106	1	0.0030193
9.325	0.72499	0.021818	0.63938	0.030519	-2.3453e-05	0.016978	1	0.0029327
9.425	0.72499	0.021818	0.63923	0.029956	-2.3163e-05	0.017225	1	0.0028781
9.525	0.72499	0.021818	0.63901	0.029356	-7.8767e-05	0.017906	1	0.0028922
9.625	0.72499	0.021818	0.63876	0.02876	-0.00018362	0.019008	1	0.0029574
9.725	0.72499	0.021818	0.63851	0.028205	-0.00032626	0.020457	0.99999	0.0030282
9.825	0.72499	0.021818	0.63831	0.027698	-0.00049115	0.022034	0.99988	0.0030886
9.925	0.72499	0.021818	0.63818	0.027216	-0.00065161	0.02343	0.99978	0.0031401
10.025	0.72499	0.021818	0.63816	0.02673	-0.00078128	0.024355	0.99985	0.0031552
10.125	0.72499	0.021818	0.63821	0.026238	-0.00086876	0.025015	0.99998	0.0031162
10.225	0.72499	0.021818	0.63827	0.025756	-0.00090905	0.025486	1	0.0029922
10.325	0.72499	0.021818	0.63827	0.025276	-0.00093234	0.025945	1	0.002854
10.425	0.72499	0.021818	0.63821	0.024795	-0.00094979	0.026508	1	0.0028083
10.525	0.72499	0.021818	0.63804	0.024324	-0.00095755	0.027058	1	0.0028008
10.625	0.72499	0.021818	0.63776	0.023872	-0.00095799	0.027553	1	0.0027935
10.725	0.72499	0.021818	0.63738	0.023437	-0.00095614	0.028007	1	0.0027654
10.825	0.72499	0.021818	0.63689	0.023006	-0.00095478	0.028293	1	0.0027157
10.925	0.72499	0.021818	0.63634	0.02255	-0.00096033	0.028355	0.99999	0.0027073
11.025	0.72499	0.021818	0.63578	0.022061	-0.00097938	0.02834	0.99995	0.0027364
11.125	0.72499	0.021818	0.63524	0.021548	-0.001017	0.028362	0.99965	0.0028025
11.225	0.72499	0.021818	0.63476	0.021019	-0.0010663	0.02848	0.9996	0.0028442
11.325	0.72499	0.021818	0.63432	0.020492	-0.001115	0.028703	0.9999	0.0028761
11.425	0.72499	0.021818	0.63389	0.019992	-0.0011634	0.029038	0.99999	0.0029147
11.525	0.72499	0.021818	0.63348	0.019535	-0.0012161	0.029246	0.99999	0.0029515
11.625	0.72499	0.021818	0.63316	0.019096	-0.0012932	0.028942	0.99994	0.0029473
11.725	0.72499	0.021818	0.63308	0.018635	-0.0013817	0.028637	0.99986	0.0028803
-4.5759	0.82646	0.023555	0.40784	-0.00011522	0.00012584	0.011367	1	0.0010049
-4.4758	0.82839	0.021683	0.40537	-0.00052524	0.00061415	0.0022088	1	0.001018
-4.3751	0.82864	0.021426	0.40161	-0.00062238	0.00075403	0.0034935	1	0.0010293
-4.275	0.82867	0.021388	0.39707	-0.00063482	0.00076484	0.0049632	1	0.0010387
-4.175	0.82868	0.021385	0.39241	-0.00066289	0.00077236	0.0042356	1	0.0010474
-4.075	0.82868	0.021384	0.3879	-0.00069158	0.00077395	0.0032545	1	0.0010532
-3.975	0.82868	0.021384	0.38353	-0.00070874	0.00076324	0.0026179	1	0.0010563
-3.875	0.82868	0.021384	0.37928	-0.00071147	0.0007396	0.0023436	1	0.0010561
-3.775	0.82868	0.021384	0.37514	-0.00070589	0.00071081	0.0022157	1	0.0010541
-3.675	0.82868	0.021384	0.3711	-0.00069836	0.00068374	0.0020727	1	0.0010506
-3.575	0.82868	0.021384	0.36716	-0.0006908	0.00066026	0.001933	1	0.0010466
-3.475	0.82868	0.021384	0.36332	-0.00068345	0.00063942	0.0018086	1	0.0010422
-3.375	0.82868	0.021384	0.35956	-0.00067478	0.00061963	0.0017363	1	0.0010368
-3.275	0.82868	0.021384	0.35587	-0.00066441	0.0005998	0.0016999	1	0.0010298
-3.175	0.82868	0.021384	0.35226	-0.00065242	0.00057916	0.0016834	1	0.0010208
-3.075	0.82868	0.021384	0.34872	-0.00063909	0.00055873	0.0016725	1	0.00101
-2.975	0.82868	0.021384	0.34526	-0.00062512	0.00053982	0.0016658	1	0.00099845
-2.875	0.82868	0.021384	0.34186	-0.00061133	0.00052298	0.0016748	1	0.00098758
-2.775	0.82868	0.021384	0.33852	-0.00059779	0.00050857	0.0017009	1	0.00097747
-2.675	0.82868	0.021384	0.33522	-0.00058462	0.00049577	0.0017472	1	0.00096733
-2.575	0.82868	0.021384	0.33196	-0.00057158	0.00048277	0.0018075	1	0.00095638
-2.475	0.82868	0.021384	0.32873	-0.00055772	0.00046868	0.0018781	1	0.00094402
-2.375	0.82868	0.021384	0.32555	-0.00054375	0.00045367	0.0019582	1	0.00093035
-2.275	0.82868	0.021384	0.32239	-0.00053081	0.00043921	0.0020519	1	0.00091664
-2.175	0.82868	0.021384	0.31927	-0.00051922	0.00042715	0.0021069	1	0.00090406
-2.075	0.82868	0.021384	0.31617	-0.00050931	0.00041771	0.0021445	1	0.00089211
-1.975	0.82868	0.021384	0.31309	-0.0004997	0.00040886	0.002186	1	0.00087997
-1.875	0.82868	0.021384	0.31003	-0.00048893	0.00039808	0.0022482	1	0.00086712
-1.775	0.82868	0.021384	0.30701	-0.00047688	0.00038371	0.0023169	1	0.0008534
-1.675	0.82868	0.021384	0.30403	-0.00046509	0.00036638	0.0023683	1	0.00083954
-1.575	0.82868	0.021384	0.30109	-0.00045428	0.00034808	0.0023849	1	0.00082658
-1.475	0.82868	0.021384	0.29819	-0.00044435	0.00033022	0.0023942	1	0.00081429
-1.375	0.82868	0.021384	0.29536	-0.00043329	0.00031073	0.0024155	1	0.00080193
-1.275	0.82868	0.021384	0.2926	-0.00042038	0.00028606	0.0024571	1	0.00078915
-1.175	0.82868	0.021384	0.28991	-0.00040775	0.00025447	0.0025256	1	0.00077608
-1.075	0.82868	0.021384	0.28728	-0.00040291	0.00021745	0.0026447	1	0.00076362
-0.975	0.82868	0.021384	0.28468	-0.00041949	0.00017719	0.0028622	1	0.00075204
-0.875	0.82868	0.021384	0.28197	-0.00048735	0.000139	0.0032889	1	0.00074078
-0.775	0.82868	0.021385	0.2788	-0.00067304	0.00011919	0.0041934	1	0.00072893
-0.675	0.82868	0.021385	0.27433	-0.0011465	0.00016611	0.0060804	1	0.00071566
-0.575	0.82867	0.021391	0.26666	-0.0022873	0.00037787	0.0097551	1	0.00069964
-0.47498	0.82862	0.021443	0.25204	-0.0048188	0.0010477	0.020266	1	0.00067577
-0.37534	0.82814	0.021914	0.21798	-0.010267	0.0027595	0.033901	1	0.00063431
-0.2889	0.81593	0.0099277	0.15289	-0.017018	0.0028155	0.10221	1	0.00054284
-0.18748	0.815	0.011162	-0.0019514	-0.026499	0.056284	0.20009	1	0.00014163
-0.086419	0.81478	0.0109	-0.11828	-0.058503	-0.075529	0.287	1	0.00053942
0.11211	0.81493	0.011108	0.018673	-0.0050256	0.002638	0.059615	1	0.00066702
0.2125	0.81497	0.01118	-0.25455	-0.040653	0.013372	0.25592	1	0.00168
0.3125	0.81498	0.011181	-0.35456	-0.01193	0.0049174	0.1083	1	0.0025329
0.4125	0.81498	0.011175	-0.38583	-0.00097536	0.004434	0.035801	1	0.0034071
0.51297	0.81596	0.010672	-0.38517	0.0068596	0.0051728	0.13531	1	0.004152
0.62534	0.82814	0.021915	-0.36918	0.01326	0.0049874	0.021819	1	0.0046345
0.725	0.8286	0.021451	-0.34385	0.01908	0.0030656	0.044746	1	0.005135
0.82519	0.82848	0.021448	-0.28848	0.034442	-0.00072539	0.099735	1	0.0058535
0.92598	0.82742	0.02188	-0.18285	0.077372	-0.0068215	0.23451	1	0.0072361
1.027	0.82448	0.02286	-0.047919	0.23868	-0.011903	2.0687	1	0.012101
1.1262	0.82378	0.021828	0.22842	-0.15725	-0.020858	0.60393	1	0.011791
1.225	0.82443	0.022134	0.41618	-0.2772	-0.031493	0.93456	1	0.01366
1.3244	0.82455	0.022632	0.50224	-0.30622	-0.023031	0.80973	1	0.010883
1.425	0.82434	0.023078	0.5245	-0.27345	-0.013902	0.61207	1	0.0051578
1.5119	0.81134	0.010307	0.50704	-0.22642	-0.0092473	0.9885	1	0.0035586
1.6257	0.82424	0.022667	0.48181	-0.16183	-0.014451	0.44489	1	0.0033133
1.7251	0.8249	0.021959	0.44002	-0.13281	-0.011445	0.22782	1	0.0027717
1.825	0.82499	0.021844	0.40894	-0.10573	-0.0087097	0.18637	1	0.0021438
1.925	0.82499	0.021826	0.3683	-0.074728	-0.0038837	0.15854	1	0.0022495
2.025	0.825	0.021821	0.323	-0.043892	0.0028283	0.10813	1	0.0026623
2.125	0.825	0.021819	0.28646	-0.014757	0.0052963	0.070832	1	0.0015248
2.225	0.825	0.021818	0.2751	0.0087877	0.0033681	0.050233	1	0.00087008
2.325	0.825	0.021817	0.27872	0.023267	0.0016159	0.027283	1	0.0010914
2.425	0.825	0.021817	0.28858	0.02983	-0.000113	0.02108	1	0.0017783
2.525	0.825	0.021817	0.30179	0.032097	-0.0017353	0.021196	1	0.002001
2.625	0.825	0.021817	0.31546	0.032814	-0.0026147	0.01724	1	0.0019257
2.725	0.825	0.021817	0.32809	0.032275	-0.0036976	0.011841	1	0.0018564
2.825	0.825	0.021817	0.34027	0.030628	-0.0052094	0.011989	1	0.001813
2.925	0.825	0.021817	0.35141	0.02873	-0.0062685	0.022766	1	0.0019062
3.025	0.825	0.021817	0.3604	0.027037	-0.0064871	0.031564	1	0.0020981
3.125	0.825	0.021817	0.3678	0.026184	-0.0067651	0.038889	1	0.0016841
3.225	0.825	0.021817	0.37439	0.025796	-0.0072698	0.047533	1	0.0014993
3.325	0.825	0.021817	0.3807	0.024664	-0.0073678	0.049971	1	0.0019731
3.425	0.825	0.021817	0.38723	0.023096	-0.0069433	0.046937	1	0.0021206
3.525	0.825	0.021818	0.39359	0.021766	-0.0060301	0.040921	1	0.0022014
3.625	0.825	0.021818	0.39937	0.020752	-0.0048999	0.033061	1	0.0023319
3.725	0.825	0.021818	0.40469	0.019858	-0.0039073	0.025115	1	0.0023829
3.825	0.825	0.021817	0.40983	0.018793	-0.0031565	0.018935	1	0.0022567
3.925	0.825	0.021817	0.41483	0.017673	-0.0024208	0.012345	1	0.0020145
4.025	0.825	0.021817	0.41972	0.017124	-0.0018178	0.0056932	1	0.0018183
4.125	0.825	0.021817	0.42472	0.01737	-0.0015637	0.002852	1	0.0017715
4.225	0.825	0.021817	0.42983	0.017678	-0.0013948	0.0022937	1	0.0019299
4.325	0.825	0.021817	0.43507	0.017514	-0.001222	0.0042637	1	0.0021172
4.425	0.825	0.021817	0.44045	0.016968	-0.0010991	0.0061776	1	0.0021202
4.525	0.825	0.021817	0.44588	0.016298	-0.00094763	0.0077555	1	0.0020833
4.625	0.825	0.021817	0.45139	0.015699	-0.00074793	0.0095431	1	0.0020533
4.725	0.825	0.021817	0.45674	0.015258	-0.00050054	0.01082	1	0.002018
4.825	0.825	0.021817	0.46163	0.014806	-0.00024522	0.011828	1	0.001952
4.925	0.825	0.021817	0.46606	0.014294	1.3846e-05	0.012997	1	0.0018524
5.025	0.825	0.021817	0.4701	0.013884	0.00026515	0.014093	1	0.0017826
5.125	0.825	0.021817	0.47385	0.013748	0.00047758	0.015288	1	0.0017852
5.225	0.825	0.021817	0.47745	0.013918	0.00068053	0.016576	1	0.0018781
5.325	0.825	0.021817	0.48083	0.01411	0.0008817	0.017512	1	0.0020844
5.425	0.825	0.021817	0.48392	0.014266	0.0010705	0.018153	1	0.0022471
5.525	0.825	0.021817	0.48675	0.01439	0.0012608	0.01916	1	0.0023677
5.625	0.825	0.021817	0.4894	0.014473	0.0014406	0.020563	1	0.0024355
5.725	0.825	0.021817	0.49197	0.014529	0.0016252	0.022204	1	0.0024147
5.825	0.825	0.021817	0.49443	0.014562	0.0018529	0.024139	1	0.0022041
5.925	0.825	0.021817	0.49676	0.014555	0.0021374	0.026688	1	0.0019285
6.025	0.825	0.021817	0.49895	0.014478	0.0024247	0.029385	1	0.0018409
6.125	0.825	0.021817	0.50103	0.014319	0.0026826	0.032017	1	0.0018355
6.225	0.825	0.021817	0.50307	0.014114	0.0029044	0.03477	1	0.001861
6.325	0.825	0.021817	0.50518	0.013931	0.003103	0.03767	1	0.0019145
6.425	0.825	0.021817	0.50742	0.013851	0.0032952	0.040629	1	0.0019844
6.525	0.825	0.021817	0.5098	0.013938	0.0035094	0.043613	1	0.0020689
6.625	0.825	0.021817	0.51227	0.014179	0.0037439	0.046575	1	0.0021683
6.725	0.825	0.021817	0.51483	0.014504	0.003947	0.049318	0.99999	0.0021976
6.825	0.825	0.021817	0.51752	0.014856	0.0040877	0.051489	0.99999	0.0021652
6.925	0.825	0.021817	0.52032	0.015232	0.0041831	0.052631	0.99999	0.0020552
7.025	0.825	0.021817	0.5231	0.015627	0.0042582	0.052915	1	0.0020152
7.125	0.825	0.021817	0.52578	0.016017	0.0043205	0.052716	1	0.0020436
7.225	0.825	0.021817	0.5283	0.016382	0.0043872	0.05236	1	0.0021403
7.325	0.825	0.021817	0.53065	0.016655	0.0044641	0.05226	1	0.0022364
7.425	0.825	0.021817	0.53284	0.016681	0.0045352	0.052534	1	0.0022693
7.525	0.825	0.021817	0.53486	0.016425	0.0046066	0.052947	1	0.002269
7.625	0.825	0.021817	0.53668	0.016046	0.0046564	0.053091	1	0.0022675
7.725	0.825	0.021817	0.53835	0.015736	0.0046581	0.052808	1	0.0022946
7.825	0.825	0.021817	0.53994	0.015579	0.0046293	0.052565	1	0.0023304
7.925	0.825	0.021817	0.5416	0.01557	0.0045689	0.052592	1	0.0023171
8.025	0.825	0.021817	0.54345	0.015703	0.0044852	0.052664	1	0.0022428
8.125	0.825	0.021817	0.54551	0.015956	0.0044116	0.052527	1	0.0021947
8.225	0.825	0.021817	0.54767	0.01624	0.0043508	0.052096	0.99998	0.0022224
8.325	0.825	0.021817	0.54985	0.016465	0.004277	0.05119	0.99994	0.0023218
8.425	0.825	0.021817	0.55198	0.016592	0.0041983	0.04983	0.99991	0.0024106
8.525	0.825	0.021817	0.55394	0.016628	0.0041637	0.048142	0.99995	0.0024444
8.625	0.825	0.021817	0.55557	0.016582	0.0041941	0.046722	0.99999	0.0024671
8.725	0.825	0.021817	0.55682	0.016453	0.0042508	0.045662	1	0.0025046
8.825	0.825	0.021817	0.55771	0.016223	0.0043092	0.045062	1	0.0025431
8.925	0.825	0.021817	0.55835	0.015905	0.0043565	0.045043	1	0.0025523
9.025	0.825	0.021817	0.55887	0.015537	0.0043695	0.045421	1	0.0025226
9.125	0.825	0.021817	0.55942	0.015141	0.004324	0.046083	0.99999	0.0024276
9.225	0.825	0.021817	0.5602	0.014741	0.0042187	0.046868	0.99999	0.0022845
9.325	0.825	0.021817	0.56128	0.014375	0.0040847	0.047378	0.99997	0.0021924
9.425	0.825	0.021817	0.56265	0.014075	0.0039571	0.047561	0.99997	0.0021837
9.525	0.825	0.021817	0.5642	0.01384	0.0038605	0.047475	0.99997	0.0022274
9.625	0.825	0.021817	0.56582	0.013689	0.0038041	0.047185	0.99994	0.0023316
9.725	0.825	0.021817	0.56739	0.013626	0.0037727	0.046554	0.99993	0.0024237
9.825	0.825	0.021817	0.56881	0.013606	0.0037585	0.045462	0.99995	0.0024628
9.925	0.825	0.021817	0.56995	0.013577	0.0037871	0.044009	0.99999	0.002468
10.025	0.825	0.021817	0.57067	0.013519	0.0038525	0.042577	1	0.0024607
10.125	0.825	0.021817	0.57099	0.013423	0.0039085	0.041493	1	0.0024508
10.225	0.825	0.021817	0.57103	0.013292	0.003931	0.040761	1	0.0024364
10.325	0.825	0.021817	0.57092	0.013131	0.0039238	0.040431	0.99997	0.0024025
10.425	0.825	0.021817	0.57081	0.012947	0.003889	0.040601	0.99994	0.0023197
10.525	0.825	0.021817	0.57081	0.012743	0.0038484	0.040932	0.99994	0.0022094
10.625	0.825	0.021817	0.57089	0.01252	0.0038167	0.04127	0.99994	0.0021665
10.725	0.825	0.021817	0.57103	0.012284	0.0037867	0.04147	0.99992	0.0021693
10.825	0.825	0.021817	0.5712	0.012045	0.0037463	0.041429	0.99988	0.0022119
10.925	0.825	0.021817	0.57138	0.011817	0.0036891	0.041061	0.99977	0.0023015
11.025	0.825	0.021817	0.57156	0.011626	0.0036113	0.040273	0.99974	0.0024141
11.125	0.825	0.021817	0.57172	0.011492	0.003508	0.039074	0.99978	0.0024961
11.225	0.825	0.021817	0.57189	0.011407	0.0033801	0.037741	0.9999	0.0025277
11.325	0.825	0.021817	0.57212	0.011333	0.0032411	0.036508	0.99997	0.0025246
11.425	0.825	0.021817	0.57242	0.01124	0.0031255	0.035466	0.99994	0.0024937
11.525	0.825	0.021817	0.57273	0.011144	0.003068	0.034362	0.99993	0.0024322
11.625	0.825	0.021817	0.57283	0.011084	0.0030937	0.033017	0.99997	0.0023698
11.725	0.825	0.021817	0.57261	0.011037	0.0031394	0.032198	0.99999	0.0023286
1.3115	0.9116	0.010951	0.60166	-0.28718	0.0080192	0.18336	1	0.002947
1.4063	0.90655	0.0051983	0.51063	-0.20216	-0.0037729	0.56329	1	0.0037192
1.506	0.908	0.0053549	0.36513	-0.066994	-0.02184	1.0775	1	0.0031682
1.6132	0.91187	0.0108	0.28982	-0.042641	0.0036626	0.36557	1	0.0027827
1.7252	0.92482	0.022139	0.29606	-0.063214	-0.0079836	0.15799	1	0.0032714
1.825	0.92499	0.021864	0.26375	-0.050716	-0.002965	0.019024	1	0.0023284
1.925	0.925	0.02183	0.25414	-0.04272	0.0020182	0.027907	1	0.0020134
2.025	0.925	0.021822	0.26125	-0.036074	0.0038204	0.051542	1	0.0018387
2.125	0.925	0.021819	0.28108	-0.03092	0.0028232	0.061549	1	0.001877
2.225	0.925	0.021817	0.3054	-0.025724	0.0017838	0.061991	1	0.0020379
2.325	0.925	0.021817	0.3274	-0.019539	0.00095997	0.060081	1	0.0020086
2.425	0.925	0.021817	0.34636	-0.011602	-0.0010991	0.053496	1	0.001579
2.525	0.925	0.021817	0.3625	-0.0023276	-0.0031112	0.040989	1	0.0012656
2.625	0.925	0.021817	0.37464	0.0062965	-0.0041418	0.0305	1	0.0014113
2.725	0.925	0.021817	0.38345	0.013126	-0.0051609	0.030104	1	0.0014645
2.825	0.925	0.021817	0.38984	0.018403	-0.0063525	0.043654	1	0.0014715
2.925	0.925	0.021817	0.39431	0.022619	-0.0075028	0.060251	1	0.0014942
3.025	0.925	0.021817	0.39743	0.025583	-0.0084931	0.076004	1	0.0015715
3.125	0.925	0.021817	0.39875	0.026967	-0.0087416	0.086198	1	0.0016978
3.225	0.925	0.021817	0.39912	0.028587	-0.009485	0.095147	1	0.0016703
3.325	0.925	0.021817	0.4002	0.030062	-0.010995	0.10844	1	0.0014458
3.425	0.925	0.021818	0.40204	0.030452	-0.011708	0.11419	1	0.0015242
3.525	0.925	0.021818	0.40448	0.030121	-0.01193	0.11485	1	0.0016939
3.625	0.925	0.021818	0.40763	0.029102	-0.012082	0.11457	1	0.0017394
3.725	0.925	0.021818	0.41128	0.027744	-0.012224	0.11544	1	0.0017319
3.825	0.925	0.021818	0.41521	0.026418	-0.012373	0.11696	1	0.0017298
3.925	0.925	0.021817	0.41927	0.025061	-0.012275	0.11763	1	0.0017183
4.025	0.925	0.021817	0.42256	0.023756	-0.01147	0.11446	1	0.0016811
4.125	0.925	0.021817	0.42481	0.023138	-0.010956	0.11101	1	0.001629
4.225	0.925	0.021817	0.42738	0.022691	-0.010908	0.10852	1	0.001529
4.325	0.925	0.021817	0.43055	0.022108	-0.010809	0.10677	1	0.0015522
4.425	0.925	0.021817	0.43388	0.021498	-0.010548	0.10447	1	0.0016522
4.525	0.925	0.021817	0.43724	0.020877	-0.010172	0.10098	1	0.0017332
4.625	0.925	0.021817	0.44059	0.020283	-0.0096889	0.096293	1	0.0018045
4.725	0.925	0.021817	0.44393	0.01973	-0.0092062	0.091403	1	0.0018961
4.825	0.925	0.021817	0.44729	0.019159	-0.008813	0.087425	1	0.0019507
4.925	0.925	0.021817	0.45061	0.018508	-0.0083527	0.083383	1	0.0019255
5.025	0.925	0.021817	0.4536	0.017839	-0.0077396	0.078584	1	0.0017985
5.125	0.925	0.021817	0.45623	0.017351	-0.0072431	0.074096	1	0.0016494
5.225	0.925	0.021817	0.45875	0.017051	-0.0068569	0.070203	1	0.0016393
5.325	0.925	0.021817	0.46122	0.016809	-0.0064778	0.066371	1	0.0016893
5.425	0.925	0.021817	0.46359	0.016548	-0.0061051	0.062746	1	0.0017806
5.525	0.925	0.021817	0.46583	0.016231	-0.0057352	0.059224	1	0.0018503
5.625	0.925	0.021817	0.46795	0.015862	-0.0053801	0.0558	1	0.0018928
5.725	0.925	0.021817	0.46993	0.015486	-0.0050583	0.052606	1	0.001917
5.825	0.925	0.021817	0.47184	0.015068	-0.0047593	0.049404	1	0.0019175
5.925	0.925	0.021817	0.47367	0.014582	-0.0044376	0.046278	1	0.0018962
6.025	0.925	0.021817	0.47533	0.014009	-0.004107	0.043256	1	0.0018327
6.125	0.925	0.021817	0.47682	0.013359	-0.0038263	0.040447	1	0.0017696
6.225	0.925	0.021817	0.47826	0.012672	-0.0035948	0.037765	1	0.0017614
6.325	0.925	0.021817	0.47968	0.012045	-0.0034001	0.035673	1	0.0017809
6.425	0.925	0.021817	0.48097	0.011524	-0.0032086	0.034143	1	0.0018303
6.525	0.925	0.021817	0.48208	0.011041	-0.0029994	0.03223	1	0.0018901
6.625	0.925	0.021817	0.4831	0.010573	-0.002783	0.029921	1	0.0019218
6.725	0.925	0.021817	0.48406	0.010149	-0.0025684	0.027675	1	0.0019335
6.825	0.925	0.021817	0.48492	0.0098162	-0.0023509	0.025498	1	0.0019274
6.925	0.925	0.021817	0.48567	0.009633	-0.0021465	0.023411	1	0.0018868
7.025	0.925	0.021817	0.48641	0.0095362	-0.0019671	0.020937	1	0.0018134
7.125	0.925	0.021817	0.48726	0.0094087	-0.0018097	0.018254	1	0.0017611
7.225	0.925	0.021817	0.48829	0.0092457	-0.0016873	0.015978	1	0.0017517
7.325	0.925	0.021817	0.48945	0.0091016	-0.0016213	0.014616	1	0.0017703
7.425	0.925	0.021817	0.49066	0.0089218	-0.0015795	0.014316	1	0.0018286
7.525	0.925	0.021817	0.49174	0.0085706	-0.0014641	0.014167	1	0.0019
7.625	0.925	0.021817	0.49252	0.0080036	-0.0012696	0.013317	1	0.0019277
7.725	0.925	0.021817	0.49308	0.0074297	-0.0011196	0.012037	1	0.0019288
7.825	0.925	0.021817	0.49357	0.006941	-0.001039	0.011071	1	0.0019209
7.925	0.925	0.021817	0.49406	0.0065435	-0.00097533	0.010114	1	0.0018997
8.025	0.925	0.021817	0.49459	0.0062932	-0.00090818	0.0089381	1	0.0018616
8.125	0.925	0.021817	0.49518	0.0061918	-0.0008389	0.0077942	1	0.0018028
8.225	0.925	0.021817	0.49579	0.0062232	-0.00075656	0.0070827	1	0.0017685
8.325	0.925	0.021817	0.4963	0.0063534	-0.00065359	0.0064966	1	0.0017635
8.425	0.925	0.021817	0.4967	0.006496	-0.00053889	0.0055889	1	0.0017805
8.525	0.925	0.021817	0.49704	0.0064663	-0.00040644	0.0040841	1	0.0018334
8.625	0.925	0.021817	0.49741	0.0062292	-0.00025913	0.0025809	1	0.0018958
8.725	0.925	0.021817	0.4978	0.0058958	-0.00012561	0.0020241	1	0.0019293
8.825	0.925	0.021817	0.49822	0.0054856	-2.9412e-05	0.0027301	1	0.0019374
8.925	0.925	0.021817	0.49871	0.0049956	2.6761e-05	0.003659	1	0.0019295
9.025	0.925	0.021817	0.49928	0.0044676	5.3642e-05	0.0042294	1	0.0018969
9.125	0.925	0.021817	0.49992	0.0039781	6.1686e-05	0.0043094	1	0.0018465
9.225	0.925	0.021817	0.50057	0.003574	6.6883e-05	0.0041936	1	0.0018214
9.325	0.925	0.021817	0.5012	0.0032332	8.3383e-05	0.0041205	1	0.0018201
9.425	0.925	0.021817	0.50178	0.002929	0.00010697	0.0041624	1	0.0018257
9.525	0.925	0.021817	0.50233	0.0026563	0.00014905	0.0044272	1	0.0018393
9.625	0.925	0.021817	0.50283	0.002458	0.00023621	0.0050118	1	0.0018588
9.725	0.925	0.021817	0.50322	0.0023736	0.00037089	0.0059287	1	0.0018822
9.825	0.925	0.021817	0.50345	0.0023682	0.00052782	0.007045	1	0.0019105
9.925	0.925	0.021817	0.50353	0.0023511	0.00066872	0.0082856	0.99999	0.00193
10.025	0.925	0.021817	0.50358	0.0022352	0.00076784	0.0095903	0.99995	0.0019317
10.125	0.925	0.021817	0.50367	0.0020251	0.00081922	0.010708	0.99995	0.0019161
10.225	0.925	0.021817	0.50386	0.0017793	0.0008307	0.011385	0.99997	0.0018741
10.325	0.925	0.021817	0.50414	0.0015333	0.00081649	0.011611	0.99999	0.0018411
10.425	0.925	0.021817	0.50447	0.0012965	0.00080355	0.011687	1	0.0018359
10.525	0.925	0.021817	0.50483	0.0010513	0.00081199	0.011862	1	0.0018441
10.625	0.925	0.021817	0.50518	0.00078292	0.00082948	0.01207	1	0.0018665
10.725	0.925	0.021817	0.50552	0.00051099	0.00083027	0.012193	1	0.0018903
10.825	0.925	0.021817	0.50591	0.00026875	0.00080177	0.0122	1	0.001903
10.925	0.925	0.021817	0.50638	9.2681e-05	0.00076084	0.012187	1	0.0019076
11.025	0.925	0.021817	0.50694	2.6113e-06	0.00074896	0.01234	1	0.0019069
11.125	0.925	0.021817	0.50751	-2.6447e-06	0.00079408	0.012618	1	0.0019031
11.225	0.925	0.021817	0.50796	5.5287e-05	0.00087845	0.012808	0.99998	0.0018946
11.325	0.925	0.021817	0.50822	0.00014085	0.00096289	0.013026	0.99998	0.0018765
11.425	0.925	0.021817	0.50837	0.00020085	0.0010165	0.013481	1	0.0018458
11.525	0.925	0.021817	0.50853	0.00018966	0.001031	0.013926	1	0.0018223
11.625	0.925	0.021817	0.50876	9.9106e-05	0.0010195	0.014116	1	0.0018169
11.725	0.925	0.021817	0.50903	-4.9438e-05	0.0010035	0.013947	1	0.0018192
1.6125	1.0122	0.011174	-0.11014	0.020784	-0.013409	0.32824	1	0.0023171
1.7252	1.025	0.02227	0.2611	-0.099728	-0.0066756	0.16459	1	0.0027421
1.825	1.025	0.021878	0.35928	-0.09656	-0.0040966	0.10557	1	0.0024098
1.925	1.025	0.021833	0.40709	-0.085473	-0.0030019	0.12089	1	0.0022524
2.025	1.025	0.021822	0.42999	-0.072584	-0.0014769	0.10307	1	0.0021961
2.125	1.025	0.021819	0.44063	-0.060371	-0.00023145	0.083852	1	0.0021756
2.225	1.025	0.021817	0.44358	-0.048654	0.0012114	0.068785	1	0.0021917
2.325	1.025	0.021817	0.44099	-0.036996	0.002817	0.058169	1	0.0022215
2.425	1.025	0.021817	0.43322	-0.025437	0.0047678	0.048675	1	0.0021699
2.525	1.025	0.021817	0.42231	-0.014118	0.005389	0.045577	1	0.0019437
2.625	1.025	0.021817	0.41279	-0.0032781	0.0044592	0.042639	1	0.0014077
2.725	1.025	0.021817	0.40544	0.0061937	0.0031406	0.035387	1	0.0013911
2.825	1.025	0.021817	0.39955	0.014264	0.0017208	0.027022	1	0.0015136
2.925	1.025	0.021817	0.39465	0.020952	0.00039094	0.021235	1	0.0016472
3.025	1.025	0.021817	0.39044	0.02591	-0.00085711	0.024654	1	0.0017378
3.125	1.025	0.021817	0.38667	0.029371	-0.0017942	0.035755	1	0.0018401
3.225	1.025	0.021817	0.38258	0.031995	-0.0027103	0.045684	1	0.0017585
3.325	1.025	0.021818	0.38076	0.03466	-0.0044083	0.0557	1	0.0011097
3.425	1.025	0.021819	0.38164	0.036255	-0.005821	0.065966	1	0.0010856
3.525	1.025	0.021819	0.38412	0.036517	-0.006788	0.073523	1	0.0013073
3.625	1.025	0.02182	0.38778	0.036095	-0.0074759	0.078537	1	0.0014209
3.725	1.025	0.02182	0.39236	0.035558	-0.0079701	0.081783	1	0.0014904
3.825	1.025	0.021819	0.39767	0.034992	-0.0083156	0.084035	1	0.001607
3.925	1.025	0.021818	0.4033	0.034291	-0.0082843	0.085243	1	0.0016674
4.025	1.025	0.021818	0.40822	0.033354	-0.0078704	0.084667	1	0.0016306
4.125	1.025	0.021817	0.41235	0.032345	-0.0075317	0.082199	1	0.0015084
4.225	1.025	0.021817	0.41632	0.031228	-0.0074206	0.080015	1	0.0013785
4.325	1.025	0.021817	0.42022	0.030211	-0.0072627	0.077893	1	0.0013737
4.425	1.025	0.021817	0.4239	0.029252	-0.0070038	0.075078	1	0.0014228
4.525	1.025	0.021817	0.42738	0.028235	-0.006717	0.071617	1	0.0015061
4.625	1.025	0.021817	0.43075	0.027306	-0.006401	0.067719	1	0.0015852
4.725	1.025	0.021817	0.43403	0.026589	-0.0061492	0.064607	1	0.0016644
4.825	1.025	0.021817	0.43725	0.025842	-0.0059298	0.061777	1	0.0017604
4.925	1.025	0.021817	0.44043	0.024987	-0.0055488	0.057614	1	0.0017761
5.025	1.025	0.021817	0.44336	0.024213	-0.005044	0.052928	1	0.0017015
5.125	1.025	0.021817	0.44598	0.023532	-0.0046407	0.048748	1	0.0015543
5.225	1.025	0.021817	0.44847	0.022938	-0.0043607	0.045459	1	0.0015274
5.325	1.025	0.021817	0.4509	0.022364	-0.0041293	0.042575	1	0.001525
5.425	1.025	0.021817	0.45327	0.021783	-0.0039561	0.040637	1	0.0015166
5.525	1.025	0.021817	0.45548	0.021212	-0.0038326	0.040145	1	0.0015435
5.625	1.025	0.021817	0.45738	0.020589	-0.0037039	0.039642	1	0.0016408
5.725	1.025	0.021817	0.45914	0.019892	-0.0035416	0.037783	1	0.0017693
5.825	1.025	0.021817	0.46089	0.019197	-0.0033283	0.035331	1	0.0018075
5.925	1.025	0.021817	0.46256	0.018586	-0.0031038	0.033147	1	0.0017846
6.025	1.025	0.021817	0.46402	0.017926	-0.0028945	0.031731	1	0.0017079
6.125	1.025	0.021817	0.46526	0.017074	-0.0027162	0.030055	1	0.0016793
6.225	1.025	0.021817	0.46647	0.016126	-0.0025049	0.027117	1	0.0016695
6.325	1.025	0.021817	0.46775	0.015265	-0.0022991	0.024027	1	0.0016261
6.425	1.025	0.021817	0.46909	0.014658	-0.0021565	0.022139	1	0.0016225
6.525	1.025	0.021817	0.47035	0.014155	-0.0020706	0.021504	1	0.0016764
6.625	1.025	0.021817	0.47153	0.013613	-0.0020008	0.020792	1	0.0017667
6.725	1.025	0.021817	0.4727	0.013049	-0.0019138	0.019743	1	0.001829
6.825	1.025	0.021817	0.47385	0.012512	-0.0018163	0.018481	1	0.0018403
6.925	1.025	0.021817	0.47503	0.01201	-0.001735	0.01709	1	0.0018223
7.025	1.025	0.021817	0.4763	0.011533	-0.0016776	0.015655	1	0.0017641
7.125	1.025	0.021817	0.47775	0.011041	-0.0016344	0.013966	1	0.0016745
7.225	1.025	0.021817	0.47944	0.010617	-0.0015973	0.012365	1	0.0016235
7.325	1.025	0.021817	0.48127	0.010381	-0.0015838	0.011761	1	0.0016274
7.425	1.025	0.021817	0.48308	0.010271	-0.0015981	0.012329	1	0.0016653
7.525	1.025	0.021817	0.48472	0.010065	-0.0015744	0.013245	1	0.0017535
7.625	1.025	0.021817	0.48603	0.0096611	-0.0014547	0.013952	1	0.0018211
7.725	1.025	0.021817	0.48687	0.0091412	-0.0012972	0.013993	1	0.0018501
7.825	1.025	0.021817	0.48741	0.0086654	-0.0012069	0.013775	1	0.0018616
7.925	1.025	0.021817	0.4878	0.0083017	-0.0011667	0.013669	1	0.0018597
8.025	1.025	0.021817	0.48813	0.0080471	-0.0011461	0.013348	1	0.0018294
8.125	1.025	0.021817	0.48854	0.0078491	-0.0011257	0.012335	1	0.0017487
8.225	1.025	0.021817	0.48914	0.0077415	-0.0011053	0.010974	1	0.0016803
8.325	1.025	0.021817	0.48995	0.0077806	-0.0011043	0.010078	1	0.0016745
8.425	1.025	0.021817	0.49088	0.0078167	-0.0011072	0.0098473	1	0.0016952
8.525	1.025	0.021817	0.49177	0.0076328	-0.0010712	0.010108	1	0.001753
8.625	1.025	0.021817	0.49251	0.0072394	-0.0010085	0.0099807	1	0.0018189
8.725	1.025	0.021817	0.49318	0.0067691	-0.00096281	0.0095132	1	0.0018492
8.825	1.025	0.021817	0.49388	0.0062738	-0.00097945	0.0093978	1	0.0018635
8.925	1.025	0.021817	0.49465	0.0057467	-0.0010204	0.0096276	1	0.0018682
9.025	1.025	0.021817	0.49546	0.0052345	-0.0010711	0.0099538	1	0.0018636
9.125	1.025	0.021817	0.49632	0.0047889	-0.0011294	0.010172	1	0.0018356
9.225	1.025	0.021817	0.49726	0.0044312	-0.0011868	0.010441	1	0.0017701
9.325	1.025	0.021817	0.49821	0.0042138	-0.0012272	0.011254	1	0.0017386
9.425	1.025	0.021817	0.49902	0.0041074	-0.0012401	0.012218	1	0.0017454
9.525	1.025	0.021817	0.49966	0.004001	-0.0012148	0.012693	1	0.0017767
9.625	1.025	0.021817	0.50016	0.0038496	-0.0011543	0.012586	1	0.0018262
9.725	1.025	0.021817	0.50055	0.0036538	-0.0010794	0.011964	1	0.0018529
9.825	1.025	0.021817	0.50092	0.0034117	-0.0010154	0.011131	1	0.0018604
9.925	1.025	0.021817	0.50132	0.0030992	-0.00097227	0.010429	1	0.001865
10.025	1.025	0.021817	0.50176	0.0027186	-0.00095384	0.010016	1	0.0018646
10.125	1.025	0.021817	0.50225	0.0023174	-0.00096255	0.0097225	1	0.0018574
10.225	1.025	0.021817	0.50284	0.0019458	-0.00099826	0.0094547	1	0.0018314
10.325	1.025	0.021817	0.50357	0.0016397	-0.0010483	0.0094166	1	0.001785
10.425	1.025	0.021817	0.50435	0.0014112	-0.0010839	0.010047	1	0.0017759
10.525	1.025	0.021817	0.50495	0.0012476	-0.0010656	0.011201	1	0.0017932
10.625	1.025	0.021817	0.50526	0.0010816	-0.0010239	0.012014	1	0.0018405
10.725	1.025	0.021817	0.50535	0.00087907	-0.00098469	0.012315	1	0.0018908
10.825	1.025	0.021817	0.50534	0.00065772	-0.00094448	0.012113	1	0.0019134
10.925	1.025	0.021817	0.5053	0.00043907	-0.0008995	0.011506	1	0.0019176
11.025	1.025	0.021817	0.5053	0.00023321	-0.00085967	0.010717	1	0.0019141
11.125	1.025	0.021817	0.50536	3.8519e-05	-0.0008299	0.010004	1	0.0019015
11.225	1.025	0.021817	0.50549	-0.00015022	-0.00081538	0.0094669	1	0.0018805
11.325	1.025	0.021817	0.50569	-0.00032798	-0.00081975	0.0091135	1	0.0018525
11.425	1.025	0.021817	0.50597	-0.00048645	-0.00083916	0.0090199	1	0.001822
11.525	1.025	0.021817	0.50629	-0.00062101	-0.00086065	0.0092203	1	0.0018141
11.625	1.025	0.021817	0.50657	-0.00072078	-0.00086444	0.0098353	1	0.0018191
11.725	1.025	0.021817	0.50668	-0.00078005	-0.00084068	0.010444	1	0.001839
2.025	1.125	0.021822	0.5057	-0.071973	0.003052	0.050748	1	0.0022968
2.125	1.125	0.021818	0.49779	-0.061726	0.0037429	0.043958	1	0.0022957
2.225	1.125	0.021817	0.49055	-0.05263	0.0042711	0.042328	1	0.0023064
2.325	1.125	0.021817	0.48369	-0.04421	0.0047366	0.044472	1	0.0022916
2.425	1.125	0.021817	0.4773	-0.036028	0.0052101	0.049217	1	0.0022254
2.525	1.125	0.021817	0.47152	-0.027967	0.0057416	0.054461	1	0.0021178
2.625	1.125	0.021817	0.46615	-0.020382	0.0063408	0.059122	1	0.0020161
2.725	1.125	0.021817	0.46101	-0.013538	0.0070102	0.065192	1	0.0019414
2.825	1.125	0.021817	0.45598	-0.0074318	0.0077976	0.072783	1	0.001898
2.925	1.125	0.021817	0.4507	-0.0021948	0.0087488	0.081266	1	0.0018922
3.025	1.125	0.021817	0.44467	0.002084	0.0098186	0.08963	1	0.0019025
3.125	1.125	0.021817	0.43739	0.0054553	0.010885	0.096933	1	0.0019146
3.225	1.125	0.021818	0.42878	0.0080611	0.01186	0.10348	1	0.0019064
3.325	1.125	0.02182	0.41911	0.0095266	0.012565	0.10993	1	0.0018414
3.425	1.125	0.021822	0.40984	0.010154	0.012771	0.11666	1	0.0016764
3.525	1.125	0.021825	0.40223	0.010639	0.012618	0.1216	1	0.00149
3.625	1.125	0.021826	0.39635	0.01114	0.012327	0.12365	1	0.0014539
3.725	1.125	0.021826	0.39152	0.01188	0.011954	0.12161	1	0.0014707
3.825	1.125	0.021823	0.38697	0.012703	0.011479	0.11632	1	0.0015175
3.925	1.125	0.021821	0.38243	0.013396	0.010907	0.10942	1	0.0015718
4.025	1.125	0.021819	0.3781	0.013525	0.010262	0.10258	1	0.0014968
4.125	1.125	0.021818	0.3743	0.012876	0.0095797	0.096497	1	0.001181
4.225	1.125	0.021817	0.3718	0.012392	0.0089998	0.093854	1	0.0011329
4.325	1.125	0.021817	0.37082	0.012644	0.0084629	0.091668	1	0.0012001
4.425	1.125	0.021817	0.37114	0.013378	0.00781	0.087811	1	0.001234
4.525	1.125	0.021817	0.37259	0.014134	0.0070782	0.082856	1	0.0012367
4.625	1.125	0.021817	0.37502	0.014715	0.0062889	0.077016	1	0.0012484
4.725	1.125	0.021817	0.3783	0.015232	0.0054727	0.070818	1	0.0012451
4.825	1.125	0.021817	0.38224	0.015605	0.004861	0.065386	1	0.0012884
4.925	1.125	0.021817	0.38612	0.015408	0.0045702	0.060837	1	0.0013742
5.025	1.125	0.021817	0.38959	0.014789	0.0043498	0.057494	1	0.001368
5.125	1.125	0.021817	0.39302	0.014312	0.0041328	0.055257	1	0.0013734
5.225	1.125	0.021817	0.39662	0.014257	0.0038504	0.052507	1	0.0013919
5.325	1.125	0.021817	0.40032	0.014399	0.0035115	0.048642	1	0.0014219
5.425	1.125	0.021817	0.40396	0.014792	0.0031681	0.044304	1	0.0014595
5.525	1.125	0.021817	0.40764	0.01542	0.0027296	0.039843	1	0.0014004
5.625	1.125	0.021817	0.41148	0.015892	0.0022183	0.034613	1	0.0013284
5.725	1.125	0.021817	0.41533	0.015835	0.0018185	0.0304	1	0.0014522
5.825	1.125	0.021817	0.41914	0.015424	0.0015396	0.027789	1	0.0015879
5.925	1.125	0.021817	0.42295	0.014939	0.0013174	0.025811	1	0.0015779
6.025	1.125	0.021817	0.42673	0.014381	0.0011343	0.024233	1	0.0015443
6.125	1.125	0.021817	0.43046	0.01373	0.00096191	0.022504	1	0.001554
6.225	1.125	0.021817	0.43402	0.013063	0.00082533	0.020079	1	0.0016654
6.325	1.125	0.021817	0.43712	0.012521	0.00082908	0.018225	1	0.0017464
6.425	1.125	0.021817	0.43978	0.012139	0.00085876	0.017467	1	0.001645
6.525	1.125	0.021817	0.44226	0.011874	0.00079155	0.016548	1	0.001476
6.625	1.125	0.021817	0.44468	0.011518	0.00070349	0.015935	1	0.0014919
6.725	1.125	0.021817	0.44712	0.01102	0.0006315	0.015721	1	0.0016063
6.825	1.125	0.021817	0.4496	0.010496	0.00054661	0.015475	1	0.0016559
6.925	1.125	0.021817	0.45217	0.0099648	0.00043498	0.015049	1	0.0016558
7.025	1.125	0.021817	0.45483	0.0094173	0.00030442	0.014216	1	0.0016516
7.125	1.125	0.021817	0.45749	0.0088854	0.00019196	0.01271	1	0.0017222
7.225	1.125	0.021817	0.45992	0.0084914	0.00018227	0.011309	1	0.0019067
7.325	1.125	0.021817	0.46209	0.0082976	0.00020513	0.010854	1	0.0019281
7.425	1.125	0.021817	0.4642	0.0083502	0.00015134	0.01025	1	0.0018273
7.525	1.125	0.021817	0.46626	0.0085082	9.3454e-05	0.0088795	1	0.001649
7.625	1.125	0.021817	0.46805	0.0085056	0.00012744	0.0079021	1	0.0016283
7.725	1.125	0.021817	0.46953	0.0082608	0.0001912	0.0078344	1	0.0016641
7.825	1.125	0.021817	0.47086	0.0079207	0.00023747	0.0082292	1	0.0016974
7.925	1.125	0.021817	0.47218	0.0075834	0.00026013	0.0087967	1	0.0017023
8.025	1.125	0.021817	0.47355	0.0072662	0.00025193	0.0090899	1	0.0017044
8.125	1.125	0.021817	0.47495	0.0069535	0.00022776	0.0088138	1	0.0017385
8.225	1.125	0.021817	0.47626	0.0067205	0.00024775	0.0082886	1	0.0018517
8.325	1.125	0.021817	0.4774	0.0065967	0.00029447	0.008341	1	0.0018895
8.425	1.125	0.021817	0.4785	0.0066023	0.00030261	0.0085303	1	0.0018518
8.525	1.125	0.021817	0.47963	0.0066348	0.00028546	0.0081452	1	0.001738
8.625	1.125	0.021817	0.48057	0.0064421	0.00030517	0.0072593	1	0.0017068
8.725	1.125	0.021817	0.48127	0.0060823	0.00029183	0.0066225	1	0.001729
8.825	1.125	0.021817	0.48195	0.0057233	0.00022612	0.0060967	1	0.0017704
8.925	1.125	0.021817	0.48272	0.0054112	0.00013888	0.0054411	1	0.0017752
9.025	1.125	0.021817	0.48355	0.0051192	5.4957e-05	0.0046642	1	0.0017624
9.125	1.125	0.021817	0.48441	0.0048616	-3.5904e-06	0.0038544	1	0.0017517
9.225	1.125	0.021817	0.48523	0.0047089	-3.2302e-05	0.0031284	1	0.0017718
9.325	1.125	0.021817	0.48598	0.0047098	-1.7839e-05	0.002882	1	0.0018353
9.425	1.125	0.021817	0.48665	0.0047666	6.7698e-06	0.0028049	1	0.0018466
9.525	1.125	0.021817	0.48724	0.0047655	1.8125e-05	0.0025327	1	0.0018241
9.625	1.125	0.021817	0.48777	0.0046901	1.62e-07	0.0022357	1	0.0018032
9.725	1.125	0.021817	0.48829	0.0045161	-5.0772e-05	0.0019845	1	0.0018127
9.825	1.125	0.021817	0.48886	0.0042673	-0.00011549	0.0016868	1	0.0018466
9.925	1.125	0.021817	0.48945	0.003988	-0.0001718	0.0015522	1	0.0018605
10.025	1.125	0.021817	0.49009	0.0036674	-0.00022428	0.0017582	1	0.0018487
10.125	1.125	0.021817	0.49082	0.0032874	-0.00029593	0.0019262	1	0.0018011
10.225	1.125	0.021817	0.49166	0.0029272	-0.00036946	0.0015529	1	0.0017659
10.325	1.125	0.021817	0.49254	0.002732	-0.00041243	0.0011819	1	0.0017708
10.425	1.125	0.021817	0.49337	0.002745	-0.00042508	0.0017379	1	0.0017988
10.525	1.125	0.021817	0.4941	0.0028507	-0.00043218	0.0023159	1	0.0018091
10.625	1.125	0.021817	0.49474	0.0028958	-0.00045169	0.0028718	1	0.0018162
10.725	1.125	0.021817	0.49533	0.0028129	-0.00047798	0.0034826	1	0.001834
10.825	1.125	0.021817	0.49588	0.002624	-0.00050402	0.0040358	1	0.0018661
10.925	1.125	0.021817	0.49639	0.0023883	-0.00052759	0.0045212	1	0.0019005
11.025	1.125	0.021817	0.49685	0.0021608	-0.00054708	0.0048589	1	0.0019114
11.125	1.125	0.021817	0.49731	0.0019473	-0.00056902	0.005017	1	0.0019059
11.225	1.125	0.021817	0.49781	0.0017313	-0.00059495	0.0050421	1	0.0018778
11.325	1.125	0.021817	0.49838	0.0015141	-0.00061901	0.0050643	1	0.0018378
11.425	1.125	0.021817	0.49896	0.0013668	-0.00062865	0.0052246	1	0.0018306
11.525	1.125	0.021817	0.49948	0.0013442	-0.00062254	0.0055026	1	0.0018392
11.625	1.125	0.021817	0.49993	0.0013854	-0.00061832	0.0056552	1	0.0018582
11.725	1.125	0.021817	0.50037	0.0014178	-0.00063023	0.0057736	1	0.0018739
2.425	1.225	0.021817	0.48519	-0.038871	0.0018	0.031514	1	0.0022629
2.525	1.225	0.021817	0.48085	-0.032328	0.0018587	0.029348	1	0.0021813
2.625	1.225	0.021817	0.47697	-0.026278	0.0019835	0.027385	1	0.0020976
2.725	1.225	0.021817	0.47348	-0.020759	0.0021358	0.025921	1	0.0020305
2.825	1.225	0.021817	0.47034	-0.015815	0.0022876	0.024807	1	0.001979
2.925	1.225	0.021817	0.46741	-0.011537	0.0024414	0.023672	1	0.0019495
3.025	1.225	0.021817	0.46452	-0.0080366	0.0026171	0.022381	1	0.0019405
3.125	1.225	0.021818	0.46152	-0.0054765	0.0028278	0.021957	1	0.0019346
3.225	1.225	0.021821	0.45853	-0.0038892	0.0030597	0.024016	1	0.0019239
3.325	1.225	0.021826	0.45585	-0.003373	0.0032527	0.027943	1	0.0019015
3.425	1.225	0.021835	0.45385	-0.0037212	0.0033711	0.033434	1	0.0018598
3.525	1.225	0.021847	0.45301	-0.0042823	0.0033758	0.038966	1	0.0017952
3.625	1.225	0.021856	0.45348	-0.004121	0.0033084	0.04348	1	0.0017218
3.725	1.225	0.021852	0.45475	-0.0025127	0.0032068	0.044836	1	0.0016654
3.825	1.225	0.021838	0.45566	4.3804e-05	0.0031651	0.041823	1	0.001651
3.925	1.225	0.021828	0.45553	0.0025388	0.0031966	0.037569	1	0.0016529
4.025	1.225	0.021822	0.45459	0.0040429	0.0032451	0.035317	1	0.0016671
4.125	1.225	0.021819	0.45334	0.0046159	0.0032071	0.034093	1	0.0016908
4.225	1.225	0.021818	0.45185	0.0049861	0.0031127	0.031544	1	0.0017369
4.325	1.225	0.021818	0.44985	0.0051861	0.0030684	0.029002	1	0.0017693
4.425	1.225	0.021818	0.44743	0.0051877	0.0030524	0.027769	1	0.0017614
4.525	1.225	0.021818	0.44492	0.0050824	0.0030049	0.027854	1	0.0017101
4.625	1.225	0.021818	0.44272	0.0051927	0.0028911	0.028441	1	0.0016152
4.725	1.225	0.021818	0.44095	0.0055895	0.0026896	0.028606	1	0.0014929
4.825	1.225	0.021818	0.43981	0.0062486	0.0023047	0.027497	1	0.0013159
4.925	1.225	0.021817	0.43928	0.0068321	0.0019055	0.024922	1	0.0012939
5.025	1.225	0.021817	0.43895	0.0072765	0.0015892	0.020961	1	0.0013812
5.125	1.225	0.021817	0.43826	0.0077697	0.0013585	0.016338	1	0.001573
5.225	1.225	0.021817	0.43709	0.0081471	0.0012469	0.013465	1	0.0017009
5.325	1.225	0.021817	0.43565	0.0083227	0.00121	0.012423	1	0.0017485
5.425	1.225	0.021817	0.4342	0.0084336	0.0012225	0.01307	1	0.0017505
5.525	1.225	0.021816	0.433	0.008557	0.0011916	0.014615	1	0.0016892
5.625	1.225	0.021816	0.43252	0.0087589	0.00099963	0.016036	1	0.0014295
5.725	1.225	0.021816	0.43283	0.0088316	0.00078304	0.015905	1	0.0012975
5.825	1.225	0.021816	0.43354	0.008736	0.00063984	0.015099	1	0.0013507
5.925	1.225	0.021816	0.43444	0.0086193	0.00053252	0.014163	1	0.0014897
6.025	1.225	0.021816	0.43543	0.0084976	0.00043034	0.01287	1	0.0016338
6.125	1.225	0.021816	0.43644	0.0084292	0.00031818	0.011416	1	0.0017611
6.225	1.225	0.021816	0.4375	0.0084192	0.00021802	0.010261	1	0.0018391
6.325	1.225	0.021816	0.43863	0.0083883	0.00015223	0.0095405	1	0.001845
6.425	1.225	0.021816	0.43981	0.0082738	9.7513e-05	0.0089174	1	0.0017944
6.525	1.225	0.021816	0.44112	0.008086	1.3445e-06	0.0089572	1	0.0015807
6.625	1.225	0.021816	0.44283	0.0078698	-0.00014324	0.0086186	1	0.0014636
6.725	1.225	0.021816	0.44477	0.0075053	-0.00023213	0.0082165	1	0.0015007
6.825	1.225	0.021816	0.44691	0.0071532	-0.00032999	0.0077242	1	0.0015982
6.925	1.225	0.021816	0.44924	0.0069153	-0.000464	0.0065148	1	0.0016741
7.025	1.225	0.021816	0.45164	0.0068336	-0.00062265	0.0044354	1	0.0017532
7.125	1.225	0.021816	0.45395	0.0069291	-0.00075628	0.0020926	1	0.0018528
7.225	1.225	0.021816	0.45605	0.0071221	-0.00084223	0.0010337	1	0.0019032
7.325	1.225	0.021816	0.45792	0.0073603	-0.0009097	0.0024139	1	0.0019031
7.425	1.225	0.021816	0.45964	0.0076607	-0.00093727	0.0033826	1	0.0018557
7.525	1.225	0.021816	0.46131	0.0080002	-0.00095024	0.0033425	1	0.001709
7.625	1.225	0.021816	0.46304	0.0081442	-0.00095876	0.0032829	1	0.0016472
7.725	1.225	0.021816	0.4647	0.0079415	-0.00094417	0.0037778	1	0.0016557
7.825	1.225	0.021816	0.46632	0.0075612	-0.00091906	0.003848	1	0.0016919
7.925	1.225	0.021816	0.46793	0.007166	-0.00090339	0.0037229	1	0.0017337
8.025	1.225	0.021816	0.46952	0.0068573	-0.00089663	0.003709	1	0.0017827
8.125	1.225	0.021816	0.47102	0.0067237	-0.00088057	0.0039033	1	0.0018508
8.225	1.225	0.021816	0.47242	0.0067117	-0.00086053	0.0041601	1	0.0019067
8.325	1.225	0.021816	0.47376	0.0066967	-0.00087334	0.0044236	1	0.0019211
8.425	1.225	0.021816	0.47512	0.0066672	-0.00091172	0.0047241	1	0.0019059
8.525	1.225	0.021816	0.4765	0.0067041	-0.00092127	0.0049333	1	0.0018221
8.625	1.225	0.021816	0.47779	0.0066726	-0.00089424	0.0054905	1	0.0017303
8.725	1.225	0.021816	0.47885	0.0064194	-0.00085449	0.0061954	1	0.0017223
8.825	1.225	0.021816	0.47972	0.0060696	-0.00081528	0.0063551	1	0.0017362
8.925	1.225	0.021816	0.48052	0.0057248	-0.0007686	0.0059693	1	0.0017574
9.025	1.225	0.021816	0.4813	0.0054269	-0.00071519	0.0052863	1	0.0017759
9.125	1.225	0.021816	0.48208	0.005235	-0.00065739	0.0046037	1	0.0018107
9.225	1.225	0.021816	0.48281	0.0051793	-0.00059777	0.0040718	1	0.0018781
9.325	1.225	0.021816	0.48349	0.0051901	-0.00054096	0.0036053	1	0.0019147
9.425	1.225	0.021816	0.48413	0.0052112	-0.00050295	0.0032125	1	0.0019098
9.525	1.225	0.021816	0.48478	0.0052094	-0.00048655	0.0029543	1	0.0018678
9.625	1.225	0.021816	0.4854	0.0051282	-0.00047474	0.0031988	1	0.0018072
9.725	1.225	0.021816	0.48594	0.0049322	-0.00045342	0.0033433	1	0.0018045
9.825	1.225	0.021816	0.48643	0.0046826	-0.00042877	0.0032125	1	0.0018227
9.925	1.225	0.021816	0.48693	0.0043888	-0.00040242	0.0029059	1	0.001831
10.025	1.225	0.021816	0.48746	0.0040577	-0.00038807	0.0026725	1	0.0018234
10.125	1.225	0.021816	0.48802	0.0037313	-0.00038681	0.0025001	1	0.0018252
10.225	1.225	0.021816	0.48858	0.0034892	-0.00037973	0.0022799	1	0.0018603
10.325	1.225	0.021816	0.48908	0.0034083	-0.00035883	0.002043	1	0.0019136
10.425	1.225	0.021816	0.48959	0.0034368	-0.0003329	0.0015738	1	0.0019182
10.525	1.225	0.021816	0.49017	0.0035115	-0.00032173	0.0010365	1	0.0018912
10.625	1.225	0.021816	0.49084	0.0035765	-0.00033756	0.00080708	1	0.0018463
10.725	1.225	0.021816	0.49156	0.003567	-0.0003606	0.001041	1	0.0018428
10.825	1.225	0.021816	0.49225	0.0034696	-0.00037301	0.001485	1	0.0018587
10.925	1.225	0.021816	0.4929	0.0033112	-0.00037082	0.0017555	1	0.001891
11.025	1.225	0.021816	0.49351	0.0031241	-0.00036535	0.0018566	1	0.0019037
11.125	1.225	0.021816	0.4941	0.0029223	-0.00036589	0.0019463	1	0.0019047
11.225	1.225	0.021816	0.49467	0.0027287	-0.00036924	0.0020664	1	0.0019065
11.325	1.225	0.021816	0.4952	0.0025812	-0.00037083	0.0022182	1	0.0019169
11.425	1.225	0.021816	0.49567	0.0025251	-0.00037061	0.0023199	1	0.0019379
11.525	1.225	0.021816	0.49615	0.0025468	-0.00037021	0.0021906	1	0.0019426
11.625	1.225	0.021816	0.49668	0.0025915	-0.00037896	0.001893	1	0.0019372
11.725	1.225	0.021816	0.4973	0.002583	-0.00040153	0.0016891	1	0.0019311
2.725	1.325	0.021817	0.4812	-0.022661	0.0015507	0.021671	1	0.0020784
2.825	1.325	0.021817	0.47791	-0.018225	0.0015447	0.019469	1	0.0020283
2.925	1.325	0.021817	0.47476	-0.014352	0.0015502	0.016689	1	0.0019918
3.025	1.325	0.021818	0.47159	-0.011149	0.0015649	0.013205	1	0.0019696
3.125	1.325	0.02182	0.4683	-0.0087953	0.0015902	0.0087356	1	0.0019527
3.225	1.325	0.021826	0.46492	-0.0076017	0.0016146	0.004491	1	0.0019341
3.325	1.325	0.021845	0.46188	-0.0079441	0.0016347	0.0094993	1	0.001909
3.425	1.325	0.021902	0.46008	-0.009853	0.0016017	0.018444	1	0.001872
3.5248	1.3248	0.022058	0.4607	-0.012337	0.0014678	0.026713	1	0.0018255
3.6249	1.3248	0.02216	0.46424	-0.012802	0.0012168	0.032963	1	0.0017788
3.7252	1.3248	0.022106	0.46807	-0.0093974	0.00085427	0.031152	1	0.0017366
3.8251	1.3249	0.021951	0.46908	-0.0048459	0.00082855	0.019479	1	0.0017142
3.925	1.325	0.02185	0.46813	-0.0024983	0.001081	0.010261	1	0.0017125
4.025	1.325	0.021829	0.46719	-0.0016783	0.0012289	0.012928	1	0.0017192
4.125	1.325	0.021822	0.46705	-0.001011	0.0012965	0.01669	1	0.001742
4.225	1.325	0.02182	0.4672	-0.00024527	0.0014028	0.017713	1	0.0017741
4.325	1.325	0.021819	0.46712	0.00013835	0.0014808	0.017348	1	0.0017836
4.425	1.325	0.02182	0.46695	3.6638e-05	0.0014905	0.018007	1	0.0017772
4.525	1.325	0.021821	0.46707	-0.000162	0.0015051	0.019995	1	0.0017523
4.625	1.325	0.021821	0.46762	-6.1109e-05	0.0015651	0.022734	1	0.0017083
4.725	1.325	0.021821	0.46853	0.00050783	0.0016169	0.024865	1	0.001643
4.825	1.325	0.02182	0.46955	0.0014112	0.0016345	0.025305	1	0.0015913
4.925	1.325	0.021819	0.47045	0.0024218	0.0016076	0.024434	1	0.0015879
5.025	1.325	0.021818	0.47115	0.0034452	0.0015613	0.02305	1	0.0016182
5.125	1.325	0.021817	0.47165	0.0043921	0.0015344	0.022121	1	0.0016777
5.225	1.325	0.021817	0.47204	0.005155	0.001538	0.021632	1	0.0017254
5.325	1.325	0.021817	0.47227	0.0057082	0.0015798	0.021392	1	0.0017535
5.425	1.325	0.021817	0.47231	0.0060741	0.0016279	0.021117	1	0.0017595
5.525	1.325	0.021817	0.47215	0.0062848	0.0016772	0.021002	1	0.0017472
5.625	1.325	0.021816	0.47189	0.0063568	0.0017089	0.021492	1	0.0016805
5.725	1.325	0.021816	0.47174	0.0063314	0.0016919	0.022015	1	0.0015324
5.825	1.325	0.021816	0.47174	0.0062887	0.0016638	0.022209	1	0.0014825
5.925	1.325	0.021816	0.47183	0.0062801	0.0016294	0.022174	1	0.0015078
6.025	1.325	0.021816	0.47197	0.0063212	0.0016009	0.021957	1	0.0015854
6.125	1.325	0.021816	0.47212	0.0063522	0.0015804	0.021794	1	0.0016806
6.225	1.325	0.021816	0.47229	0.0063163	0.0015737	0.02185	1	0.0017488
6.325	1.325	0.021816	0.4725	0.0062002	0.0015764	0.022118	1	0.0017746
6.425	1.325	0.021816	0.47275	0.005981	0.0015886	0.022544	1	0.0017675
6.525	1.325	0.021816	0.47308	0.0056494	0.0015704	0.0228	1	0.0017012
6.625	1.325	0.021816	0.47357	0.005334	0.0015156	0.022757	1	0.0015349
6.725	1.325	0.021816	0.47413	0.0050417	0.0014857	0.022152	1	0.0014499
6.825	1.325	0.021816	0.47458	0.0047759	0.001474	0.021296	1	0.0014568
6.925	1.325	0.021816	0.47489	0.004647	0.0014648	0.020408	1	0.0015139
7.025	1.325	0.021816	0.47507	0.0047655	0.001451	0.019914	1	0.0016053
7.125	1.325	0.021816	0.47523	0.0050871	0.0014299	0.019798	1	0.001686
7.225	1.325	0.021816	0.47541	0.0055045	0.0014001	0.01952	1	0.0017642
7.325	1.325	0.021816	0.47555	0.005932	0.0013873	0.019114	1	0.0018045
7.425	1.325	0.021816	0.47565	0.006221	0.00137	0.019217	1	0.0017837
7.525	1.325	0.021816	0.47595	0.0063658	0.0013003	0.019679	1	0.0016663
7.625	1.325	0.021816	0.47653	0.0064374	0.0012259	0.019702	1	0.0015265
7.725	1.325	0.021816	0.47721	0.0063785	0.0011693	0.018961	1	0.0015081
7.825	1.325	0.021816	0.47779	0.0062226	0.0011342	0.017658	1	0.0015306
7.925	1.325	0.021816	0.47813	0.0060364	0.001124	0.016128	1	0.0015921
8.025	1.325	0.021816	0.47822	0.0059112	0.0011025	0.014994	1	0.0016596
8.125	1.325	0.021816	0.47823	0.0058545	0.0010589	0.014363	1	0.0017158
8.225	1.325	0.021816	0.47829	0.005843	0.00099519	0.013931	1	0.0017764
8.325	1.325	0.021816	0.47848	0.0059026	0.00088567	0.013312	1	0.0018286
8.425	1.325	0.021816	0.47885	0.0059855	0.00075293	0.012572	1	0.0018262
8.525	1.325	0.021816	0.47944	0.0060764	0.0006415	0.012319	1	0.0017639
8.625	1.325	0.021816	0.48027	0.0061923	0.00056586	0.012246	1	0.0016356
8.725	1.325	0.021816	0.48121	0.0062189	0.00051388	0.011675	1	0.0015904
8.825	1.325	0.021816	0.48209	0.006141	0.00046753	0.010565	1	0.0015965
8.925	1.325	0.021816	0.48283	0.0060165	0.00040951	0.009068	1	0.0016285
9.025	1.325	0.021816	0.48341	0.0058404	0.00034367	0.0075387	1	0.0016736
9.125	1.325	0.021816	0.48388	0.0056637	0.00028241	0.0063356	1	0.0017196
9.225	1.325	0.021816	0.48429	0.0055585	0.0002291	0.0054895	1	0.0017711
9.325	1.325	0.021816	0.48473	0.0055281	0.00017876	0.0052299	1	0.0018159
9.425	1.325	0.021816	0.48529	0.0055192	0.00012303	0.0051546	1	0.0018199
9.525	1.325	0.021816	0.48598	0.0054771	5.7361e-05	0.0051083	1	0.001787
9.625	1.325	0.021816	0.48687	0.0054358	-1.4706e-05	0.0050345	1	0.0016921
9.725	1.325	0.021816	0.48786	0.0053717	-6.4297e-05	0.0045941	1	0.0016492
9.825	1.325	0.021816	0.48883	0.0052288	-0.00010067	0.0039007	1	0.0016573
9.925	1.325	0.021816	0.48972	0.0050349	-0.00014421	0.0029237	1	0.0016909
10.025	1.325	0.021816	0.4905	0.0048379	-0.00019427	0.0017582	1	0.0017295
10.125	1.325	0.021816	0.49113	0.0046654	-0.00024518	0.00075759	1	0.001765
10.225	1.325	0.021816	0.49163	0.004541	-0.00028473	0.0011486	1	0.0018063
10.325	1.325	0.021816	0.49201	0.0044569	-0.00029325	0.0015572	1	0.0018458
10.425	1.325	0.021816	0.49238	0.0043857	-0.00029074	0.0013063	1	0.0018497
10.525	1.325	0.021816	0.49286	0.004334	-0.00031068	0.0008014	1	0.0018267
10.625	1.325	0.021816	0.49352	0.0042933	-0.00034723	0.00040141	1	0.0017628
10.725	1.325	0.021816	0.49435	0.0042541	-0.00037433	0.00028227	1	0.0017197
10.825	1.325	0.021816	0.49522	0.0041888	-0.00038236	0.00049025	1	0.0017192
10.925	1.325	0.021816	0.49606	0.0040824	-0.00037982	0.00078167	1	0.0017361
11.025	1.325	0.021816	0.49685	0.0039397	-0.00037665	0.0010628	1	0.0017687
11.125	1.325	0.021816	0.49758	0.0037908	-0.00037958	0.0012949	1	0.0017983
11.225	1.325	0.021816	0.49825	0.0036836	-0.00039866	0.001661	1	0.001826
11.325	1.325	0.021816	0.49888	0.0036393	-0.00042671	0.0021426	1	0.0018534
11.425	1.325	0.021816	0.49949	0.0036368	-0.00045537	0.0025109	1	0.0018659
11.525	1.325	0.021816	0.50011	0.0036436	-0.00048235	0.0027496	1	0.0018657
11.625	1.325	0.021816	0.50076	0.0036435	-0.00050598	0.0029103	1	0.0018517
11.725	1.325	0.021816	0.50145	0.0036498	-0.00052654	0.0030442	1	0.0018176
3.125	1.425	0.021823	0.47252	-0.0082508	0.00083527	0.013856	1	0.0019688
3.225	1.425	0.021837	0.46788	-0.0069882	0.000829	0.013267	1	0.0019436
3.3249	1.4249	0.021945	0.46292	-0.0082023	0.00078539	0.019221	1	0.0019108
3.4243	1.4243	0.022593	0.46153	-0.013475	-2.3302e-05	0.035075	1	0.0018744
3.5248	1.4241	0.023104	0.46593	-0.022403	3.199e-05	0.047704	1	0.0018304
3.6122	1.411	0.010453	0.46806	-0.022324	0.0012356	0.057467	1	0.0018246
3.7124	1.4111	0.010408	0.47222	-0.012036	0.0016341	0.064405	1	0.0018199
3.8257	1.4242	0.02266	0.48518	-0.0037005	-0.00053381	0.031867	1	0.0017948
3.9251	1.4249	0.021955	0.48027	-0.0025511	0.00070084	0.0065891	1	0.0017769
4.025	1.425	0.021842	0.47892	-0.0031762	0.0011525	0.015091	1	0.0017738
4.125	1.425	0.021826	0.47965	-0.0022341	0.0013045	0.019537	1	0.0017776
4.225	1.425	0.021822	0.47976	-0.0013533	0.0014016	0.015779	1	0.0017856
4.325	1.425	0.021823	0.47922	-0.0016194	0.0013703	0.015034	1	0.0017927
4.425	1.425	0.021826	0.47907	-0.0024757	0.0012874	0.017392	1	0.0017926
4.525	1.425	0.021829	0.47974	-0.0032165	0.0012185	0.019916	1	0.0017895
4.625	1.425	0.021831	0.48112	-0.0033948	0.0011645	0.021665	1	0.0017811
4.725	1.425	0.021829	0.48279	-0.0028077	0.0011205	0.021922	1	0.0017642
4.825	1.425	0.021825	0.48428	-0.0016622	0.0010973	0.020668	1	0.0017358
4.925	1.425	0.021822	0.48535	-0.00037523	0.0010848	0.018709	1	0.0017209
5.025	1.425	0.021819	0.48606	0.00074494	0.0010417	0.017094	1	0.0017209
5.125	1.425	0.021818	0.48671	0.0016824	0.00097382	0.016369	1	0.0017269
5.225	1.425	0.021817	0.48741	0.0025325	0.0009078	0.015706	1	0.0017404
5.325	1.425	0.021817	0.48807	0.0032763	0.00084736	0.01446	1	0.0017606
5.425	1.425	0.021817	0.48859	0.0038312	0.00077308	0.012748	1	0.0017764
5.525	1.425	0.021817	0.48899	0.00418	0.00069653	0.011263	1	0.0017794
5.625	1.425	0.021816	0.48931	0.00436	0.00062818	0.010136	1	0.0017752
5.725	1.425	0.021816	0.48959	0.004412	0.00057563	0.0092942	1	0.0017597
5.825	1.425	0.021816	0.48984	0.0044236	0.00054673	0.0087777	1	0.0017511
5.925	1.425	0.021816	0.49007	0.0044539	0.00053187	0.0087072	1	0.0017532
6.025	1.425	0.021816	0.49036	0.004514	0.0005069	0.0088062	1	0.0017532
6.125	1.425	0.021816	0.49075	0.0045865	0.00046638	0.0089018	1	0.0017484
6.225	1.425	0.021816	0.49127	0.0046331	0.00041509	0.0089733	1	0.0017472
6.325	1.425	0.021816	0.49195	0.0045764	0.00035158	0.0089349	1	0.0017551
6.425	1.425	0.021816	0.49277	0.0044192	0.00028016	0.0085851	1	0.0017703
6.525	1.425	0.021817	0.49367	0.0042162	0.00019676	0.0078334	1	0.0017766
6.625	1.425	0.021817	0.49462	0.0040283	0.00010164	0.0067911	1	0.0017779
6.725	1.425	0.021817	0.49559	0.0039365	1.3043e-05	0.0055438	1	0.0017833
6.825	1.425	0.021817	0.4965	0.0039741	-4.7675e-05	0.0043167	1	0.0017973
6.925	1.425	0.021817	0.49729	0.0041263	-7.3711e-05	0.0034503	1	0.0018022
7.025	1.425	0.021817	0.49794	0.0043832	-7.7733e-05	0.0031938	1	0.001799
7.125	1.425	0.021817	0.49851	0.0047349	-7.4142e-05	0.003268	1	0.0017889
7.225	1.425	0.021816	0.49904	0.0051478	-7.7081e-05	0.0033172	1	0.0017797
7.325	1.425	0.021816	0.49956	0.0055782	-9.3219e-05	0.0030836	1	0.001779
7.425	1.425	0.021816	0.50006	0.0058997	-0.00012837	0.0022868	1	0.0017864
7.525	1.425	0.021816	0.50055	0.0060889	-0.00018089	0.001471	1	0.0017871
7.625	1.425	0.021816	0.50104	0.0061818	-0.00025005	0.00068846	1	0.0017725
7.725	1.425	0.021816	0.50156	0.0062187	-0.00031466	0.00052392	1	0.0017572
7.825	1.425	0.021816	0.50207	0.0062544	-0.00035022	0.0011822	1	0.0017672
7.925	1.425	0.021816	0.50245	0.0063155	-0.00035456	0.0020043	1	0.001803
8.025	1.425	0.021816	0.50268	0.0064129	-0.00034198	0.0025807	1	0.0018417
8.125	1.425	0.021816	0.50279	0.0065173	-0.00033179	0.0030672	1	0.0018486
8.225	1.425	0.021816	0.50272	0.0065773	-0.00030797	0.0036469	1	0.0018421
8.325	1.425	0.021816	0.5025	0.0066281	-0.00029893	0.003833	1	0.0018269
8.425	1.425	0.021816	0.5023	0.0066815	-0.00030624	0.0035392	1	0.0018258
8.525	1.425	0.021816	0.50222	0.0067248	-0.00030449	0.002816	1	0.0018286
8.625	1.425	0.021816	0.50227	0.0067314	-0.00029603	0.0021793	1	0.001825
8.725	1.425	0.021816	0.50239	0.0066715	-0.00028501	0.0020473	1	0.0018149
8.825	1.425	0.021816	0.50247	0.006596	-0.00026863	0.0021627	1	0.0018162
8.925	1.425	0.021816	0.50249	0.0065495	-0.00024747	0.0022524	1	0.0018263
9.025	1.425	0.021816	0.50246	0.006533	-0.00023599	0.0023361	1	0.0018385
9.125	1.425	0.021816	0.5024	0.0065223	-0.00023923	0.0026073	1	0.00184
9.225	1.425	0.021816	0.50228	0.0065167	-0.00024266	0.0029925	1	0.0018323
9.325	1.425	0.021816	0.50212	0.0065051	-0.00025474	0.0032408	1	0.0018181
9.425	1.425	0.021816	0.50198	0.0064997	-0.00027439	0.0032513	1	0.0018174
9.525	1.425	0.021816	0.50191	0.0064912	-0.00028631	0.0030645	1	0.0018222
9.625	1.425	0.021816	0.50193	0.0064578	-0.00028834	0.0027897	1	0.00182
9.725	1.425	0.021816	0.502	0.0063844	-0.00028482	0.0025445	1	0.0018047
9.825	1.425	0.021816	0.50212	0.0062881	-0.00028333	0.0024378	1	0.0017974
9.925	1.425	0.021816	0.50226	0.0061926	-0.00029012	0.0026172	1	0.0018057
10.025	1.425	0.021816	0.50236	0.0061265	-0.00029911	0.0030876	1	0.001836
10.125	1.425	0.021816	0.50238	0.0061099	-0.00030338	0.0034449	1	0.0018645
10.225	1.425	0.021816	0.50239	0.0061391	-0.00031144	0.0035648	1	0.0018655
10.325	1.425	0.021816	0.50241	0.0061723	-0.00032502	0.0037244	1	0.0018557
10.425	1.425	0.021816	0.50241	0.0061544	-0.00033128	0.0040331	1	0.0018446
10.525	1.425	0.021816	0.50237	0.006089	-0.00033725	0.004364	1	0.0018419
10.625	1.425	0.021816	0.50229	0.0059864	-0.00034574	0.0045341	1	0.0018399
10.725	1.425	0.021816	0.50223	0.0058674	-0.00034822	0.0043435	1	0.0018361
10.825	1.425	0.021816	0.50225	0.0057377	-0.00034387	0.0039872	1	0.001836
10.925	1.425	0.021816	0.50232	0.0055953	-0.00033333	0.0038304	1	0.0018422
11.025	1.425	0.021816	0.50237	0.0054353	-0.00031604	0.0038901	1	0.0018592
11.125	1.425	0.021816	0.50236	0.0052823	-0.00030753	0.003985	1	0.0018858
11.225	1.425	0.021816	0.50234	0.0051789	-0.00031729	0.0039629	1	0.0019017
11.325	1.425	0.021816	0.50238	0.005146	-0.00034174	0.003937	1	0.0019037
11.425	1.425	0.021816	0.5025	0.0051744	-0.00036728	0.0040119	1	0.0018985
11.525	1.425	0.021816	0.50265	0.0052399	-0.00038608	0.0042136	1	0.0018869
11.625	1.425	0.021816	0.50279	0.0053037	-0.0003998	0.0044555	1	0.0018771
11.725	1.425	0.021816	0.50294	0.0053513	-0.00041097	0.0045322	1	0.0018667
3.4113	1.5115	0.010316	0.4445	-0.014713	0.0027351	0.11703	1	0.0018771
3.5063	1.5061	0.0051433	0.43406	-0.052234	0.008944	0.5113	1	0.0018479
3.6065	1.508	0.0054127	0.43357	-0.048276	0.010543	0.47761	1	0.0018458
3.7061	1.507	0.0051711	0.4307	-0.045369	0.0091855	1.1355	1	0.0017203
3.8131	1.5118	0.010767	0.44259	0.017859	-0.015671	0.49408	1	0.0017512
3.9252	1.5248	0.022123	0.47484	0.0062401	-0.0078119	0.10646	1	0.0019503
4.025	1.525	0.02186	0.47934	0.0023717	-0.0049614	0.035043	1	0.0019184
4.125	1.525	0.021831	0.48299	0.0035487	-0.0041185	0.048278	1	0.0018988
4.225	1.525	0.021827	0.48238	0.003241	-0.0036933	0.052439	1	0.0018843
4.325	1.525	0.021833	0.48167	0.0016032	-0.0033494	0.044356	1	0.0018717
4.425	1.525	0.021847	0.48209	-0.00051863	-0.0031736	0.035913	1	0.0018566
4.525	1.525	0.021866	0.48376	-0.0023867	-0.0031501	0.027995	1	0.0018272
4.625	1.525	0.021885	0.48666	-0.0029869	-0.0031826	0.022937	1	0.0017769
4.725	1.525	0.021878	0.48982	-0.0018001	-0.0031996	0.027131	1	0.0017557
4.825	1.525	0.021846	0.49196	0.00022205	-0.0030965	0.032655	1	0.0017653
4.925	1.525	0.021829	0.4929	0.0016034	-0.002881	0.034204	1	0.0017813
5.025	1.525	0.021822	0.49339	0.0022881	-0.0026883	0.032207	1	0.0017897
5.125	1.525	0.021819	0.49403	0.002945	-0.0025599	0.030138	1	0.001797
5.225	1.525	0.021818	0.49475	0.0037686	-0.0024716	0.02949	1	0.0017946
5.325	1.525	0.021817	0.49544	0.0044811	-0.0024548	0.029152	1	0.0017552
5.425	1.525	0.021817	0.49626	0.0050027	-0.0024978	0.02904	1	0.0016534
5.525	1.525	0.021817	0.49715	0.0054309	-0.0024834	0.029102	1	0.0016365
5.625	1.525	0.021817	0.49793	0.0057685	-0.002413	0.029131	1	0.0016823
5.725	1.525	0.021816	0.4985	0.0059834	-0.0023062	0.028743	1	0.0017575
5.825	1.525	0.021816	0.49891	0.0060962	-0.0021917	0.027877	1	0.0017986
5.925	1.525	0.021816	0.49922	0.0061499	-0.0020553	0.026507	1	0.0018106
6.025	1.525	0.021816	0.49947	0.0061417	-0.0019032	0.02464	1	0.0018075
6.125	1.525	0.021816	0.49971	0.0060843	-0.0017288	0.022611	1	0.001792
6.225	1.525	0.021816	0.49985	0.006014	-0.0015304	0.020702	1	0.0017681
6.325	1.525	0.021817	0.4999	0.005829	-0.0013921	0.018847	1	0.0017548
6.425	1.525	0.021817	0.50007	0.0055219	-0.0013304	0.017036	1	0.0017543
6.525	1.525	0.021817	0.50047	0.0052223	-0.0013239	0.015622	1	0.001761
6.625	1.525	0.021817	0.50108	0.0050623	-0.0013357	0.014966	1	0.0017762
6.725	1.525	0.021817	0.50175	0.0051168	-0.001334	0.014909	1	0.0017979
6.825	1.525	0.021817	0.50239	0.0053525	-0.0013045	0.015075	1	0.0018234
6.925	1.525	0.021817	0.5029	0.0056943	-0.0012489	0.015129	1	0.0018389
7.025	1.525	0.021817	0.5033	0.0060824	-0.0011795	0.014908	1	0.0018409
7.125	1.525	0.021817	0.50359	0.0064846	-0.0010983	0.01444	1	0.001835
7.225	1.525	0.021817	0.50381	0.0069114	-0.0010122	0.013721	1	0.0018149
7.325	1.525	0.021817	0.50401	0.0073572	-0.00094195	0.012766	1	0.0017772
7.425	1.525	0.021816	0.50425	0.0077269	-0.00089143	0.012094	1	0.0017597
7.525	1.525	0.021816	0.50445	0.0079933	-0.00084749	0.011904	1	0.0017588
7.625	1.525	0.021816	0.50453	0.0081931	-0.00078254	0.011878	1	0.0017615
7.725	1.525	0.021816	0.50444	0.0083456	-0.00071131	0.011815	1	0.0017685
7.825	1.525	0.021816	0.50422	0.0084705	-0.00065298	0.0116	1	0.0017823
7.925	1.525	0.021816	0.50396	0.0086213	-0.00060502	0.011037	1	0.0018045
8.025	1.525	0.021816	0.50372	0.0088085	-0.00057241	0.010552	1	0.0018345
8.125	1.525	0.021816	0.50351	0.0089715	-0.00054511	0.010105	1	0.0018492
8.225	1.525	0.021816	0.50332	0.009086	-0.00051308	0.0094424	1	0.0018486
8.325	1.525	0.021816	0.5032	0.0091525	-0.00048971	0.0085108	1	0.001833
8.425	1.525	0.021816	0.5032	0.0091499	-0.00047274	0.007809	1	0.001808
8.525	1.525	0.021816	0.50324	0.0091095	-0.00044273	0.0076238	1	0.0018016
8.625	1.525	0.021816	0.5031	0.0090814	-0.00037339	0.0080539	1	0.0018014
8.725	1.525	0.021816	0.5027	0.0090548	-0.00031538	0.0082933	1	0.0018031
8.825	1.525	0.021816	0.50218	0.0089755	-0.00028855	0.0081923	1	0.0018069
8.925	1.525	0.021816	0.50165	0.0088358	-0.0002761	0.0078295	1	0.001813
9.025	1.525	0.021816	0.50118	0.0086845	-0.00026927	0.0073106	1	0.0018235
9.125	1.525	0.021816	0.5008	0.0085807	-0.00025992	0.0066345	1	0.0018285
9.225	1.525	0.021816	0.50052	0.008527	-0.0002481	0.0059737	1	0.0018275
9.325	1.525	0.021816	0.50033	0.008505	-0.0002419	0.0054029	1	0.0018207
9.425	1.525	0.021816	0.50023	0.0084656	-0.00023846	0.0049234	1	0.0018087
9.525	1.525	0.021816	0.50016	0.0083777	-0.00021675	0.0047489	1	0.0018086
9.625	1.525	0.021816	0.49998	0.008242	-0.00016741	0.0050406	1	0.0018155
9.725	1.525	0.021816	0.4996	0.0080732	-0.0001212	0.0051719	1	0.0018242
9.825	1.525	0.021816	0.49914	0.007886	-0.00010186	0.0050283	1	0.0018284
9.925	1.525	0.021816	0.49868	0.0077149	-9.0701e-05	0.0047149	1	0.0018324
10.025	1.525	0.021816	0.49827	0.0075822	-7.7736e-05	0.0042427	1	0.0018343
10.125	1.525	0.021816	0.49791	0.0074723	-6.4858e-05	0.0037106	1	0.001832
10.225	1.525	0.021816	0.49764	0.0073871	-6.305e-05	0.003133	1	0.0018226
10.325	1.525	0.021816	0.49748	0.0073432	-6.5382e-05	0.0026005	1	0.001805
10.425	1.525	0.021816	0.49741	0.0073086	-5.7509e-05	0.002151	1	0.001795
10.525	1.525	0.021816	0.49739	0.0072574	-5.0709e-05	0.0018348	1	0.0017954
10.625	1.525	0.021816	0.49741	0.0071692	-5.987e-05	0.0017472	1	0.0018012
10.725	1.525	0.021816	0.49747	0.0070247	-7.2284e-05	0.0018141	1	0.0018105
10.825	1.525	0.021816	0.49754	0.0068296	-7.0035e-05	0.0018146	1	0.0018165
10.925	1.525	0.021816	0.49758	0.0066517	-5.7342e-05	0.0017723	1	0.0018189
11.025	1.525	0.021816	0.49755	0.0065335	-4.5331e-05	0.001918	1	0.0018187
11.125	1.525	0.021816	0.49743	0.0064408	-4.247e-05	0.0022067	1	0.0018148
11.225	1.525	0.021816	0.49725	0.006361	-4.4942e-05	0.0024327	1	0.00181
11.325	1.525	0.021816	0.49704	0.0063055	-3.4076e-05	0.0023353	1	0.00181
11.425	1.525	0.021816	0.49683	0.0062733	-9.0188e-06	0.0018607	1	0.0018116
11.525	1.525	0.021816	0.49667	0.0062656	2.0823e-05	0.0011821	1	0.0018149
11.625	1.525	0.021816	0.49657	0.006258	4.1796e-05	0.00052994	1	0.00182
11.725	1.525	0.021816	0.49656	0.006228	4.453e-05	0.00021084	1	0.0018231
3.8125	1.6126	0.01095	0.30469	0.075207	-0.022635	0.92568	1	0.0021307
3.9253	1.625	0.022219	0.306	0.015001	-0.014318	0.087343	1	0.0024732
4.025	1.625	0.021869	0.3407	0.011233	-0.005215	0.01902	1	0.0021682
4.125	1.625	0.021835	0.34775	0.010974	-0.0039785	0.035358	1	0.0019518
4.225	1.625	0.021836	0.34906	0.0092762	-0.0031722	0.033125	1	0.001832
4.325	1.625	0.021874	0.35005	0.0064585	-0.0024816	0.027659	1	0.001745
4.4248	1.6248	0.022043	0.35199	0.0022699	-0.0021641	0.020489	1	0.0016641
4.5249	1.6248	0.022196	0.35743	-0.0017948	-0.0020404	0.01182	1	0.0016244
4.6245	1.6243	0.022638	0.36684	-0.0022299	-0.0024142	0.021678	1	0.0016259
4.7256	1.6243	0.022537	0.37688	0.0010232	-0.0026219	0.017982	1	0.0015869
4.8251	1.6249	0.021972	0.38115	0.0033098	-0.0030252	0.017784	1	0.0015145
4.925	1.625	0.021851	0.38395	0.0025967	-0.0028042	0.017543	1	0.0015122
5.025	1.625	0.021829	0.38743	0.0019715	-0.0025987	0.012485	1	0.0015287
5.125	1.625	0.021821	0.39121	0.0022002	-0.0023947	0.011538	1	0.0015259
5.225	1.625	0.021818	0.39451	0.0027383	-0.0022461	0.012483	1	0.0014922
5.325	1.625	0.021817	0.39728	0.0031793	-0.0021876	0.013762	1	0.0014743
5.425	1.625	0.021817	0.3998	0.0036736	-0.0021725	0.014196	1	0.0014928
5.525	1.625	0.021817	0.40244	0.0042579	-0.0022128	0.01428	1	0.0014869
5.625	1.625	0.021817	0.40526	0.0048405	-0.0022969	0.014864	1	0.001455
5.725	1.625	0.021817	0.40819	0.0052943	-0.002368	0.015659	1	0.0014735
5.825	1.625	0.021817	0.41113	0.0055299	-0.0023603	0.015639	1	0.0015185
5.925	1.625	0.021817	0.41412	0.0056349	-0.0023048	0.014884	1	0.0015098
6.025	1.625	0.021817	0.41717	0.0056836	-0.0022024	0.013768	1	0.0014449
6.125	1.625	0.021817	0.42021	0.0057058	-0.0020844	0.012617	1	0.0013634
6.225	1.625	0.021817	0.42321	0.0056058	-0.0020053	0.011839	1	0.0013437
6.325	1.625	0.021817	0.42617	0.0053006	-0.001942	0.011489	1	0.0013542
6.425	1.625	0.021817	0.42898	0.0048295	-0.0018585	0.011128	1	0.0013864
6.525	1.625	0.021817	0.43165	0.0043304	-0.0017756	0.010113	1	0.0014014
6.625	1.625	0.021817	0.43439	0.0040061	-0.001734	0.0085644	1	0.0014014
6.725	1.625	0.021817	0.43736	0.004047	-0.0017632	0.0081678	1	0.00141
6.825	1.625	0.021817	0.44038	0.0044206	-0.0018053	0.0092394	1	0.0014547
[truncated: 630,982 more rows]
