# Supplementary material for: Development of behavioral rules for upstream orientation of fish in confined space
Source: PLoS One. 2022 Feb 18;17(2):e0263964. doi: 10.1371/journal.pone.0263964 (PMC8856537; doi:10.1371/journal.pone.0263964)
Supplement: S3 Appendix — ZIP file containing S3a_hydraulic_fields_setup1.csv and S3b_hydraulic_fields_setup2.csv. For coordinate system origin, see Fig 1. (ZIP) [file pone.0263964.s003.zip › S3b_hydraulic_fields_setup2.csv]

ccx	ccy	ccz	u	v	w	acclMag	alpha.water	k
-4.5763	0.12364	0.023687	0.44145	0.00012499	0.00012617	0.011932	1	0.0010095
-4.4763	0.12182	0.021779	0.43916	0.00051007	0.00051453	0.0018895	1	0.001034
-4.3753	0.12157	0.021549	0.43598	0.00061785	0.00062435	0.002071	1	0.0010544
-4.275	0.12154	0.021517	0.43224	0.00063156	0.00063945	0.0033034	1	0.0010749
-4.175	0.12153	0.021513	0.42835	0.00064934	0.00065804	0.0029147	1	0.0010944
-4.075	0.12153	0.021513	0.42452	0.00067685	0.00068656	0.0019914	1	0.0011112
-3.975	0.12153	0.021513	0.42074	0.00070024	0.00071128	0.0013056	1	0.0011255
-3.875	0.12153	0.021513	0.41697	0.0007096	0.00072198	0.0010839	1	0.0011372
-3.775	0.12153	0.021512	0.41318	0.00070818	0.00072193	0.0011073	1	0.0011465
-3.675	0.12153	0.02151	0.40939	0.0007031	0.00071804	0.001137	1	0.0011534
-3.575	0.12153	0.021506	0.4056	0.00069805	0.00071369	0.0010967	1	0.0011578
-3.475	0.12153	0.021512	0.40185	0.00069331	0.00070922	0.001019	1	0.0011601
-3.375	0.12153	0.021513	0.39813	0.0006878	0.00070361	0.00094873	1	0.0011602
-3.275	0.12153	0.021513	0.39444	0.00068098	0.0006964	0.00090584	1	0.0011589
-3.175	0.12153	0.021513	0.39079	0.00067287	0.00068761	0.00088656	1	0.0011562
-3.075	0.12153	0.021513	0.38717	0.00066369	0.00067751	0.00088014	1	0.0011523
-2.975	0.12153	0.021513	0.38359	0.00065367	0.00066648	0.00087912	1	0.0011471
-2.875	0.12153	0.021513	0.38006	0.00064295	0.00065476	0.0008816	1	0.0011408
-2.775	0.12153	0.021512	0.37658	0.00063163	0.00064245	0.00088806	1	0.0011332
-2.675	0.12153	0.02151	0.37314	0.00061974	0.00062974	0.00089914	1	0.0011246
-2.575	0.12153	0.021499	0.36972	0.00060718	0.00061634	0.0009153	1	0.0011149
-2.475	0.12153	0.02151	0.36641	0.00059448	0.0006031	0.00093268	1	0.0011047
-2.375	0.12153	0.021512	0.36313	0.00058152	0.00058968	0.00095793	1	0.0010942
-2.275	0.12153	0.021513	0.35989	0.00056839	0.00057635	0.00098352	1	0.0010833
-2.175	0.12153	0.021513	0.35671	0.00055523	0.00056313	0.0010106	1	0.0010721
-2.075	0.12153	0.021513	0.35358	0.00054221	0.00055016	0.0010555	1	0.0010606
-1.975	0.12153	0.021513	0.35048	0.0005297	0.00053768	0.0011263	1	0.0010487
-1.875	0.12153	0.021513	0.34741	0.00051805	0.00052571	0.0011826	1	0.0010365
-1.775	0.12153	0.021513	0.34439	0.00050736	0.0005143	0.0012233	1	0.0010239
-1.675	0.12153	0.021512	0.34139	0.00049753	0.00050362	0.0012506	1	0.001011
-1.575	0.12153	0.021506	0.33843	0.00048825	0.00049358	0.0012764	1	0.00099797
-1.475	0.12153	0.02151	0.33553	0.00047955	0.00048423	0.0012704	1	0.00098487
-1.375	0.12153	0.021512	0.33265	0.00047131	0.00047492	0.0012734	1	0.0009718
-1.275	0.12153	0.021513	0.3298	0.00046333	0.00046572	0.0012704	1	0.0009587
-1.175	0.12153	0.021513	0.32699	0.00045545	0.00045648	0.0012635	1	0.0009456
-1.075	0.12153	0.021513	0.32422	0.00044752	0.00044709	0.0012544	1	0.00093254
-0.975	0.12153	0.021513	0.32149	0.00043978	0.00043775	0.0012426	1	0.00091958
-0.875	0.12153	0.021513	0.31879	0.00043269	0.00042885	0.0012268	1	0.00090684
-0.775	0.12153	0.021513	0.31614	0.00042637	0.00042056	0.0012072	1	0.0008945
-0.675	0.12153	0.021512	0.31351	0.00042042	0.0004127	0.0011869	1	0.00088247
-0.575	0.12153	0.021503	0.31091	0.0004142	0.00040477	0.001185	1	0.00087048
-0.475	0.12153	0.021503	0.30836	0.00040762	0.00039635	0.001136	1	0.00085838
-0.375	0.12153	0.021512	0.30586	0.00040112	0.00038742	0.0011349	1	0.00084645
-0.275	0.12153	0.021513	0.30338	0.00039503	0.00037795	0.0011297	1	0.00083442
-0.175	0.12153	0.021513	0.30094	0.00039035	0.00036821	0.001128	1	0.00082259
-0.075	0.12153	0.021513	0.29853	0.00038789	0.00035843	0.0011319	1	0.00081117
0.025	0.12153	0.021513	0.29613	0.00038818	0.00034883	0.0011442	1	0.00080002
0.125	0.12153	0.021513	0.29374	0.00039204	0.00033983	0.0011673	1	0.000789
0.225	0.12153	0.021513	0.29134	0.00040084	0.00033223	0.0012027	1	0.00077805
0.325	0.12153	0.021512	0.28889	0.00041626	0.00032689	0.001253	1	0.00076723
0.425	0.12153	0.02151	0.28638	0.00044007	0.00032454	0.0013241	1	0.0007566
0.525	0.12153	0.021506	0.28371	0.00047334	0.00032522	0.0013832	1	0.00074589
0.625	0.12153	0.021512	0.28095	0.00051585	0.00032955	0.0014857	1	0.00073531
0.725	0.12153	0.021513	0.27799	0.00056411	0.00033691	0.0015733	1	0.00072441
0.825	0.12153	0.021513	0.27482	0.00061014	0.00034519	0.0016587	1	0.00071316
0.925	0.12153	0.021513	0.27147	0.00064242	0.00035138	0.0017391	1	0.0007016
1.025	0.12153	0.021513	0.268	0.00064766	0.00035236	0.0017773	1	0.00068982
1.125	0.12153	0.021513	0.26456	0.00061356	0.0003437	0.0017375	1	0.00067789
1.225	0.12153	0.021513	0.26135	0.00053427	0.00032155	0.0016148	1	0.00066595
1.325	0.12153	0.021512	0.25854	0.00041747	0.00028547	0.0014298	1	0.0006542
1.425	0.12153	0.02151	0.2563	0.00028629	0.00024089	0.0012041	1	0.00064296
1.525	0.12153	0.021506	0.25458	0.0001734	0.00019895	0.00084117	1	0.00063232
1.625	0.12153	0.021512	0.25346	0.00010426	0.00016687	0.00044153	1	0.00062297
1.725	0.12153	0.021513	0.25267	8.1281e-05	0.0001449	7.6159e-05	1	0.00061452
1.825	0.12153	0.021513	0.25208	8.6458e-05	0.00012819	0.00017691	1	0.00060695
1.925	0.12153	0.021513	0.25155	0.00010437	0.00011364	0.00028283	1	0.00060008
2.025	0.12153	0.021513	0.25103	0.00012786	0.00010286	0.00032788	1	0.00059374
2.125	0.12153	0.021513	0.25046	0.00015363	9.7323e-05	0.00035035	1	0.00058797
2.225	0.12153	0.021513	0.24984	0.00018104	9.5005e-05	0.00036605	1	0.00058288
2.325	0.12153	0.021512	0.24915	0.00020859	9.3125e-05	0.00037243	1	0.00057819
2.425	0.12153	0.021509	0.24838	0.00023376	9.0601e-05	0.00035162	1	0.00057366
2.525	0.12153	0.021499	0.24748	0.00025404	8.6937e-05	0.00034018	1	0.00056901
2.625	0.12153	0.021509	0.24669	0.00026844	8.3082e-05	0.00034226	1	0.00056513
2.725	0.12153	0.021512	0.24579	0.00027755	8.1502e-05	0.00031559	1	0.0005611
2.825	0.12153	0.021513	0.24487	0.0002806	8.0491e-05	0.00033314	1	0.00055703
2.925	0.12153	0.021513	0.24397	0.00027683	7.8035e-05	0.0003474	1	0.00055292
3.025	0.12153	0.021513	0.24309	0.00026717	7.3865e-05	0.00035964	1	0.00054878
3.125	0.12153	0.021513	0.24227	0.00025234	6.8168e-05	0.00037509	1	0.00054475
3.225	0.12153	0.021513	0.24153	0.00023307	6.156e-05	0.00039354	1	0.00054096
3.325	0.12153	0.021513	0.24087	0.00021097	5.5089e-05	0.00041944	1	0.0005375
3.425	0.12153	0.021512	0.24031	0.00018733	4.8899e-05	0.00045287	1	0.0005342
3.525	0.12153	0.021506	0.23982	0.00016194	4.1431e-05	0.00043737	1	0.00053088
3.625	0.12153	0.02151	0.23956	0.00013601	3.1391e-05	0.00051142	1	0.0005285
3.725	0.12153	0.021512	0.23933	0.00011253	2.353e-05	0.00050415	1	0.00052622
3.825	0.12153	0.021513	0.23919	9.3169e-05	1.8339e-05	0.00054603	1	0.00052431
3.925	0.12153	0.021513	0.23913	7.6738e-05	1.3544e-05	0.0005803	1	0.00052261
4.025	0.12153	0.021513	0.23914	6.2253e-05	8.4068e-06	0.00059273	1	0.00052123
4.125	0.12153	0.021513	0.2392	5.0633e-05	4.5848e-06	0.00060197	1	0.00052016
4.225	0.12153	0.021513	0.23931	4.1358e-05	2.4991e-06	0.00061599	1	0.00051916
4.325	0.12153	0.021512	0.23945	3.3942e-05	1.6773e-06	0.00063099	1	0.00051813
4.425	0.12153	0.021511	0.23962	2.8157e-05	2.3209e-06	0.00065316	1	0.00051711
4.525	0.12153	0.021503	0.23977	2.5357e-05	4.8307e-06	0.0005689	1	0.0005161
4.625	0.12153	0.021503	0.24	1.6664e-05	-1.8436e-06	0.00079317	1	0.00051578
4.725	0.12153	0.021511	0.24027	1.0454e-05	-7.9747e-06	0.00054932	1	0.00051575
4.825	0.12153	0.021512	0.24048	1.428e-05	-3.6465e-06	0.00056684	1	0.00051565
4.925	0.12153	0.021513	0.24068	2.0627e-05	3.0743e-06	0.00061367	1	0.00051551
5.025	0.12153	0.021513	0.24085	2.4943e-05	7.2889e-06	0.00061417	1	0.00051545
5.125	0.12153	0.021513	0.241	2.8258e-05	1.0058e-05	0.00058989	1	0.00051542
5.225	0.12153	0.021513	0.24112	3.2511e-05	1.3248e-05	0.00057	1	0.00051546
5.325	0.12153	0.021513	0.24121	3.7455e-05	1.6949e-05	0.00055013	1	0.00051557
5.425	0.12153	0.021512	0.24127	4.2703e-05	2.0785e-05	0.00051067	1	0.00051575
5.525	0.12153	0.02151	0.2413	4.9008e-05	2.678e-05	0.0004517	1	0.00051586
5.625	0.12153	0.021506	0.24123	5.2028e-05	2.8839e-05	0.00052611	1	0.00051576
5.725	0.12153	0.021512	0.24121	5.5488e-05	3.0923e-05	0.00044307	1	0.00051589
5.825	0.12153	0.021513	0.24112	6.1674e-05	3.763e-05	0.0004457	1	0.00051582
5.925	0.12153	0.021513	0.241	6.5442e-05	4.3505e-05	0.0004431	1	0.00051565
6.025	0.12153	0.021513	0.24085	6.6891e-05	4.749e-05	0.00041388	1	0.00051534
6.125	0.12153	0.021513	0.24068	6.8021e-05	5.1293e-05	0.00038559	1	0.000515
6.225	0.12153	0.021513	0.24048	6.9298e-05	5.5706e-05	0.00036333	1	0.0005147
6.325	0.12153	0.021513	0.24026	7.0746e-05	6.0634e-05	0.00033975	1	0.00051435
6.425	0.12153	0.021512	0.24001	7.1981e-05	6.6089e-05	0.00029793	1	0.00051384
6.525	0.12153	0.02151	0.23975	7.2352e-05	7.1565e-05	0.00027823	1	0.00051315
6.625	0.12153	0.021506	0.23938	7.1869e-05	7.575e-05	0.00035936	1	0.00051236
6.725	0.12153	0.021512	0.23909	7.1664e-05	7.8496e-05	0.00026359	1	0.00051194
6.825	0.12153	0.021513	0.23874	7.3807e-05	8.5433e-05	0.0002476	1	0.00051136
6.925	0.12153	0.021513	0.23836	7.6352e-05	9.27e-05	0.00025111	1	0.00051063
7.025	0.12153	0.021513	0.23795	7.8498e-05	9.9031e-05	0.00023935	1	0.0005098
7.125	0.12153	0.021513	0.2375	8.0573e-05	0.00010543	0.00021817	1	0.0005089
7.225	0.12153	0.021513	0.23702	8.2412e-05	0.00011238	0.00020264	1	0.00050791
7.325	0.12153	0.021513	0.23652	8.3421e-05	0.00011946	0.00018773	1	0.00050681
7.425	0.12153	0.021512	0.23597	8.3589e-05	0.00012659	0.00017175	1	0.0005055
7.525	0.12153	0.021509	0.2354	8.3086e-05	0.0001333	0.00013304	1	0.00050399
7.625	0.12153	0.021499	0.23471	8.1308e-05	0.00013804	0.000132	1	0.00050207
7.725	0.12153	0.021509	0.2342	7.8936e-05	0.00014023	0.00012525	1	0.00050114
7.825	0.12153	0.021512	0.23356	7.8778e-05	0.00014665	5.3288e-05	1	0.00049974
7.925	0.12153	0.021513	0.2329	7.9924e-05	0.00015569	6.0362e-05	1	0.00049807
8.025	0.12153	0.021513	0.2322	7.9987e-05	0.00016359	5.7012e-05	1	0.00049622
8.125	0.12153	0.021513	0.23148	7.8733e-05	0.00017037	4.2401e-05	1	0.00049431
8.225	0.12153	0.021513	0.23073	7.6321e-05	0.00017702	2.8646e-05	1	0.00049237
8.325	0.12153	0.021513	0.22996	7.3344e-05	0.00018397	1.9843e-05	1	0.00049034
8.425	0.12153	0.021513	0.22918	6.9779e-05	0.00019086	1.7344e-05	1	0.00048816
8.525	0.12153	0.021512	0.22837	6.6015e-05	0.00019761	2.196e-05	1	0.00048591
8.625	0.12153	0.021506	0.22753	6.1383e-05	0.00020326	6.9506e-05	1	0.00048342
8.725	0.12153	0.02151	0.22679	5.6369e-05	0.0002077	4.0753e-05	1	0.00048143
8.825	0.12153	0.021512	0.22597	5.1183e-05	0.00021247	7.2772e-05	1	0.00047939
8.925	0.12153	0.021513	0.22514	4.6212e-05	0.00021814	7.2764e-05	1	0.0004773
9.025	0.12153	0.021513	0.22431	4.0343e-05	0.00022315	7.7215e-05	1	0.00047502
9.125	0.12153	0.021513	0.22348	3.3623e-05	0.0002273	8.6049e-05	1	0.00047264
9.225	0.12153	0.021513	0.22266	2.6388e-05	0.00023115	9.5434e-05	1	0.00047035
9.325	0.12153	0.021513	0.22183	1.915e-05	0.00023507	0.00010243	1	0.00046799
9.425	0.12153	0.021512	0.22102	1.2058e-05	0.00023897	0.00011277	1	0.00046556
9.525	0.12153	0.021511	0.22021	4.7296e-06	0.0002424	0.00012025	1	0.00046297
9.625	0.12153	0.021503	0.21937	-2.5237e-06	0.00024547	0.000166	1	0.00046022
9.725	0.12153	0.021503	0.21859	-1.0965e-05	0.00024621	9.6422e-05	1	0.00045775
9.825	0.12153	0.021511	0.21786	-1.9586e-05	0.00024568	0.00017664	1	0.00045528
9.925	0.12153	0.021512	0.2171	-2.5914e-05	0.00024778	0.00018361	1	0.00045264
10.025	0.12153	0.021513	0.21634	-3.1368e-05	0.00025042	0.00017816	1	0.00044999
10.125	0.12153	0.021513	0.21559	-3.6965e-05	0.00025216	0.00018103	1	0.00044741
10.225	0.12153	0.021513	0.21486	-4.2719e-05	0.00025327	0.00018951	1	0.0004449
10.325	0.12153	0.021513	0.21414	-4.8693e-05	0.00025396	0.0002002	1	0.0004424
10.425	0.12153	0.021513	0.21342	-5.5142e-05	0.00025412	0.00021378	1	0.0004399
10.525	0.12153	0.021512	0.21273	-6.1911e-05	0.00025395	0.00023173	1	0.00043743
10.625	0.12153	0.02151	0.21205	-6.8893e-05	0.00025358	0.0002496	1	0.00043508
10.725	0.12153	0.021506	0.21132	-7.6248e-05	0.0002526	0.00020556	1	0.00043269
10.825	0.12153	0.021512	0.2107	-8.4226e-05	0.00025024	0.00026566	1	0.00043064
10.925	0.12153	0.021513	0.21007	-9.0597e-05	0.00025026	0.00028113	1	0.00042863
11.025	0.12153	0.021513	0.20945	-9.6645e-05	0.00025156	0.00028732	1	0.00042675
11.125	0.12153	0.021513	0.20885	-0.00010347	0.00025374	0.00029718	1	0.00042502
11.225	0.12153	0.021513	0.20825	-0.00011193	0.00025701	0.00030994	1	0.00042326
11.325	0.12153	0.021513	0.20766	-0.00012518	0.00025957	0.00032387	1	0.00042139
11.425	0.12153	0.021513	0.20712	-0.00015113	0.00025408	0.00039229	1	0.00041956
11.525	0.12154	0.021514	0.20676	-0.00022206	0.00020132	0.0013013	1	0.00041834
11.625	0.12166	0.021528	0.20794	-0.00039823	-2.8584e-05	0.0058147	1	0.00042112
11.728	0.12253	0.021576	0.22203	-0.00058211	0.00058711	0.060988	1	0.00046046
-4.5782	0.2236	0.021825	0.4421	4.8236e-05	6.3157e-05	0.0064402	1	0.0010105
-4.4781	0.22184	0.021649	0.44107	0.00052633	0.00051643	0.0017631	1	0.0010352
-4.3757	0.22142	0.021722	0.44008	0.000609	0.00056309	0.00028523	1	0.0010626
-4.2751	0.22137	0.02171	0.43864	0.000531	0.00061807	0.00032839	1	0.0010864
-4.175	0.22136	0.021704	0.43721	0.00050674	0.00063975	0.00027853	1	0.0011073
-4.075	0.22136	0.021702	0.4358	0.00054575	0.00065343	0.00059006	1	0.0011256
-3.975	0.22136	0.021702	0.43443	0.00058635	0.00066413	0.00078948	1	0.0011416
-3.875	0.22136	0.021702	0.43307	0.00060231	0.00066819	0.00088066	1	0.0011555
-3.775	0.22136	0.021702	0.43173	0.00060162	0.00066541	0.00089101	1	0.0011676
-3.675	0.22136	0.021701	0.43039	0.00059885	0.00065926	0.00088014	1	0.0011779
-3.575	0.22136	0.021701	0.42906	0.00060071	0.00065241	0.00088248	1	0.0011864
-3.475	0.22136	0.021702	0.42774	0.00060598	0.00064539	0.00089502	1	0.0011934
-3.375	0.22136	0.021702	0.42645	0.00061157	0.00063785	0.00090294	1	0.0011989
-3.275	0.22136	0.021702	0.42517	0.00061564	0.00062941	0.00089721	1	0.0012032
-3.175	0.22136	0.021702	0.42391	0.00061813	0.00062017	0.00087942	1	0.0012066
-3.075	0.22136	0.021702	0.42266	0.00061966	0.00061048	0.00085655	1	0.0012093
-2.975	0.22136	0.021702	0.42143	0.00062068	0.00060066	0.00083302	1	0.0012113
-2.875	0.22136	0.021702	0.42022	0.00062123	0.00059075	0.00080939	1	0.0012127
-2.775	0.22136	0.021702	0.41902	0.00062123	0.00058065	0.00078404	1	0.0012134
-2.675	0.22136	0.021701	0.41784	0.00062061	0.00057034	0.00075694	1	0.0012133
-2.575	0.22136	0.0217	0.41667	0.00061933	0.00055983	0.00072719	1	0.0012125
-2.475	0.22136	0.021701	0.41552	0.00061734	0.00054921	0.00069628	1	0.0012112
-2.375	0.22136	0.021702	0.41438	0.0006148	0.00053868	0.00066332	1	0.0012094
-2.275	0.22136	0.021702	0.41326	0.00061179	0.00052834	0.00062967	1	0.0012073
-2.175	0.22136	0.021702	0.41215	0.00060842	0.00051818	0.00059531	1	0.0012049
-2.075	0.22136	0.021702	0.41106	0.00060483	0.00050816	0.00056011	1	0.0012025
-1.975	0.22136	0.021702	0.40998	0.00060106	0.00049819	0.0005234	1	0.0011999
-1.875	0.22136	0.021702	0.40892	0.00059698	0.00048818	0.00048528	1	0.0011972
-1.775	0.22136	0.021702	0.40786	0.0005924	0.00047811	0.00044702	1	0.0011943
-1.675	0.22136	0.021702	0.40682	0.00058727	0.00046802	0.0004097	1	0.0011912
-1.575	0.22136	0.021701	0.4058	0.00058166	0.00045796	0.00037373	1	0.0011878
-1.475	0.22136	0.021701	0.40478	0.00057559	0.00044804	0.00034108	1	0.0011841
-1.375	0.22136	0.021702	0.40379	0.00056927	0.00043838	0.00031036	1	0.0011803
-1.275	0.22136	0.021702	0.4028	0.00056279	0.00042891	0.00028179	1	0.0011764
-1.175	0.22136	0.021702	0.40183	0.0005561	0.00041952	0.00025456	1	0.0011723
-1.075	0.22136	0.021702	0.40088	0.00054928	0.00041016	0.00023158	1	0.0011683
-0.975	0.22136	0.021702	0.39994	0.00054261	0.00040089	0.00020966	1	0.0011642
-0.875	0.22136	0.021702	0.39902	0.00053648	0.00039165	0.00018825	1	0.0011602
-0.775	0.22136	0.021702	0.39811	0.00053118	0.00038226	0.00016731	1	0.0011561
-0.675	0.22136	0.021702	0.39722	0.00052664	0.00037252	0.00014655	1	0.0011521
-0.575	0.22136	0.021701	0.39634	0.00052269	0.00036237	0.00012457	1	0.001148
-0.475	0.22136	0.021701	0.39549	0.00051934	0.00035209	9.973e-05	1	0.0011438
-0.375	0.22136	0.021702	0.39465	0.00051747	0.00034234	7.1436e-05	1	0.0011398
-0.275	0.22136	0.021702	0.39382	0.00051896	0.00033363	4.6882e-05	1	0.001136
-0.175	0.22136	0.021702	0.39301	0.00052612	0.00032569	5.3966e-05	1	0.0011326
-0.075	0.22136	0.021702	0.3922	0.00054141	0.00031765	0.00010827	1	0.0011294
0.025	0.22136	0.021702	0.39139	0.00056795	0.00030892	0.00019946	1	0.0011263
0.125	0.22136	0.021702	0.39057	0.00060999	0.00029941	0.00033236	1	0.0011232
0.225	0.22136	0.021702	0.38974	0.00067319	0.00028943	0.00051838	1	0.0011199
0.325	0.22136	0.021702	0.38889	0.00076433	0.00027964	0.00077214	1	0.0011164
0.425	0.22136	0.021701	0.38798	0.00089076	0.00027094	0.0011082	1	0.0011125
0.525	0.22136	0.021701	0.38699	0.0010579	0.00026421	0.0015321	1	0.0011084
0.625	0.22136	0.021702	0.38589	0.0012653	0.00026029	0.0020321	1	0.0011043
0.725	0.22136	0.021702	0.38464	0.0015009	0.00025939	0.0025819	1	0.0011004
0.825	0.22136	0.021702	0.38322	0.0017352	0.00025996	0.0031134	1	0.0010966
0.925	0.22136	0.021702	0.38163	0.0019201	0.00025846	0.0035547	1	0.0010927
1.025	0.22136	0.021701	0.37993	0.0019952	0.00025102	0.0038151	1	0.0010886
1.125	0.22136	0.021701	0.37821	0.0019054	0.0002347	0.0038068	1	0.0010842
1.225	0.22136	0.021701	0.37663	0.00163	0.00020875	0.003477	1	0.0010796
1.325	0.22136	0.021701	0.37533	0.0012097	0.00017704	0.0028328	1	0.0010749
1.425	0.22136	0.021701	0.37443	0.0007451	0.00014887	0.0019757	1	0.0010704
1.525	0.22136	0.0217	0.37392	0.00036047	0.00013659	0.0011635	1	0.0010663
1.625	0.22136	0.021701	0.37372	0.00012922	0.000134	0.0011451	1	0.0010628
1.725	0.22136	0.021701	0.37374	3.1023e-05	0.00012651	0.0014676	1	0.0010597
1.825	0.22136	0.021701	0.37385	1.9301e-05	0.00011219	0.0014965	1	0.001057
1.925	0.22136	0.021701	0.37397	6.3124e-05	9.8078e-05	0.0013717	1	0.0010545
2.025	0.22136	0.021701	0.37408	0.00014312	8.7362e-05	0.0012222	1	0.0010524
2.125	0.22136	0.021701	0.37415	0.00024643	7.9784e-05	0.0010613	1	0.0010505
2.225	0.22136	0.021701	0.37417	0.00036039	7.4173e-05	0.00087724	1	0.001049
2.325	0.22136	0.021701	0.37414	0.00047379	6.9142e-05	0.00067401	1	0.0010478
2.425	0.22136	0.0217	0.37405	0.00057856	6.3852e-05	0.00047723	1	0.0010467
2.525	0.22135	0.021699	0.37391	0.00066888	5.8037e-05	0.00032347	1	0.0010458
2.625	0.22136	0.0217	0.37374	0.00074165	5.1449e-05	0.00024775	1	0.0010448
2.725	0.22136	0.021701	0.37353	0.00079556	4.4063e-05	0.00024735	1	0.0010439
2.825	0.22136	0.021701	0.37332	0.00082909	3.5712e-05	0.00027531	1	0.0010429
2.925	0.22136	0.021701	0.37311	0.00084152	2.7037e-05	0.000297	1	0.0010419
3.025	0.22136	0.021701	0.37292	0.00083299	1.8187e-05	0.0003044	1	0.001041
3.125	0.22136	0.021701	0.37275	0.00080502	1.0012e-05	0.00029335	1	0.0010402
3.225	0.22136	0.021701	0.37262	0.000761	2.6561e-06	0.00026338	1	0.0010397
3.325	0.22136	0.021701	0.37253	0.00070491	-4.4188e-06	0.00023949	1	0.0010394
3.425	0.22136	0.021701	0.3725	0.00064101	-1.1652e-05	0.00025165	1	0.0010392
3.525	0.22136	0.0217	0.37252	0.00057358	-1.8939e-05	0.00030925	1	0.0010393
3.625	0.22136	0.0217	0.37261	0.00050623	-2.647e-05	0.00039109	1	0.0010394
3.725	0.22136	0.021701	0.37274	0.00044296	-3.3493e-05	0.00047319	1	0.0010397
3.825	0.22136	0.021701	0.37293	0.00038606	-3.9331e-05	0.00055017	1	0.00104
3.925	0.22136	0.021701	0.37315	0.00033678	-4.4043e-05	0.00061939	1	0.0010406
4.025	0.22136	0.021701	0.37341	0.0002962	-4.8442e-05	0.00067463	1	0.0010413
4.125	0.22136	0.021701	0.3737	0.00026449	-5.3111e-05	0.00071495	1	0.0010423
4.225	0.22136	0.021701	0.37402	0.00024122	-5.8521e-05	0.00074137	1	0.0010435
4.325	0.22136	0.021701	0.37435	0.00022513	-6.4594e-05	0.00075363	1	0.0010449
4.425	0.22136	0.021701	0.3747	0.00021497	-7.0634e-05	0.00075235	1	0.0010463
4.525	0.22135	0.0217	0.37506	0.00020985	-7.6086e-05	0.00073782	1	0.0010475
4.625	0.22135	0.0217	0.37544	0.00020941	-8.1207e-05	0.00071861	1	0.0010486
4.725	0.22136	0.021701	0.37582	0.0002147	-8.6173e-05	0.00067847	1	0.0010495
4.825	0.22136	0.021701	0.37619	0.0002271	-9.0731e-05	0.00063242	1	0.0010504
4.925	0.22136	0.021701	0.37656	0.00024612	-9.4826e-05	0.00058136	1	0.0010514
5.025	0.22136	0.021701	0.37693	0.00026997	-9.8829e-05	0.00051728	1	0.0010524
5.125	0.22136	0.021701	0.37728	0.00029766	-0.00010294	0.00043779	1	0.0010536
5.225	0.22136	0.021701	0.37761	0.00032873	-0.00010702	0.00034666	1	0.0010548
5.325	0.22136	0.021701	0.37793	0.00036256	-0.0001108	0.00025637	1	0.001056
5.425	0.22136	0.021701	0.37822	0.00039834	-0.00011439	0.00018011	1	0.0010571
5.525	0.22136	0.0217	0.37849	0.00043543	-0.00011819	0.00014238	1	0.0010583
5.625	0.22136	0.0217	0.37874	0.00047267	-0.00012252	0.00016798	1	0.0010596
5.725	0.22136	0.021701	0.37898	0.00050924	-0.00012756	0.00024566	1	0.0010609
5.825	0.22136	0.021701	0.37919	0.00054504	-0.00013264	0.00034093	1	0.0010624
5.925	0.22136	0.021701	0.37938	0.00057914	-0.00013748	0.00043666	1	0.0010641
6.025	0.22136	0.021701	0.37956	0.00061099	-0.00014214	0.00053454	1	0.0010658
6.125	0.22136	0.021701	0.37972	0.00064074	-0.00014668	0.00063325	1	0.0010675
6.225	0.22136	0.021701	0.37986	0.00066916	-0.00015106	0.00072837	1	0.001069
6.325	0.22136	0.021701	0.37998	0.00069637	-0.00015545	0.0008199	1	0.0010703
6.425	0.22136	0.021701	0.38009	0.00072258	-0.00015989	0.00091017	1	0.0010715
6.525	0.22136	0.0217	0.38018	0.00074824	-0.00016423	0.0010007	1	0.0010727
6.625	0.22136	0.0217	0.38025	0.00077361	-0.00016845	0.0010896	1	0.0010739
6.725	0.22136	0.021701	0.38032	0.00079959	-0.00017272	0.001185	1	0.0010751
6.825	0.22136	0.021701	0.38036	0.00082682	-0.00017669	0.0012794	1	0.0010763
6.925	0.22136	0.021701	0.38039	0.00085507	-0.00018042	0.0013698	1	0.0010773
7.025	0.22136	0.021701	0.3804	0.00088347	-0.00018427	0.0014603	1	0.0010782
7.125	0.22136	0.021701	0.38039	0.00091183	-0.00018826	0.0015541	1	0.001079
7.225	0.22136	0.021701	0.38036	0.00093998	-0.00019255	0.0016505	1	0.0010799
7.325	0.22136	0.021701	0.38032	0.00096767	-0.00019675	0.0017513	1	0.0010808
7.425	0.22136	0.021701	0.38025	0.00099446	-0.00020069	0.0018539	1	0.0010819
7.525	0.22136	0.0217	0.38017	0.00102	-0.00020437	0.0019569	1	0.0010832
7.625	0.22135	0.021699	0.38006	0.0010444	-0.0002076	0.0020578	1	0.0010846
7.725	0.22136	0.0217	0.37994	0.001068	-0.00021082	0.0021593	1	0.001086
7.825	0.22136	0.021701	0.37979	0.0010909	-0.00021371	0.0022595	1	0.0010871
7.925	0.22136	0.021701	0.37962	0.0011136	-0.00021628	0.002349	1	0.001088
8.025	0.22136	0.021701	0.37943	0.0011351	-0.00021898	0.002433	1	0.0010886
8.125	0.22136	0.021701	0.37922	0.0011551	-0.00022199	0.0025134	1	0.001089
8.225	0.22136	0.021701	0.379	0.0011733	-0.00022536	0.002592	1	0.0010894
8.325	0.22136	0.021701	0.37876	0.0011894	-0.00022897	0.002671	1	0.0010899
8.425	0.22136	0.021701	0.37851	0.001203	-0.00023259	0.0027487	1	0.0010904
8.525	0.22136	0.021701	0.37825	0.0012141	-0.00023585	0.002821	1	0.001091
8.625	0.22136	0.0217	0.37797	0.0012223	-0.00023873	0.0028864	1	0.0010915
8.725	0.22136	0.0217	0.37768	0.0012277	-0.00024135	0.0029392	1	0.0010918
8.825	0.22136	0.021701	0.37739	0.0012309	-0.00024394	0.0029858	1	0.0010918
8.925	0.22136	0.021701	0.37708	0.0012322	-0.00024667	0.0030216	1	0.0010918
9.025	0.22136	0.021701	0.37678	0.0012319	-0.0002499	0.0030511	1	0.0010917
9.125	0.22136	0.021701	0.37647	0.0012304	-0.00025352	0.0030779	1	0.0010918
9.225	0.22136	0.021701	0.37617	0.001228	-0.00025737	0.003105	1	0.0010923
9.325	0.22136	0.021701	0.37587	0.001225	-0.00026123	0.0031326	1	0.001093
9.425	0.22136	0.021701	0.37556	0.0012217	-0.00026494	0.0031616	1	0.001094
9.525	0.22136	0.021701	0.37526	0.0012185	-0.00026846	0.0031918	1	0.0010948
9.625	0.22135	0.0217	0.37495	0.0012157	-0.00027189	0.0032256	1	0.0010954
9.725	0.22135	0.0217	0.37465	0.0012136	-0.00027537	0.0032563	1	0.0010957
9.825	0.22136	0.021701	0.37434	0.0012121	-0.00027894	0.0032942	1	0.0010958
9.925	0.22136	0.021701	0.37403	0.0012118	-0.00028228	0.0033285	1	0.0010955
10.025	0.22136	0.021701	0.37372	0.0012123	-0.00028561	0.0033588	1	0.0010948
10.125	0.22136	0.021701	0.37341	0.0012133	-0.00028918	0.0033877	1	0.0010938
10.225	0.22136	0.021701	0.3731	0.0012144	-0.00029302	0.0034153	1	0.0010925
10.325	0.22136	0.021701	0.37278	0.0012152	-0.00029703	0.0034413	1	0.0010907
10.425	0.22136	0.021701	0.37247	0.0012156	-0.00030111	0.0034654	1	0.0010886
10.525	0.22136	0.021701	0.37217	0.0012153	-0.00030519	0.0034896	1	0.0010864
10.625	0.22136	0.0217	0.37186	0.0012143	-0.00030908	0.0035122	1	0.0010842
10.725	0.22136	0.0217	0.37156	0.0012128	-0.00031257	0.0035275	1	0.0010824
10.825	0.22136	0.021701	0.37126	0.0012109	-0.00031541	0.0035419	1	0.0010809
10.925	0.22136	0.021701	0.37096	0.0012087	-0.00031717	0.0035542	1	0.0010798
11.025	0.22136	0.021701	0.37066	0.0012058	-0.00031754	0.0035616	1	0.0010791
11.125	0.22136	0.021701	0.37036	0.0012006	-0.00031636	0.0035625	1	0.0010787
11.225	0.22136	0.021701	0.37006	0.0011904	-0.00031339	0.0035585	1	0.0010784
11.325	0.22136	0.021701	0.36975	0.0011694	-0.00030835	0.003543	1	0.0010783
11.425	0.22136	0.021701	0.36945	0.0011251	-0.00030381	0.003517	1	0.0010782
11.525	0.22137	0.021701	0.36918	0.0010362	-0.00031741	0.0036165	1	0.0010781
11.625	0.22151	0.021685	0.36931	0.00093924	-0.0003794	0.0054143	1	0.0010781
11.727	0.22225	0.021418	0.3731	0.0015913	-0.00075042	0.026787	1	0.0010873
-4.5784	0.32472	0.021558	0.44212	5.982e-06	6.0321e-05	0.0064768	1	0.0010086
-4.4786	0.32431	0.021724	0.44097	0.00023707	0.00050879	0.00067057	1	0.001035
-4.3758	0.32417	0.021877	0.4399	0.00031959	0.00052705	0.00029594	1	0.001062
-4.2751	0.32416	0.02187	0.4384	0.00034383	0.00059405	0.00039947	1	0.0010853
-4.175	0.32416	0.021862	0.437	0.0003377	0.00063235	0.00037681	1	0.0011058
-4.075	0.32416	0.021859	0.43564	0.00034315	0.00064627	0.00057856	1	0.0011237
-3.975	0.32416	0.021858	0.43428	0.00035734	0.00064821	0.0006433	1	0.0011394
-3.875	0.32416	0.021857	0.43294	0.00036623	0.00064487	0.00068875	1	0.001153
-3.775	0.32416	0.021857	0.43162	0.00036577	0.00064052	0.00074368	1	0.0011649
-3.675	0.32416	0.021857	0.43032	0.00036111	0.00063515	0.00078431	1	0.0011749
-3.575	0.32416	0.021857	0.42903	0.00035763	0.00062801	0.00080135	1	0.0011833
-3.475	0.32416	0.021857	0.42777	0.00035664	0.00061936	0.00080443	1	0.00119
-3.375	0.32416	0.021857	0.42653	0.00035683	0.00060988	0.00080352	1	0.0011954
-3.275	0.32416	0.021857	0.4253	0.0003568	0.00059996	0.00079967	1	0.0011996
-3.175	0.32416	0.021857	0.4241	0.00035613	0.0005897	0.00079121	1	0.0012029
-3.075	0.32416	0.021857	0.42292	0.00035504	0.00057914	0.00077818	1	0.0012056
-2.975	0.32416	0.021857	0.42175	0.00035374	0.00056835	0.00076213	1	0.0012076
-2.875	0.32416	0.021857	0.42061	0.00035231	0.00055739	0.00074435	1	0.001209
-2.775	0.32416	0.021857	0.41949	0.00035063	0.0005463	0.00072582	1	0.0012098
-2.675	0.32416	0.021857	0.41839	0.00034863	0.00053512	0.00070689	1	0.0012098
-2.575	0.32416	0.021857	0.41731	0.00034633	0.00052393	0.00068754	1	0.0012091
-2.475	0.32416	0.021857	0.41625	0.00034374	0.00051282	0.00066738	1	0.001208
-2.375	0.32416	0.021857	0.41521	0.00034095	0.00050188	0.00064634	1	0.0012064
-2.275	0.32416	0.021857	0.41418	0.000338	0.00049117	0.00062461	1	0.0012044
-2.175	0.32416	0.021857	0.41318	0.00033493	0.00048073	0.00060234	1	0.0012023
-2.075	0.32416	0.021857	0.4122	0.00033176	0.00047057	0.00057956	1	0.0012001
-1.975	0.32416	0.021857	0.41123	0.00032854	0.00046067	0.00055646	1	0.0011978
-1.875	0.32416	0.021857	0.41028	0.00032535	0.00045097	0.00053329	1	0.0011954
-1.775	0.32416	0.021857	0.40934	0.00032231	0.00044136	0.00051043	1	0.0011929
-1.675	0.32416	0.021857	0.40843	0.00031945	0.0004318	0.00048844	1	0.0011902
-1.575	0.32416	0.021857	0.40753	0.0003167	0.00042231	0.00046744	1	0.0011873
-1.475	0.32416	0.021857	0.40664	0.00031401	0.00041293	0.00044738	1	0.0011841
-1.375	0.32416	0.021857	0.40577	0.0003113	0.00040371	0.00042794	1	0.0011808
-1.275	0.32416	0.021857	0.40492	0.00030851	0.0003946	0.00040873	1	0.0011774
-1.175	0.32416	0.021857	0.40409	0.00030565	0.00038556	0.00038973	1	0.0011739
-1.075	0.32416	0.021857	0.40327	0.0003027	0.00037659	0.00037103	1	0.0011704
-0.975	0.32416	0.021857	0.40246	0.00029982	0.00036767	0.00035256	1	0.0011669
-0.875	0.32416	0.021857	0.40168	0.0002973	0.00035876	0.00033438	1	0.0011634
-0.775	0.32416	0.021857	0.40091	0.00029549	0.00034969	0.0003161	1	0.0011599
-0.675	0.32416	0.021857	0.40015	0.00029467	0.00034028	0.00029766	1	0.0011565
-0.575	0.32416	0.021857	0.39942	0.00029519	0.00033053	0.00027876	1	0.001153
-0.475	0.32416	0.021857	0.3987	0.00029763	0.0003207	0.00025917	1	0.0011495
-0.375	0.32416	0.021857	0.398	0.00030308	0.00031119	0.0002388	1	0.0011461
-0.275	0.32416	0.021857	0.39731	0.0003134	0.0003023	0.00021849	1	0.0011429
-0.175	0.32416	0.021857	0.39664	0.00033144	0.00029388	0.00020213	1	0.00114
-0.075	0.32416	0.021857	0.39598	0.00036111	0.00028537	0.00020158	1	0.0011374
0.025	0.32416	0.021857	0.39533	0.00040756	0.00027644	0.00024085	1	0.001135
0.125	0.32416	0.021857	0.39467	0.00047788	0.00026726	0.00034406	1	0.0011326
0.225	0.32416	0.021857	0.39401	0.00058227	0.00025823	0.00053072	1	0.0011301
0.325	0.32416	0.021857	0.39333	0.00073417	0.00024971	0.0008088	1	0.0011274
0.425	0.32416	0.021857	0.3926	0.00094874	0.00024214	0.0011926	1	0.0011244
0.525	0.32416	0.021857	0.3918	0.0012397	0.00023643	0.0016948	1	0.0011212
0.625	0.32415	0.021857	0.39088	0.0016125	0.00023399	0.0023042	1	0.0011179
0.725	0.32415	0.021857	0.3898	0.0020523	0.00023615	0.0029743	1	0.0011149
0.825	0.32415	0.021857	0.38849	0.0025108	0.00024301	0.003625	1	0.0011119
0.925	0.32415	0.021857	0.38695	0.0028971	0.00025069	0.0041772	1	0.0011088
1.025	0.32415	0.021856	0.3852	0.0030853	0.00025141	0.004581	1	0.0011055
1.125	0.32414	0.021855	0.38336	0.0029468	0.000239	0.0047685	1	0.0011018
1.225	0.32414	0.021855	0.38167	0.002427	0.00021173	0.0046045	1	0.0010978
1.325	0.32414	0.021855	0.38037	0.001629	0.00017569	0.0039531	1	0.0010935
1.425	0.32414	0.021855	0.37958	0.00082383	0.00016001	0.0027442	1	0.0010893
1.525	0.32414	0.021855	0.37927	0.00024719	0.00016689	0.0020548	1	0.0010855
1.625	0.32414	0.021855	0.37934	-7.9741e-05	0.00016867	0.0024136	1	0.0010822
1.725	0.32414	0.021854	0.37958	-0.00022637	0.00015831	0.0024871	1	0.0010794
1.825	0.32414	0.021854	0.37984	-0.00023794	0.00014349	0.0022592	1	0.0010771
1.925	0.32414	0.021854	0.38006	-0.00015224	0.00013064	0.0020248	1	0.001075
2.025	0.32414	0.021854	0.38024	-2.6685e-06	0.00012288	0.0018543	1	0.0010733
2.125	0.32414	0.021854	0.38038	0.00018354	0.00012043	0.0017107	1	0.0010717
2.225	0.32414	0.021854	0.38046	0.00038567	0.00012055	0.0015393	1	0.0010704
2.325	0.32414	0.021854	0.38048	0.00058655	0.00011982	0.0013136	1	0.0010694
2.425	0.32414	0.021854	0.38043	0.00077054	0.00011655	0.0010511	1	0.0010685
2.525	0.32414	0.021854	0.38033	0.00092666	0.00011177	0.00079942	1	0.0010678
2.625	0.32414	0.021854	0.38019	0.0010506	0.00010701	0.00059072	1	0.0010672
2.725	0.32414	0.021854	0.38002	0.0011415	0.0001024	0.00042404	1	0.0010665
2.825	0.32414	0.021854	0.37984	0.0011987	9.7284e-05	0.00029577	1	0.0010657
2.925	0.32414	0.021854	0.37967	0.0012214	9.1215e-05	0.0002328	1	0.0010649
3.025	0.32414	0.021854	0.37951	0.00121	8.4878e-05	0.00027669	1	0.0010642
3.125	0.32414	0.021854	0.37937	0.001167	7.8587e-05	0.00039104	1	0.0010635
3.225	0.32414	0.021854	0.37928	0.0010969	7.2738e-05	0.0005324	1	0.0010629
3.325	0.32414	0.021854	0.37923	0.0010059	6.7334e-05	0.00068628	1	0.0010626
3.425	0.32414	0.021854	0.37924	0.00090138	6.2279e-05	0.00084456	1	0.0010624
3.525	0.32414	0.021854	0.37931	0.00079084	5.7284e-05	0.0010011	1	0.0010625
3.625	0.32414	0.021854	0.37943	0.00068109	5.2285e-05	0.001147	1	0.0010627
3.725	0.32414	0.021854	0.3796	0.00057849	4.7304e-05	0.0012762	1	0.0010631
3.825	0.32414	0.021854	0.37983	0.00048754	4.2492e-05	0.0013826	1	0.0010637
3.925	0.32414	0.021854	0.38009	0.00041043	3.7956e-05	0.0014643	1	0.0010645
4.025	0.32414	0.021854	0.38039	0.00034783	3.3414e-05	0.0015219	1	0.0010655
4.125	0.32414	0.021854	0.38072	0.00029864	2.8764e-05	0.0015591	1	0.0010666
4.225	0.32414	0.021854	0.38106	0.00026162	2.3835e-05	0.0015805	1	0.0010679
4.325	0.32414	0.021854	0.38142	0.00023569	1.8424e-05	0.0015891	1	0.0010694
4.425	0.32414	0.021854	0.3818	0.0002197	1.2742e-05	0.0015886	1	0.0010708
4.525	0.32414	0.021854	0.38219	0.00021287	7.1915e-06	0.0015798	1	0.0010722
4.625	0.32414	0.021854	0.38259	0.00021503	1.9581e-06	0.0015614	1	0.0010734
4.725	0.32414	0.021854	0.38299	0.00022658	-2.8097e-06	0.0015325	1	0.0010744
4.825	0.32414	0.021854	0.3834	0.00024789	-7.2139e-06	0.0014917	1	0.0010752
4.925	0.32414	0.021854	0.3838	0.00027927	-1.1443e-05	0.0014366	1	0.0010759
5.025	0.32414	0.021854	0.38419	0.0003202	-1.5561e-05	0.0013677	1	0.0010767
5.125	0.32414	0.021854	0.38458	0.00036957	-1.9645e-05	0.001285	1	0.0010775
5.225	0.32414	0.021854	0.38494	0.00042564	-2.3637e-05	0.0011915	1	0.0010785
5.325	0.32414	0.021854	0.38529	0.00048671	-2.7496e-05	0.001091	1	0.0010796
5.425	0.32414	0.021854	0.38562	0.00055106	-3.1256e-05	0.00098762	1	0.0010808
5.525	0.32414	0.021854	0.38594	0.00061701	-3.4985e-05	0.00088352	1	0.0010821
5.625	0.32414	0.021854	0.38623	0.0006833	-3.8784e-05	0.00078044	1	0.0010835
5.725	0.32414	0.021854	0.3865	0.00074889	-4.2761e-05	0.00067831	1	0.0010849
5.825	0.32414	0.021854	0.38676	0.00081306	-4.6921e-05	0.00057814	1	0.0010865
5.925	0.32414	0.021854	0.38699	0.00087528	-5.1093e-05	0.00048274	1	0.001088
6.025	0.32414	0.021854	0.38721	0.0009351	-5.516e-05	0.00039391	1	0.0010896
6.125	0.32414	0.021854	0.38742	0.00099212	-5.9117e-05	0.00031321	1	0.0010912
6.225	0.32414	0.021854	0.38761	0.0010465	-6.2977e-05	0.00024711	1	0.0010928
6.325	0.32414	0.021854	0.38779	0.0010988	-6.6704e-05	0.00020549	1	0.0010944
6.425	0.32414	0.021854	0.38795	0.0011495	-7.0306e-05	0.00019952	1	0.0010958
6.525	0.32414	0.021854	0.3881	0.0011994	-7.3802e-05	0.00023024	1	0.0010972
6.625	0.32414	0.021854	0.38823	0.0012493	-7.7213e-05	0.00028444	1	0.0010986
6.725	0.32414	0.021854	0.38836	0.0012996	-8.059e-05	0.00035221	1	0.0010999
6.825	0.32414	0.021854	0.38847	0.0013511	-8.3901e-05	0.00042766	1	0.0011011
6.925	0.32414	0.021854	0.38856	0.0014037	-8.7143e-05	0.00050771	1	0.0011023
7.025	0.32414	0.021854	0.38864	0.0014575	-9.0349e-05	0.00059121	1	0.0011034
7.125	0.32414	0.021854	0.3887	0.0015121	-9.3552e-05	0.0006785	1	0.0011046
7.225	0.32414	0.021854	0.38875	0.0015669	-9.6778e-05	0.00076932	1	0.0011057
7.325	0.32414	0.021854	0.38878	0.0016219	-9.9975e-05	0.00086212	1	0.0011068
7.425	0.32414	0.021854	0.38879	0.0016764	-0.00010312	0.00095605	1	0.0011079
7.525	0.32414	0.021854	0.38879	0.00173	-0.00010611	0.0010504	1	0.0011091
7.625	0.32414	0.021854	0.38876	0.0017824	-0.00010895	0.0011447	1	0.0011103
7.725	0.32414	0.021854	0.38872	0.0018336	-0.00011163	0.0012383	1	0.0011116
7.825	0.32414	0.021854	0.38866	0.0018833	-0.00011416	0.001331	1	0.001113
7.925	0.32414	0.021854	0.38858	0.0019312	-0.00011649	0.0014214	1	0.0011143
8.025	0.32414	0.021854	0.38848	0.0019772	-0.0001187	0.0015079	1	0.0011156
8.125	0.32414	0.021854	0.38837	0.0020207	-0.00012092	0.0015905	1	0.0011168
8.225	0.32414	0.021854	0.38824	0.0020612	-0.00012321	0.0016703	1	0.0011178
8.325	0.32414	0.021854	0.38809	0.0020984	-0.00012553	0.001746	1	0.0011186
8.425	0.32414	0.021854	0.38793	0.0021319	-0.00012779	0.0018156	1	0.0011193
8.525	0.32414	0.021854	0.38776	0.0021612	-0.00012998	0.0018788	1	0.0011198
8.625	0.32414	0.021854	0.38757	0.0021859	-0.00013206	0.0019325	1	0.0011201
8.725	0.32414	0.021854	0.38738	0.0022059	-0.00013411	0.0019762	1	0.0011204
8.825	0.32414	0.021854	0.38718	0.0022212	-0.00013615	0.002011	1	0.0011205
8.925	0.32414	0.021854	0.38698	0.0022323	-0.00013828	0.0020376	1	0.0011207
9.025	0.32414	0.021854	0.38678	0.0022401	-0.00014053	0.002058	1	0.001121
9.125	0.32414	0.021854	0.38658	0.0022456	-0.00014288	0.0020732	1	0.0011214
9.225	0.32414	0.021854	0.38638	0.0022499	-0.00014532	0.0020864	1	0.0011222
9.325	0.32414	0.021854	0.38618	0.002254	-0.00014785	0.0021	1	0.0011233
9.425	0.32414	0.021854	0.38599	0.0022586	-0.00015041	0.0021155	1	0.0011247
9.525	0.32414	0.021854	0.38579	0.0022643	-0.0001529	0.0021336	1	0.0011262
9.625	0.32414	0.021854	0.3856	0.0022711	-0.00015531	0.0021542	1	0.0011276
9.725	0.32414	0.021854	0.38541	0.0022793	-0.0001576	0.0021767	1	0.0011288
9.825	0.32414	0.021854	0.38521	0.0022887	-0.00015985	0.0022018	1	0.0011295
9.925	0.32414	0.021854	0.38502	0.0022993	-0.00016207	0.0022275	1	0.0011298
10.025	0.32414	0.021854	0.38482	0.0023109	-0.00016431	0.0022523	1	0.0011297
10.125	0.32414	0.021854	0.38462	0.0023231	-0.00016672	0.0022759	1	0.0011289
10.225	0.32414	0.021854	0.38442	0.0023353	-0.00016938	0.0022978	1	0.0011276
10.325	0.32414	0.021854	0.38422	0.0023471	-0.00017218	0.0023174	1	0.0011259
10.425	0.32414	0.021854	0.38403	0.002358	-0.00017505	0.0023345	1	0.001124
10.525	0.32414	0.021854	0.38383	0.0023681	-0.00017795	0.0023498	1	0.0011219
10.625	0.32414	0.021854	0.38364	0.0023774	-0.00018084	0.0023628	1	0.0011199
10.725	0.32414	0.021854	0.38346	0.0023858	-0.00018361	0.0023745	1	0.0011181
10.825	0.32414	0.021854	0.38328	0.0023932	-0.00018599	0.0023856	1	0.0011166
10.925	0.32414	0.021854	0.3831	0.0023995	-0.00018772	0.0023976	1	0.0011156
11.025	0.32414	0.021854	0.38292	0.0024042	-0.0001886	0.0024135	1	0.0011149
11.125	0.32414	0.021854	0.38274	0.0024051	-0.00018804	0.0024332	1	0.0011147
11.225	0.32415	0.021854	0.38255	0.0023992	-0.00018529	0.0024563	1	0.0011147
11.325	0.32415	0.021854	0.38234	0.0023811	-0.00018023	0.002489	1	0.001115
11.425	0.32415	0.021854	0.38212	0.0023396	-0.00017483	0.0025809	1	0.0011154
11.525	0.32415	0.021854	0.38189	0.0022563	-0.00018245	0.0029926	1	0.0011157
11.625	0.32418	0.021832	0.38191	0.0021324	-0.00021225	0.0047623	1	0.0011161
11.724	0.32439	0.021533	0.3835	0.0019689	-0.0004485	0.01711	1	0.0011173
-4.5785	0.42497	0.021517	0.44212	1.6985e-06	6.0311e-05	0.0064799	1	0.0010085
-4.4786	0.42491	0.021713	0.44094	7.2404e-05	0.00050904	0.00031547	1	0.001035
-4.3758	0.42489	0.021873	0.43983	9.6322e-05	0.00052305	0.00027633	1	0.001062
-4.2751	0.42489	0.021864	0.43829	0.00010832	0.00058813	0.00052329	1	0.0010853
-4.175	0.42489	0.021855	0.43689	0.00011102	0.00063054	0.00038646	1	0.0011057
-4.075	0.42489	0.021851	0.43553	0.00011416	0.00064681	0.00060622	1	0.0011236
-3.975	0.42489	0.02185	0.43418	0.00011903	0.00064677	0.00061709	1	0.0011393
-3.875	0.42489	0.021849	0.43283	0.00012249	0.00063971	0.00061341	1	0.0011529
-3.775	0.42489	0.021849	0.4315	0.00012286	0.00063312	0.00065862	1	0.0011647
-3.675	0.42489	0.021849	0.4302	0.00012127	0.00062718	0.00071104	1	0.0011747
-3.575	0.42489	0.021849	0.42892	0.0001196	0.00061976	0.00073268	1	0.001183
-3.475	0.42489	0.021849	0.42765	0.00011867	0.00061035	0.00072663	1	0.0011897
-3.375	0.42489	0.021849	0.42641	0.0001182	0.00059978	0.00071217	1	0.0011951
-3.275	0.42489	0.021849	0.42519	0.00011769	0.00058888	0.00069865	1	0.0011993
-3.175	0.42489	0.021849	0.42399	0.00011691	0.00057789	0.00068529	1	0.0012025
-3.075	0.42489	0.021849	0.42281	0.00011594	0.00056673	0.00066899	1	0.0012051
-2.975	0.42489	0.021849	0.42165	0.00011489	0.00055536	0.00064918	1	0.0012071
-2.875	0.42489	0.021849	0.42051	0.00011379	0.00054375	0.00062671	1	0.0012085
-2.775	0.42489	0.021849	0.41939	0.00011259	0.000532	0.00060355	1	0.0012093
-2.675	0.42489	0.021849	0.41829	0.00011129	0.00052018	0.00058054	1	0.0012092
-2.575	0.42489	0.021849	0.41722	0.00010987	0.00050838	0.00055766	1	0.0012086
-2.475	0.42489	0.021849	0.41616	0.00010836	0.00049669	0.00053431	1	0.0012074
-2.375	0.42489	0.021849	0.41513	0.00010678	0.00048517	0.00051038	1	0.0012058
-2.275	0.42489	0.021849	0.41411	0.00010515	0.00047392	0.0004861	1	0.0012039
-2.175	0.42489	0.021849	0.41311	0.00010347	0.00046296	0.0004617	1	0.0012017
-2.075	0.42489	0.021849	0.41214	0.00010179	0.00045232	0.00043741	1	0.0011995
-1.975	0.42489	0.021849	0.41118	0.00010016	0.000442	0.0004135	1	0.0011972
-1.875	0.42489	0.021849	0.41024	9.8609e-05	0.00043191	0.00038994	1	0.0011949
-1.775	0.42489	0.021849	0.40931	9.7167e-05	0.00042191	0.0003667	1	0.0011924
-1.675	0.42489	0.021849	0.40841	9.5838e-05	0.00041198	0.00034439	1	0.0011897
-1.575	0.42489	0.021849	0.40752	9.4603e-05	0.00040213	0.00032331	1	0.0011868
-1.475	0.42489	0.021849	0.40665	9.3438e-05	0.00039244	0.0003036	1	0.0011837
-1.375	0.42489	0.021849	0.40579	9.2335e-05	0.00038297	0.00028541	1	0.0011804
-1.275	0.42489	0.021849	0.40495	9.1319e-05	0.00037366	0.00026792	1	0.001177
-1.175	0.42489	0.021849	0.40413	9.0442e-05	0.00036445	0.00025115	1	0.0011735
-1.075	0.42489	0.021849	0.40333	8.9779e-05	0.00035531	0.00023494	1	0.00117
-0.975	0.42489	0.021849	0.40255	8.9449e-05	0.00034621	0.00021912	1	0.0011666
-0.875	0.42489	0.021849	0.40178	8.965e-05	0.00033709	0.00020372	1	0.0011632
-0.775	0.42489	0.021849	0.40103	9.0681e-05	0.00032779	0.00018841	1	0.0011598
-0.675	0.42489	0.021849	0.40029	9.2941e-05	0.00031816	0.0001737	1	0.0011564
-0.575	0.42489	0.021849	0.39958	9.7006e-05	0.0003082	0.00016005	1	0.001153
-0.475	0.42489	0.021849	0.39889	0.00010375	0.0002982	0.00014885	1	0.0011496
-0.375	0.42489	0.021849	0.39821	0.00011455	0.00028852	0.00014233	1	0.0011462
-0.275	0.42489	0.021849	0.39756	0.00013147	0.00027944	0.00014532	1	0.0011431
-0.175	0.42489	0.021849	0.39692	0.00015763	0.00027084	0.00016559	1	0.0011403
-0.075	0.42489	0.021849	0.3963	0.00019759	0.00026222	0.00021294	1	0.0011379
0.025	0.42489	0.021849	0.39569	0.0002579	0.00025357	0.00029789	1	0.0011356
0.125	0.42489	0.021849	0.39509	0.00034812	0.0002451	0.00043753	1	0.0011334
0.225	0.42489	0.021849	0.3945	0.00048194	0.00023654	0.00064896	1	0.0011311
0.325	0.42489	0.021849	0.3939	0.00067806	0.00022771	0.00095668	1	0.0011287
0.425	0.42489	0.021849	0.39328	0.00096065	0.00021932	0.0013948	1	0.001126
0.525	0.42489	0.021849	0.39261	0.0013581	0.00021316	0.0019978	1	0.001123
0.625	0.42489	0.021849	0.39182	0.0018955	0.00021196	0.0027807	1	0.00112
0.725	0.42489	0.021849	0.39084	0.0025758	0.00021852	0.0036948	1	0.0011174
0.825	0.42488	0.021848	0.38955	0.0033444	0.00023547	0.0046133	1	0.0011148
0.92501	0.42487	0.021847	0.38787	0.0040592	0.00026079	0.005394	1	0.0011121
1.025	0.42486	0.021846	0.38579	0.0044796	0.00027887	0.0060614	1	0.0011089
1.125	0.42486	0.021844	0.38346	0.0043054	0.00027046	0.0066644	1	0.0011053
1.225	0.42485	0.021843	0.3813	0.0033623	0.00022856	0.0068996	1	0.001101
1.325	0.42485	0.021843	0.37973	0.0020462	0.0001997	0.0055104	1	0.0010963
1.425	0.42485	0.021843	0.37899	0.00091044	0.00020761	0.00366	1	0.0010917
1.525	0.42486	0.021842	0.37907	0.00014847	0.00022565	0.0041196	1	0.0010876
1.625	0.42486	0.021842	0.37956	-0.00030832	0.00022226	0.0042469	1	0.0010844
1.725	0.42486	0.021841	0.38006	-0.0004909	0.00020572	0.0036366	1	0.0010817
1.825	0.42486	0.021841	0.38046	-0.00046357	0.00018824	0.0030856	1	0.0010796
1.925	0.42486	0.02184	0.38076	-0.00031468	0.00017826	0.0027612	1	0.0010778
2.025	0.42486	0.02184	0.38099	-0.00010289	0.00017666	0.0025749	1	0.0010762
2.125	0.42486	0.02184	0.38116	0.00015128	0.00018173	0.0024428	1	0.0010748
2.225	0.42486	0.02184	0.38126	0.00043489	0.00018972	0.0022788	1	0.0010737
2.325	0.42486	0.02184	0.38127	0.0007207	0.00019542	0.0020244	1	0.0010729
2.425	0.42486	0.02184	0.38121	0.0009775	0.00019673	0.0017101	1	0.0010722
2.525	0.42486	0.02184	0.38107	0.0011876	0.00019564	0.0014188	1	0.0010717
2.625	0.42486	0.02184	0.3809	0.0013488	0.00019421	0.0011975	1	0.0010711
2.725	0.42486	0.02184	0.38069	0.0014633	0.00019232	0.0010367	1	0.0010705
2.825	0.42486	0.02184	0.38047	0.0015302	0.00018911	0.00093573	1	0.0010698
2.925	0.42486	0.02184	0.38025	0.0015482	0.00018433	0.00090881	1	0.0010691
3.025	0.42486	0.02184	0.38004	0.0015175	0.00017895	0.00097261	1	0.0010683
3.125	0.42486	0.02184	0.37987	0.0014419	0.00017362	0.0011095	1	0.0010676
3.225	0.42486	0.02184	0.37974	0.0013279	0.00016819	0.0012869	1	0.001067
3.325	0.42486	0.02184	0.37967	0.0011841	0.00016287	0.0014827	1	0.0010666
3.425	0.42486	0.02184	0.37966	0.0010213	0.00015765	0.0016808	1	0.0010663
3.525	0.42486	0.02184	0.37971	0.00085093	0.00015244	0.0018705	1	0.0010664
3.625	0.42486	0.02184	0.37983	0.00068444	0.00014708	0.00204	1	0.0010666
3.725	0.42486	0.02184	0.38001	0.00053109	0.0001416	0.0021809	1	0.001067
3.825	0.42486	0.02184	0.38024	0.00039696	0.00013594	0.0022863	1	0.0010677
3.925	0.42486	0.02184	0.38052	0.00028511	0.00013038	0.0023555	1	0.0010686
4.025	0.42486	0.02184	0.38082	0.00019553	0.00012495	0.0023958	1	0.0010698
4.125	0.42486	0.02184	0.38115	0.00012557	0.00011943	0.0024121	1	0.0010712
4.225	0.42486	0.02184	0.38149	7.2192e-05	0.00011349	0.0024122	1	0.0010729
4.325	0.42486	0.02184	0.38185	3.258e-05	0.00010726	0.0024051	1	0.0010747
4.425	0.42486	0.02184	0.38222	5.4248e-06	0.00010098	0.0023954	1	0.0010764
4.525	0.42486	0.02184	0.3826	-9.5397e-06	9.4995e-05	0.0023839	1	0.001078
4.625	0.42486	0.02184	0.38299	-1.1916e-05	8.9545e-05	0.0023665	1	0.0010792
4.725	0.42486	0.02184	0.38339	-1.0698e-06	8.4654e-05	0.0023382	1	0.0010802
4.825	0.42486	0.02184	0.38379	2.3434e-05	8.0212e-05	0.0022963	1	0.0010808
4.925	0.42486	0.02184	0.38419	6.1852e-05	7.6137e-05	0.0022393	1	0.0010814
5.025	0.42486	0.02184	0.38458	0.00011376	7.2303e-05	0.0021675	1	0.0010819
5.125	0.42486	0.02184	0.38495	0.00017791	6.8679e-05	0.0020829	1	0.0010826
5.225	0.42486	0.02184	0.38531	0.00025239	6.518e-05	0.0019881	1	0.0010835
5.325	0.42486	0.02184	0.38565	0.00033441	6.1791e-05	0.0018854	1	0.0010846
5.425	0.42486	0.02184	0.38597	0.00042113	5.8518e-05	0.0017782	1	0.0010858
5.525	0.42486	0.02184	0.38627	0.00051007	5.5372e-05	0.0016699	1	0.0010871
5.625	0.42486	0.02184	0.38654	0.00059941	5.2298e-05	0.0015632	1	0.0010884
5.725	0.42486	0.02184	0.3868	0.00068779	4.916e-05	0.0014596	1	0.0010899
5.825	0.42486	0.02184	0.38704	0.00077414	4.5906e-05	0.0013592	1	0.0010914
5.925	0.42486	0.02184	0.38726	0.00085768	4.2575e-05	0.0012626	1	0.001093
6.025	0.42486	0.02184	0.38746	0.00093783	3.9298e-05	0.0011708	1	0.0010946
6.125	0.42486	0.02184	0.38765	0.0010145	3.6143e-05	0.0010847	1	0.0010963
6.225	0.42486	0.02184	0.38783	0.0010879	3.316e-05	0.001004	1	0.0010979
6.325	0.42486	0.02184	0.38799	0.0011585	3.03e-05	0.00092752	1	0.0010995
6.425	0.42486	0.02184	0.38814	0.001227	2.7541e-05	0.00085421	1	0.0011011
6.525	0.42486	0.02184	0.38827	0.0012945	2.4892e-05	0.00078433	1	0.0011025
6.625	0.42486	0.02184	0.3884	0.0013617	2.2334e-05	0.00071681	1	0.0011039
6.725	0.42486	0.02184	0.38851	0.0014298	1.9848e-05	0.00065116	1	0.0011051
6.825	0.42486	0.02184	0.38861	0.0014994	1.741e-05	0.00058664	1	0.0011063
6.925	0.42486	0.02184	0.3887	0.001571	1.5023e-05	0.00052281	1	0.0011074
7.025	0.42486	0.02184	0.38877	0.0016447	1.2696e-05	0.0004606	1	0.0011085
7.125	0.42486	0.02184	0.38883	0.0017201	1.0431e-05	0.00040235	1	0.0011097
7.225	0.42486	0.02184	0.38887	0.0017968	8.1793e-06	0.00035146	1	0.0011108
7.325	0.42486	0.02184	0.38889	0.0018739	5.9107e-06	0.00031408	1	0.0011119
7.425	0.42486	0.02184	0.3889	0.0019506	3.6421e-06	0.00029715	1	0.001113
7.525	0.42486	0.02184	0.38888	0.0020264	1.4356e-06	0.00030509	1	0.0011141
7.625	0.42486	0.02184	0.38885	0.002101	-6.4155e-07	0.00033603	1	0.0011153
7.725	0.42486	0.02184	0.38881	0.0021742	-2.5819e-06	0.0003842	1	0.0011166
7.825	0.42486	0.02184	0.38874	0.0022456	-4.3739e-06	0.00044365	1	0.0011179
7.925	0.42486	0.02184	0.38866	0.0023149	-5.9827e-06	0.00050984	1	0.0011195
8.025	0.42486	0.02184	0.38856	0.0023814	-7.4054e-06	0.00057845	1	0.001121
8.125	0.42486	0.02184	0.38844	0.0024444	-8.6647e-06	0.00064624	1	0.0011225
8.225	0.42486	0.02184	0.3883	0.0025032	-9.7769e-06	0.00071118	1	0.0011237
8.325	0.42486	0.02184	0.38815	0.0025571	-1.0785e-05	0.00077154	1	0.0011245
8.425	0.42486	0.02184	0.38799	0.0026053	-1.1704e-05	0.00082481	1	0.0011251
8.525	0.42486	0.02184	0.38781	0.0026472	-1.2574e-05	0.0008692	1	0.0011254
8.625	0.42486	0.02184	0.38762	0.0026821	-1.3468e-05	0.00090436	1	0.0011256
8.725	0.42486	0.02184	0.38743	0.0027101	-1.4424e-05	0.00093017	1	0.0011256
8.825	0.42486	0.02184	0.38723	0.0027313	-1.5507e-05	0.00094835	1	0.0011256
8.925	0.42486	0.02184	0.38703	0.0027466	-1.6669e-05	0.00095849	1	0.0011256
9.025	0.42486	0.02184	0.38683	0.0027572	-1.795e-05	0.00096197	1	0.0011258
9.125	0.42486	0.02184	0.38664	0.0027646	-1.9348e-05	0.00096161	1	0.0011262
9.225	0.42486	0.02184	0.38645	0.0027706	-2.0809e-05	0.00095945	1	0.0011269
9.325	0.42486	0.02184	0.38626	0.0027765	-2.2288e-05	0.00095748	1	0.0011281
9.425	0.42486	0.02184	0.38608	0.0027835	-2.3734e-05	0.00095772	1	0.0011297
9.525	0.42486	0.02184	0.3859	0.0027923	-2.5103e-05	0.00096157	1	0.0011316
9.625	0.42486	0.02184	0.38572	0.0028035	-2.643e-05	0.00097012	1	0.0011334
9.725	0.42486	0.02184	0.38554	0.0028169	-2.7645e-05	0.00098242	1	0.001135
9.825	0.42486	0.02184	0.38536	0.0028325	-2.874e-05	0.00099712	1	0.0011362
9.925	0.42486	0.02184	0.38518	0.0028496	-2.9749e-05	0.0010123	1	0.0011367
10.025	0.42486	0.02184	0.385	0.0028675	-3.0714e-05	0.0010265	1	0.0011366
10.125	0.42486	0.02184	0.38482	0.0028857	-3.1737e-05	0.0010382	1	0.0011359
10.225	0.42486	0.02184	0.38464	0.0029036	-3.2939e-05	0.0010457	1	0.0011344
10.325	0.42486	0.02184	0.38446	0.0029204	-3.4299e-05	0.0010487	1	0.0011325
10.425	0.42486	0.02184	0.38428	0.002936	-3.5719e-05	0.0010482	1	0.0011303
10.525	0.42486	0.02184	0.38411	0.0029505	-3.7218e-05	0.0010458	1	0.001128
10.625	0.42486	0.02184	0.38394	0.0029639	-3.8805e-05	0.001043	1	0.0011258
10.725	0.42486	0.02184	0.38378	0.0029763	-4.0305e-05	0.001039	1	0.0011238
10.825	0.42486	0.02184	0.38362	0.0029877	-4.1483e-05	0.0010361	1	0.0011221
10.925	0.42486	0.02184	0.38347	0.0029977	-4.215e-05	0.0010374	1	0.001121
11.025	0.42486	0.02184	0.38331	0.003006	-4.2056e-05	0.0010458	1	0.0011203
11.125	0.42486	0.02184	0.38316	0.0030107	-4.0581e-05	0.0010636	1	0.0011201
11.225	0.42486	0.02184	0.38299	0.0030089	-3.6912e-05	0.0010946	1	0.0011202
11.325	0.42486	0.02184	0.38281	0.002997	-3.0595e-05	0.0011462	1	0.0011207
11.425	0.42486	0.021841	0.38259	0.0029681	-2.3113e-05	0.0012627	1	0.0011212
11.525	0.42486	0.02184	0.38235	0.0029166	-2.8739e-05	0.0017123	1	0.0011218
11.625	0.42486	0.021821	0.38232	0.0028531	-5.5516e-05	0.003163	1	0.0011223
11.723	0.4249	0.021527	0.38361	0.0027432	-0.00030987	0.014175	1	0.0011234
-4.5785	0.52503	0.021517	0.44212	-1.6617e-06	6.032e-05	0.0064797	1	0.0010085
-4.4786	0.52511	0.021714	0.44094	-7.2472e-05	0.00050905	0.00031549	1	0.001035
-4.3758	0.52513	0.021873	0.43983	-9.6731e-05	0.00052311	0.00027406	1	0.001062
-4.2751	0.52514	0.021865	0.43829	-0.00010863	0.00058824	0.00052166	1	0.0010853
-4.175	0.52514	0.021855	0.43689	-0.00011086	0.00063065	0.0003877	1	0.0011057
-4.075	0.52514	0.021852	0.43553	-0.00011357	0.0006469	0.00060702	1	0.0011236
-3.975	0.52514	0.02185	0.43418	-0.00011818	0.00064686	0.00061788	1	0.0011393
-3.875	0.52514	0.02185	0.43283	-0.00012147	0.00063981	0.00061449	1	0.0011529
-3.775	0.52514	0.02185	0.4315	-0.00012169	0.00063323	0.00065978	1	0.0011647
-3.675	0.52514	0.02185	0.4302	-0.00011997	0.00062728	0.00071203	1	0.0011747
-3.575	0.52514	0.02185	0.42892	-0.00011823	0.00061986	0.00073349	1	0.001183
-3.475	0.52514	0.02185	0.42766	-0.00011734	0.00061043	0.00072737	1	0.0011897
-3.375	0.52514	0.02185	0.42641	-0.00011701	0.00059986	0.00071291	1	0.0011951
-3.275	0.52514	0.02185	0.42519	-0.0001167	0.00058896	0.00069934	1	0.0011993
-3.175	0.52514	0.02185	0.42399	-0.0001162	0.00057795	0.00068587	1	0.0012025
-3.075	0.52514	0.02185	0.42281	-0.00011557	0.00056678	0.00066943	1	0.0012051
-2.975	0.52514	0.02185	0.42165	-0.00011493	0.00055539	0.00064948	1	0.0012071
-2.875	0.52514	0.02185	0.42051	-0.00011429	0.00054377	0.00062689	1	0.0012085
-2.775	0.52514	0.02185	0.41939	-0.0001136	0.00053201	0.00060362	1	0.0012093
-2.675	0.52514	0.02185	0.41829	-0.00011285	0.00052017	0.00058048	1	0.0012092
-2.575	0.52514	0.02185	0.41722	-0.00011204	0.00050836	0.00055742	1	0.0012086
-2.475	0.52514	0.02185	0.41616	-0.0001112	0.00049665	0.00053391	1	0.0012074
-2.375	0.52514	0.02185	0.41513	-0.00011034	0.00048511	0.00050984	1	0.0012058
-2.275	0.52514	0.02185	0.41411	-0.00010945	0.00047383	0.00048544	1	0.0012039
-2.175	0.52514	0.02185	0.41312	-0.00010853	0.00046285	0.00046094	1	0.0012017
-2.075	0.52514	0.02185	0.41214	-0.0001076	0.0004522	0.00043655	1	0.0011995
-1.975	0.52514	0.02185	0.41118	-0.00010664	0.00044186	0.00041253	1	0.0011972
-1.875	0.52514	0.02185	0.41024	-0.00010567	0.00043174	0.00038883	1	0.0011949
-1.775	0.52514	0.02185	0.40932	-0.00010469	0.00042172	0.00036544	1	0.0011924
-1.675	0.52514	0.02185	0.40841	-0.00010367	0.00041177	0.00034299	1	0.0011897
-1.575	0.52514	0.02185	0.40752	-0.00010258	0.00040191	0.00032178	1	0.0011868
-1.475	0.52514	0.02185	0.40665	-0.00010139	0.00039219	0.00030194	1	0.0011837
-1.375	0.52514	0.02185	0.40579	-0.00010007	0.0003827	0.00028373	1	0.0011804
-1.275	0.52514	0.02185	0.40496	-9.8596e-05	0.00037338	0.0002664	1	0.001177
-1.175	0.52514	0.02185	0.40414	-9.6911e-05	0.00036417	0.00024994	1	0.0011735
-1.075	0.52514	0.02185	0.40334	-9.4933e-05	0.00035502	0.00023417	1	0.00117
-0.975	0.52514	0.02185	0.40255	-9.2551e-05	0.0003459	0.00021908	1	0.0011666
-0.875	0.52514	0.02185	0.40178	-8.9593e-05	0.00033677	0.00020483	1	0.0011632
-0.775	0.52514	0.02185	0.40103	-8.5798e-05	0.00032746	0.00019137	1	0.0011598
-0.675	0.52514	0.02185	0.4003	-8.0714e-05	0.00031782	0.00017955	1	0.0011564
-0.575	0.52514	0.02185	0.39959	-7.3653e-05	0.00030786	0.00017035	1	0.001153
-0.475	0.52514	0.02185	0.3989	-6.3599e-05	0.00029788	0.00016594	1	0.0011496
-0.375	0.52514	0.02185	0.39823	-4.9095e-05	0.00028824	0.00016883	1	0.0011462
-0.275	0.52514	0.02185	0.39759	-2.8044e-05	0.00027923	0.00018334	1	0.0011431
-0.175	0.52514	0.02185	0.39696	2.6424e-06	0.00027073	0.00021499	1	0.0011403
-0.075	0.52514	0.02185	0.39636	4.7554e-05	0.00026223	0.00027114	1	0.0011379
0.025	0.52514	0.02185	0.39578	0.00011344	0.00025371	0.00035928	1	0.0011357
0.125	0.52514	0.02185	0.39522	0.00021029	0.00024539	0.00049731	1	0.0011335
0.225	0.52514	0.02185	0.39468	0.0003533	0.0002369	0.00071225	1	0.0011313
0.325	0.52514	0.02185	0.39416	0.00056534	0.00022789	0.0010341	1	0.0011289
0.425	0.52514	0.02185	0.39365	0.00087986	0.00021889	0.0015107	1	0.0011263
0.525	0.52514	0.02185	0.39313	0.0013438	0.00021199	0.0022112	1	0.0011235
0.625	0.52514	0.02185	0.39254	0.0020178	0.00021136	0.0032169	1	0.0011208
0.725	0.52513	0.02185	0.39175	0.0029625	0.00022264	0.0045877	1	0.0011184
0.82501	0.5251	0.021849	0.39056	0.0041866	0.0002527	0.0061884	1	0.0011162
0.92502	0.52505	0.021846	0.38871	0.0055122	0.00030708	0.0075306	1	0.0011138
1.025	0.52499	0.021841	0.38604	0.0064348	0.00035535	0.0086282	1	0.0011108
1.125	0.52496	0.021836	0.38269	0.0062282	0.00034793	0.010705	1	0.0011068
1.225	0.52496	0.021834	0.37932	0.0047225	0.00032173	0.010677	1	0.0011017
1.325	0.52496	0.021834	0.37724	0.0027463	0.00032612	0.0071715	1	0.001096
1.425	0.52496	0.021834	0.37708	0.0011035	0.00036714	0.0076742	1	0.0010905
1.525	0.52497	0.021834	0.37804	-5.5161e-05	0.00036993	0.0081494	1	0.0010861
1.625	0.52497	0.021832	0.37903	-0.00064256	0.00033614	0.0065469	1	0.0010827
1.725	0.52497	0.02183	0.37977	-0.00075427	0.0003041	0.0051753	1	0.0010802
1.825	0.52497	0.021829	0.38028	-0.00063717	0.00029122	0.0043669	1	0.0010782
1.925	0.52497	0.021828	0.38063	-0.00046078	0.00028756	0.0039258	1	0.0010764
2.025	0.52497	0.021827	0.3809	-0.00023261	0.00029078	0.0037399	1	0.0010749
2.125	0.52497	0.021827	0.38109	8.1371e-05	0.00030334	0.003621	1	0.0010736
2.225	0.52497	0.021827	0.38117	0.00045219	0.00031758	0.0033703	1	0.0010727
2.325	0.52497	0.021826	0.38113	0.00081338	0.00032625	0.0029922	1	0.0010719
2.425	0.52497	0.021826	0.38099	0.0011204	0.00033061	0.0026337	1	0.0010713
2.525	0.52497	0.021826	0.38078	0.0013653	0.00033472	0.0023814	1	0.0010708
2.625	0.52497	0.021826	0.38053	0.0015529	0.00033782	0.0021921	1	0.0010702
2.725	0.52497	0.021826	0.38023	0.0016808	0.00033792	0.0020357	1	0.0010695
2.825	0.52497	0.021826	0.37992	0.0017436	0.00033467	0.0019332	1	0.0010687
2.925	0.52497	0.021826	0.37961	0.0017384	0.00032946	0.0019219	1	0.0010679
3.025	0.52497	0.021826	0.37932	0.0016679	0.00032346	0.0020097	1	0.001067
3.125	0.52497	0.021826	0.37907	0.0015387	0.00031683	0.0021707	1	0.0010661
3.225	0.52497	0.021826	0.37887	0.0013593	0.00030969	0.0023759	1	0.0010652
3.325	0.52497	0.021826	0.37874	0.0011415	0.00030223	0.0026037	1	0.0010646
3.425	0.52497	0.021826	0.37868	0.00089995	0.00029462	0.0028375	1	0.001064
3.525	0.52497	0.021826	0.3787	0.00065104	0.00028634	0.0030519	1	0.0010638
3.625	0.52497	0.021826	0.3788	0.00041099	0.00027732	0.003229	1	0.0010638
3.725	0.52497	0.021826	0.37898	0.00019355	0.00026783	0.0033562	1	0.0010641
3.825	0.52497	0.021826	0.3792	8.0111e-06	0.00025852	0.0034331	1	0.0010646
3.925	0.52497	0.021826	0.37947	-0.00014282	0.00024965	0.0034646	1	0.0010655
4.025	0.52497	0.021826	0.37977	-0.00026108	0.00024086	0.0034579	1	0.0010668
4.125	0.52497	0.021826	0.38009	-0.00035283	0.0002321	0.0034266	1	0.0010684
4.225	0.52497	0.021826	0.38042	-0.00042457	0.00022324	0.0033879	1	0.0010704
4.325	0.52497	0.021826	0.38076	-0.00048077	0.00021453	0.0033544	1	0.0010724
4.425	0.52497	0.021826	0.38111	-0.00052334	0.00020609	0.003328	1	0.0010744
4.525	0.52497	0.021826	0.38148	-0.0005516	0.00019817	0.0033043	1	0.001076
4.625	0.52497	0.021826	0.38186	-0.00056398	0.00019088	0.0032755	1	0.0010772
4.725	0.52497	0.021826	0.38225	-0.00055914	0.00018422	0.0032354	1	0.001078
4.825	0.52497	0.021826	0.38264	-0.00053623	0.00017809	0.0031805	1	0.0010783
4.925	0.52497	0.021826	0.38302	-0.00049475	0.00017256	0.0031099	1	0.0010785
5.025	0.52497	0.021826	0.3834	-0.00043485	0.00016751	0.0030236	1	0.0010787
5.125	0.52497	0.021826	0.38376	-0.00035799	0.00016278	0.0029219	1	0.0010791
5.225	0.52497	0.021826	0.3841	-0.00026719	0.00015827	0.0028082	1	0.0010798
5.325	0.52497	0.021826	0.38442	-0.00016608	0.000154	0.0026877	1	0.0010808
5.425	0.52497	0.021826	0.38472	-5.8546e-05	0.00014998	0.0025651	1	0.0010819
5.525	0.52497	0.021826	0.385	5.1952e-05	0.00014623	0.0024441	1	0.0010831
5.625	0.52497	0.021826	0.38525	0.00016268	0.00014265	0.0023268	1	0.0010843
5.725	0.52497	0.021826	0.38548	0.00027162	0.00013916	0.0022153	1	0.0010856
5.825	0.52497	0.021826	0.38569	0.00037744	0.00013561	0.0021104	1	0.001087
5.925	0.52497	0.021826	0.38588	0.00047934	0.00013196	0.0020118	1	0.0010886
6.025	0.52497	0.021826	0.38606	0.00057681	0.0001283	0.0019196	1	0.0010902
6.125	0.52497	0.021826	0.38623	0.00066979	0.00012474	0.001834	1	0.0010918
6.225	0.52497	0.021826	0.38638	0.00075871	0.00012133	0.0017542	1	0.0010933
6.325	0.52497	0.021826	0.38653	0.00084442	0.00011807	0.0016791	1	0.0010948
6.425	0.52497	0.021826	0.38666	0.00092764	0.00011488	0.0016069	1	0.0010962
6.525	0.52497	0.021826	0.38678	0.0010093	0.00011178	0.0015373	1	0.0010974
6.625	0.52497	0.021826	0.38689	0.0010908	0.00010876	0.0014697	1	0.0010986
6.725	0.52497	0.021826	0.38699	0.0011733	0.00010582	0.0014029	1	0.0010998
6.825	0.52497	0.021826	0.38708	0.0012582	0.00010291	0.0013349	1	0.001101
6.925	0.52497	0.021826	0.38715	0.0013462	9.9936e-05	0.0012624	1	0.0011022
7.025	0.52497	0.021826	0.38722	0.0014377	9.6948e-05	0.0011848	1	0.0011035
7.125	0.52497	0.021826	0.38727	0.0015324	9.3972e-05	0.0011023	1	0.0011047
7.225	0.52497	0.021826	0.3873	0.0016296	9.0973e-05	0.0010152	1	0.0011059
7.325	0.52497	0.021826	0.38731	0.0017279	8.7956e-05	0.00092589	1	0.0011071
7.425	0.52497	0.021826	0.38731	0.0018259	8.4971e-05	0.00083738	1	0.0011081
7.525	0.52497	0.021826	0.38729	0.0019229	8.2046e-05	0.00075189	1	0.0011091
7.625	0.52497	0.021826	0.38725	0.0020183	7.9393e-05	0.00067224	1	0.0011101
7.725	0.52497	0.021826	0.3872	0.002112	7.714e-05	0.00059829	1	0.0011113
7.825	0.52497	0.021826	0.38713	0.0022036	7.5299e-05	0.00052874	1	0.0011128
7.925	0.52497	0.021826	0.38704	0.0022923	7.3837e-05	0.00046311	1	0.0011145
8.025	0.52497	0.021826	0.38694	0.0023773	7.2759e-05	0.00040186	1	0.0011163
8.125	0.52497	0.021826	0.38682	0.0024573	7.207e-05	0.00034576	1	0.0011181
8.225	0.52497	0.021826	0.38669	0.0025314	7.1721e-05	0.00029548	1	0.0011195
8.325	0.52497	0.021826	0.38654	0.0025983	7.1727e-05	0.00025039	1	0.0011205
8.425	0.52497	0.021826	0.38638	0.0026568	7.1983e-05	0.00020947	1	0.0011211
8.525	0.52497	0.021826	0.3862	0.0027061	7.2423e-05	0.00017129	1	0.0011214
8.625	0.52497	0.021826	0.38603	0.0027458	7.2834e-05	0.00013528	1	0.0011215
8.725	0.52497	0.021826	0.38584	0.0027764	7.3029e-05	0.00010139	1	0.0011215
8.825	0.52497	0.021826	0.38566	0.0027985	7.2866e-05	7.0688e-05	1	0.0011213
8.925	0.52497	0.021826	0.38548	0.0028134	7.2278e-05	4.3962e-05	1	0.0011212
9.025	0.52497	0.021826	0.3853	0.0028226	7.1347e-05	2.709e-05	1	0.0011211
9.125	0.52497	0.021826	0.38513	0.0028279	7.0253e-05	3.1691e-05	1	0.0011213
9.225	0.52497	0.021826	0.38497	0.0028315	6.9077e-05	5.0026e-05	1	0.001122
9.325	0.52497	0.021826	0.38482	0.0028352	6.7834e-05	7.0129e-05	1	0.0011231
9.425	0.52497	0.021826	0.38467	0.0028409	6.6607e-05	8.8916e-05	1	0.0011249
9.525	0.52497	0.021826	0.38453	0.0028495	6.5491e-05	0.00010491	1	0.0011271
9.625	0.52497	0.021826	0.38439	0.0028618	6.4573e-05	0.00011705	1	0.0011296
9.725	0.52497	0.021826	0.38426	0.0028776	6.3872e-05	0.00012489	1	0.0011322
9.825	0.52497	0.021826	0.38412	0.0028962	6.3366e-05	0.00012738	1	0.0011345
9.925	0.52497	0.021826	0.38399	0.0029165	6.317e-05	0.00012795	1	0.0011362
10.025	0.52497	0.021826	0.38385	0.0029374	6.3323e-05	0.00012814	1	0.0011372
10.125	0.52497	0.021826	0.38372	0.0029573	6.3629e-05	0.00013074	1	0.0011372
10.225	0.52497	0.021826	0.38358	0.002975	6.3982e-05	0.00013932	1	0.0011365
10.325	0.52497	0.021826	0.38345	0.0029905	6.43e-05	0.00015588	1	0.0011349
10.425	0.52497	0.021826	0.38332	0.0030039	6.4545e-05	0.00017922	1	0.0011328
10.525	0.52497	0.021826	0.3832	0.0030156	6.4652e-05	0.00020731	1	0.0011303
10.625	0.52497	0.021826	0.38309	0.003026	6.4635e-05	0.00023875	1	0.0011279
10.725	0.52497	0.021826	0.38299	0.0030355	6.4805e-05	0.00027142	1	0.0011256
10.825	0.52497	0.021826	0.38289	0.0030445	6.5269e-05	0.0003012	1	0.0011236
10.925	0.52497	0.021826	0.3828	0.0030527	6.6334e-05	0.00032656	1	0.0011221
11.025	0.52497	0.021826	0.38271	0.0030597	6.8395e-05	0.00034468	1	0.001121
11.125	0.52497	0.021826	0.38262	0.0030646	7.174e-05	0.00034903	1	0.0011204
11.225	0.52497	0.021827	0.38251	0.0030648	7.7179e-05	0.00033622	1	0.0011203
11.325	0.52497	0.021827	0.38239	0.0030586	8.5447e-05	0.00030757	1	0.0011205
11.425	0.52497	0.021828	0.38224	0.0030442	9.4697e-05	0.00023513	1	0.0011211
11.525	0.52497	0.021828	0.38206	0.0030198	8.9698e-05	0.00027828	1	0.0011219
11.624	0.52497	0.021811	0.38209	0.0029947	6.4954e-05	0.0016541	1	0.0011228
11.723	0.52498	0.021521	0.38353	0.0029171	-0.00022569	0.013142	1	0.0011263
-4.5784	0.6253	0.021555	0.44211	-6.0311e-06	6.0409e-05	0.006477	1	0.0010086
-4.4785	0.62577	0.021724	0.44097	-0.00023686	0.00050873	0.00067608	1	0.001035
-4.3758	0.62593	0.021876	0.4399	-0.00032172	0.00052761	0.00029944	1	0.001062
-4.2751	0.62595	0.021868	0.4384	-0.00034604	0.00059453	0.00039243	1	0.0010853
-4.175	0.62595	0.02186	0.437	-0.00033911	0.00063263	0.0003783	1	0.0011058
-4.075	0.62595	0.021857	0.43564	-0.00034418	0.00064651	0.00057942	1	0.0011237
-3.975	0.62595	0.021856	0.43428	-0.00035823	0.00064849	0.00064551	1	0.0011394
-3.875	0.62595	0.021856	0.43294	-0.00036695	0.00064523	0.00069215	1	0.0011531
-3.775	0.62595	0.021856	0.43161	-0.00036629	0.00064092	0.00074727	1	0.0011649
-3.675	0.62595	0.021856	0.43031	-0.00036149	0.00063555	0.00078757	1	0.0011749
-3.575	0.62595	0.021856	0.42903	-0.00035796	0.00062841	0.00080442	1	0.0011833
-3.475	0.62595	0.021856	0.42777	-0.00035703	0.00061976	0.00080752	1	0.00119
-3.375	0.62595	0.021856	0.42652	-0.00035734	0.00061027	0.00080661	1	0.0011954
-3.275	0.62595	0.021856	0.4253	-0.00035744	0.00060035	0.0008026	1	0.0011996
-3.175	0.62595	0.021856	0.42409	-0.0003569	0.00059007	0.00079402	1	0.001203
-3.075	0.62595	0.021856	0.42291	-0.00035605	0.0005795	0.00078096	1	0.0012056
-2.975	0.62595	0.021856	0.42175	-0.00035514	0.0005687	0.00076483	1	0.0012076
-2.875	0.62595	0.021856	0.4206	-0.00035413	0.00055773	0.00074688	1	0.001209
-2.775	0.62595	0.021856	0.41948	-0.00035288	0.00054661	0.00072803	1	0.0012099
-2.675	0.62595	0.021856	0.41838	-0.00035135	0.0005354	0.00070871	1	0.0012098
-2.575	0.62595	0.021856	0.4173	-0.00034954	0.00052418	0.00068892	1	0.0012092
-2.475	0.62595	0.021856	0.41624	-0.00034752	0.00051303	0.00066834	1	0.001208
-2.375	0.62595	0.021856	0.4152	-0.00034537	0.00050203	0.000647	1	0.0012064
-2.275	0.62595	0.021856	0.41417	-0.0003431	0.00049127	0.00062502	1	0.0012044
-2.175	0.62595	0.021856	0.41317	-0.00034068	0.00048079	0.00060252	1	0.0012023
-2.075	0.62595	0.021856	0.41219	-0.00033812	0.00047059	0.00057956	1	0.0012001
-1.975	0.62595	0.021856	0.41122	-0.00033548	0.00046069	0.00055655	1	0.0011978
-1.875	0.62595	0.021856	0.41027	-0.00033287	0.00045099	0.00053367	1	0.0011954
-1.775	0.62595	0.021856	0.40933	-0.0003303	0.00044137	0.00051104	1	0.0011929
-1.675	0.62595	0.021856	0.40841	-0.00032773	0.00043179	0.00048892	1	0.0011902
-1.575	0.62595	0.021856	0.40751	-0.0003251	0.00042227	0.00046761	1	0.0011873
-1.475	0.62595	0.021856	0.40663	-0.00032235	0.00041285	0.00044735	1	0.0011841
-1.375	0.62595	0.021856	0.40576	-0.0003194	0.00040361	0.00042817	1	0.0011808
-1.275	0.62595	0.021856	0.40491	-0.00031617	0.0003945	0.00040962	1	0.0011773
-1.175	0.62595	0.021856	0.40407	-0.00031258	0.00038547	0.00039175	1	0.0011738
-1.075	0.62595	0.021856	0.40325	-0.00030855	0.00037651	0.00037466	1	0.0011703
-0.975	0.62595	0.021856	0.40245	-0.000304	0.00036761	0.00035865	1	0.0011668
-0.875	0.62595	0.021856	0.40167	-0.00029889	0.00035871	0.00034408	1	0.0011634
-0.775	0.62595	0.021856	0.4009	-0.00029309	0.00034966	0.00033121	1	0.0011599
-0.675	0.62595	0.021856	0.40015	-0.00028613	0.00034027	0.00032089	1	0.0011565
-0.575	0.62595	0.021856	0.39942	-0.00027729	0.00033055	0.00031405	1	0.001153
-0.475	0.62595	0.021856	0.39871	-0.00026558	0.00032077	0.00031272	1	0.0011495
-0.375	0.62595	0.021856	0.39803	-0.00024973	0.00031136	0.00031952	1	0.0011461
-0.275	0.62595	0.021856	0.39737	-0.00022803	0.00030264	0.00033793	1	0.0011429
-0.175	0.62595	0.021856	0.39673	-0.00019802	0.00029449	0.00037204	1	0.00114
-0.075	0.62595	0.021856	0.39612	-0.00015583	0.00028643	0.00042913	1	0.0011375
0.025	0.62595	0.021856	0.39554	-9.5089e-05	0.00027818	0.00052221	1	0.0011352
0.125	0.62595	0.021856	0.39499	-6.2966e-06	0.00026985	0.00066148	1	0.0011329
0.225	0.62595	0.021856	0.39449	0.00012388	0.00026153	0.00087127	1	0.0011306
0.325	0.62595	0.021856	0.39404	0.00031589	0.00025301	0.0011883	1	0.0011281
0.425	0.62595	0.021856	0.39365	0.00060483	0.00024431	0.0016696	1	0.0011255
0.525	0.62595	0.021856	0.39331	0.001051	0.0002365	0.0024158	1	0.0011226
0.625	0.62595	0.021856	0.393	0.0017557	0.00023451	0.0036173	1	0.0011201
0.72501	0.62592	0.021857	0.39261	0.0028829	0.00024923	0.0055831	1	0.0011179
0.82503	0.62582	0.021857	0.39185	0.0046539	0.0002915	0.0086565	1	0.0011162
0.92511	0.62553	0.021857	0.39014	0.0071781	0.00036208	0.01246	1	0.0011143
1.0252	0.62513	0.021849	0.38653	0.0097228	0.0004773	0.016776	1	0.0011117
1.1251	0.62497	0.02184	0.38015	0.010504	0.00056307	0.021805	1	0.0011071
1.225	0.62496	0.021839	0.37428	0.0074905	0.00053823	0.017229	1	0.0011001
1.325	0.62497	0.021843	0.37289	0.0037901	0.00057453	0.013993	1	0.0010924
1.425	0.62498	0.021848	0.37457	0.0010417	0.00061804	0.015756	1	0.0010858
1.525	0.62498	0.021849	0.37656	-0.00061796	0.00052761	0.012287	1	0.0010811
1.625	0.62498	0.021841	0.37812	-0.001049	0.00040685	0.0086868	1	0.0010777
1.725	0.62498	0.021831	0.37911	-0.00088554	0.00036844	0.0062239	1	0.0010753
1.825	0.62499	0.021826	0.37961	-0.00079097	0.00037433	0.0049736	1	0.0010734
1.925	0.62499	0.021823	0.37996	-0.00074234	0.00038268	0.0049283	1	0.0010716
2.025	0.62499	0.021822	0.38029	-0.00049672	0.00039937	0.0050511	1	0.0010701
2.125	0.62499	0.021821	0.38052	-7.2517e-05	0.00042313	0.0047631	1	0.0010689
2.225	0.62499	0.021821	0.38054	0.00038027	0.00043797	0.0041586	1	0.001068
2.325	0.62499	0.021821	0.3804	0.00076874	0.00044384	0.0036289	1	0.0010674
2.425	0.62499	0.021821	0.38016	0.0010867	0.00045121	0.0033465	1	0.0010668
2.525	0.62499	0.021821	0.37986	0.0013516	0.00046059	0.0031673	1	0.0010661
2.625	0.62499	0.021821	0.3795	0.0015568	0.00046555	0.0029563	1	0.0010654
2.725	0.62499	0.021821	0.37911	0.001684	0.00046395	0.0027496	1	0.0010645
2.825	0.62499	0.021821	0.37869	0.0017246	0.00045814	0.0026293	1	0.0010635
2.925	0.62499	0.021821	0.37827	0.0016807	0.00045051	0.002627	1	0.0010625
3.025	0.62499	0.021821	0.37787	0.0015572	0.0004417	0.0027287	1	0.0010613
3.125	0.62499	0.021821	0.37752	0.0013599	0.00043159	0.002913	1	0.0010601
3.225	0.62499	0.021821	0.37723	0.0010981	0.00041999	0.0031503	1	0.001059
3.325	0.62499	0.021821	0.37703	0.00078728	0.00040716	0.0034136	1	0.001058
3.425	0.62499	0.021821	0.37693	0.00044813	0.00039316	0.0036721	1	0.001057
3.525	0.62499	0.021821	0.37692	0.00010527	0.00037771	0.0038916	1	0.0010563
3.625	0.62499	0.021821	0.37701	-0.0002182	0.0003615	0.0040541	1	0.001056
3.725	0.62499	0.021821	0.37719	-0.00050316	0.00034515	0.0041451	1	0.0010561
3.825	0.62499	0.021821	0.37743	-0.00073734	0.00032932	0.0041633	1	0.0010564
3.925	0.62499	0.021821	0.37771	-0.00091906	0.00031413	0.0041167	1	0.0010573
4.025	0.62499	0.021821	0.37802	-0.0010555	0.00029918	0.0040235	1	0.0010589
4.125	0.62499	0.021821	0.37834	-0.0011591	0.00028448	0.0039132	1	0.001061
4.225	0.62499	0.021821	0.37866	-0.0012419	0.00027014	0.0038143	1	0.0010637
4.325	0.62499	0.021821	0.379	-0.0013108	0.0002565	0.003743	1	0.0010662
4.425	0.62499	0.021821	0.37935	-0.0013666	0.00024383	0.0036986	1	0.0010685
4.525	0.62499	0.021821	0.37973	-0.0014064	0.00023208	0.0036661	1	0.0010705
4.625	0.62499	0.021821	0.38012	-0.0014266	0.00022105	0.0036279	1	0.0010717
4.725	0.62499	0.021821	0.38053	-0.0014247	0.00021053	0.0035736	1	0.0010723
4.825	0.62499	0.021821	0.38094	-0.0013992	0.00020067	0.0035037	1	0.0010722
4.925	0.62499	0.021821	0.38136	-0.0013492	0.00019183	0.0034207	1	0.001072
5.025	0.62499	0.021821	0.38177	-0.0012744	0.00018413	0.0033243	1	0.0010719
5.125	0.62499	0.021821	0.38217	-0.0011774	0.00017735	0.0032135	1	0.001072
5.225	0.62499	0.021821	0.38255	-0.0010626	0.00017119	0.003091	1	0.0010726
5.325	0.62499	0.021821	0.38291	-0.00093575	0.00016552	0.0029633	1	0.0010735
5.425	0.62499	0.021821	0.38326	-0.00080226	0.00016032	0.0028374	1	0.0010748
5.525	0.62499	0.021821	0.38358	-0.00066649	0.00015551	0.0027174	1	0.0010762
5.625	0.62499	0.021821	0.38388	-0.00053184	0.00015095	0.0026051	1	0.0010776
5.725	0.62499	0.021821	0.38416	-0.00040092	0.00014649	0.0025011	1	0.0010792
5.825	0.62499	0.021821	0.38443	-0.00027577	0.00014202	0.0024063	1	0.0010809
5.925	0.62499	0.021821	0.38469	-0.00015729	0.00013757	0.0023242	1	0.0010826
6.025	0.62499	0.021821	0.38493	-4.5383e-05	0.00013334	0.0022564	1	0.0010844
6.125	0.62499	0.021821	0.38518	6.0496e-05	0.00012937	0.0022007	1	0.0010861
6.225	0.62499	0.021821	0.38542	0.00016119	0.00012582	0.002156	1	0.0010879
6.325	0.62499	0.021821	0.38565	0.00025765	0.00012264	0.002121	1	0.0010896
6.425	0.62499	0.021821	0.38589	0.00035128	0.0001197	0.0020928	1	0.0010916
6.525	0.62499	0.021821	0.38612	0.00044374	0.00011693	0.0020682	1	0.0010938
6.625	0.62499	0.021821	0.38635	0.00053648	0.00011422	0.0020428	1	0.0010965
6.725	0.62499	0.021821	0.38658	0.00063099	0.00011162	0.0020147	1	0.0010998
6.825	0.62499	0.021821	0.38681	0.00072871	0.00010919	0.0019842	1	0.0011036
6.925	0.62499	0.021821	0.38703	0.00083115	0.00010678	0.001948	1	0.0011077
7.025	0.62499	0.021821	0.38724	0.00093899	0.00010432	0.0019041	1	0.001112
7.125	0.62499	0.021821	0.38744	0.0010519	0.00010177	0.0018517	1	0.0011161
7.225	0.62499	0.021821	0.38763	0.0011686	9.9286e-05	0.0017932	1	0.0011198
7.325	0.62499	0.021821	0.38781	0.001287	9.7097e-05	0.0017338	1	0.0011229
7.425	0.62499	0.021821	0.38797	0.0014046	9.5508e-05	0.0016795	1	0.0011251
7.525	0.62499	0.021821	0.38812	0.0015195	9.5093e-05	0.0016395	1	0.0011267
7.625	0.62499	0.021821	0.38825	0.0016307	9.6223e-05	0.0016191	1	0.0011278
7.725	0.62499	0.021821	0.38838	0.0017374	9.9239e-05	0.0016196	1	0.0011287
7.825	0.62499	0.021821	0.38849	0.0018384	0.00010418	0.0016409	1	0.0011296
7.925	0.62499	0.021821	0.3886	0.0019327	0.0001106	0.0016805	1	0.001131
8.025	0.62499	0.021821	0.3887	0.0020196	0.00011756	0.0017319	1	0.0011329
8.125	0.62499	0.021821	0.38879	0.002099	0.00012413	0.0017812	1	0.0011356
8.225	0.62499	0.021821	0.38887	0.0021714	0.00012975	0.0018171	1	0.0011389
8.325	0.62499	0.021821	0.38895	0.0022359	0.00013467	0.0018402	1	0.0011425
8.425	0.62499	0.021821	0.38901	0.0022905	0.00013936	0.0018585	1	0.0011464
8.525	0.62499	0.021821	0.38907	0.0023333	0.00014418	0.001884	1	0.0011502
8.625	0.62499	0.021821	0.38912	0.0023641	0.00014932	0.0019233	1	0.0011539
8.725	0.62499	0.021821	0.38916	0.002384	0.00015442	0.0019738	1	0.0011571
8.825	0.62499	0.021821	0.38921	0.002395	0.00015886	0.0020282	1	0.0011597
8.925	0.62499	0.021821	0.38925	0.002399	0.0001624	0.0020827	1	0.0011615
9.025	0.62499	0.021821	0.3893	0.0023975	0.00016512	0.0021367	1	0.0011626
9.125	0.62499	0.021821	0.38935	0.0023921	0.00016747	0.0021933	1	0.0011632
9.225	0.62499	0.021821	0.38941	0.0023842	0.00016988	0.0022575	1	0.0011636
9.325	0.62499	0.021821	0.38948	0.0023757	0.00017238	0.0023261	1	0.001164
9.425	0.62499	0.021821	0.38956	0.0023692	0.00017484	0.0023921	1	0.0011647
9.525	0.62499	0.021821	0.38965	0.0023669	0.00017702	0.0024483	1	0.0011662
9.625	0.62499	0.021821	0.38974	0.0023705	0.00017868	0.0024908	1	0.0011687
9.725	0.62499	0.021821	0.38984	0.0023801	0.00017974	0.0025171	1	0.0011724
9.825	0.62499	0.021821	0.38993	0.0023951	0.0001803	0.0025275	1	0.0011767
9.925	0.62499	0.021821	0.39003	0.0024134	0.00018081	0.002528	1	0.001181
10.025	0.62499	0.021821	0.39012	0.002432	0.00018177	0.0025295	1	0.0011851
10.125	0.62499	0.021821	0.3902	0.0024473	0.00018342	0.0025425	1	0.0011893
10.225	0.62499	0.021821	0.39028	0.0024572	0.00018585	0.0025716	1	0.0011936
10.325	0.62499	0.021821	0.39036	0.0024618	0.00018909	0.002618	1	0.0011981
10.425	0.62499	0.021821	0.39045	0.0024623	0.00019289	0.0026782	1	0.0012021
10.525	0.62499	0.021821	0.39054	0.00246	0.00019683	0.0027464	1	0.0012052
10.625	0.62499	0.021821	0.39063	0.0024558	0.00020077	0.0028172	1	0.0012071
10.725	0.62499	0.021821	0.39074	0.0024507	0.00020477	0.0028867	1	0.0012077
10.825	0.62499	0.02182	0.39085	0.0024453	0.00020889	0.002953	1	0.0012075
10.925	0.62499	0.021821	0.39096	0.0024397	0.00021338	0.0030125	1	0.0012058
11.025	0.62499	0.021821	0.39107	0.0024341	0.0002185	0.003062	1	0.0012028
11.125	0.62499	0.021821	0.39119	0.0024279	0.0002247	0.0030955	1	0.0011987
11.225	0.62499	0.021821	0.39129	0.0024198	0.00023312	0.0031116	1	0.0011941
11.325	0.62499	0.021822	0.39137	0.0024093	0.00024463	0.0031139	1	0.0011897
11.425	0.62499	0.021823	0.39142	0.0023962	0.00025695	0.0030784	1	0.0011863
11.525	0.62499	0.021823	0.39145	0.0023825	0.00025567	0.0028176	1	0.0011847
11.624	0.62499	0.021807	0.39168	0.0023813	0.00023485	0.0016366	1	0.001185
11.723	0.62499	0.021518	0.39349	0.0023009	-0.00010275	0.011776	1	0.0011923
-4.5781	0.7265	0.021802	0.44209	-4.8157e-05	6.3986e-05	0.0064508	1	0.0010104
-4.4779	0.72844	0.021629	0.44107	-0.00053126	0.00051645	0.001841	1	0.0010353
-4.3756	0.72891	0.021691	0.44007	-0.00061134	0.00056461	0.00032248	1	0.0010628
-4.2751	0.72897	0.021675	0.43863	-0.00053283	0.00061912	0.00032468	1	0.0010867
-4.175	0.72898	0.021669	0.43719	-0.00050917	0.00064034	0.00027132	1	0.0011076
-4.075	0.72898	0.021668	0.43578	-0.00054796	0.00065409	0.00058493	1	0.0011259
-3.975	0.72898	0.021667	0.4344	-0.00058806	0.00066495	0.00078758	1	0.001142
-3.875	0.72898	0.021667	0.43304	-0.00060367	0.00066908	0.00087966	1	0.0011559
-3.775	0.72898	0.021667	0.43168	-0.00060287	0.00066631	0.00088972	1	0.0011681
-3.675	0.72898	0.021667	0.43034	-0.00060015	0.00066017	0.0008786	1	0.0011783
-3.575	0.72898	0.021667	0.429	-0.00060195	0.00065331	0.0008812	1	0.0011869
-3.475	0.72898	0.021667	0.42768	-0.00060719	0.00064629	0.00089357	1	0.0011938
-3.375	0.72898	0.021667	0.42638	-0.00061275	0.0006387	0.00090115	1	0.0011993
-3.275	0.72898	0.021667	0.4251	-0.00061682	0.00063021	0.00089494	1	0.0012036
-3.175	0.72898	0.021667	0.42383	-0.00061933	0.00062092	0.00087681	1	0.001207
-3.075	0.72898	0.021667	0.42258	-0.00062093	0.00061117	0.00085358	1	0.0012097
-2.975	0.72898	0.021667	0.42134	-0.00062207	0.00060126	0.00082945	1	0.0012117
-2.875	0.72898	0.021667	0.42012	-0.0006228	0.00059124	0.00080485	1	0.0012131
-2.775	0.72898	0.021667	0.41892	-0.00062301	0.00058102	0.0007784	1	0.0012138
-2.675	0.72898	0.021667	0.41773	-0.00062259	0.00057058	0.00075011	1	0.0012136
-2.575	0.72898	0.021667	0.41656	-0.00062152	0.00055998	0.00071993	1	0.0012128
-2.475	0.72898	0.021667	0.4154	-0.00061983	0.00054929	0.00068755	1	0.0012115
-2.375	0.72898	0.021667	0.41426	-0.00061766	0.00053867	0.00065381	1	0.0012097
-2.275	0.72898	0.021667	0.41314	-0.00061514	0.00052819	0.00061947	1	0.0012075
-2.175	0.72898	0.021667	0.41203	-0.00061239	0.00051787	0.00058442	1	0.0012052
-2.075	0.72898	0.021667	0.41093	-0.00060939	0.00050765	0.00054788	1	0.0012027
-1.975	0.72898	0.021667	0.40985	-0.00060591	0.00049749	0.00050975	1	0.0012001
-1.875	0.72898	0.021667	0.40878	-0.00060179	0.00048737	0.00047112	1	0.0011973
-1.775	0.72898	0.021667	0.40772	-0.00059709	0.00047725	0.00043615	1	0.0011944
-1.675	0.72898	0.021667	0.40668	-0.00059196	0.0004671	0.00040422	1	0.0011912
-1.575	0.72898	0.021667	0.40565	-0.00058649	0.00045698	0.00037366	1	0.0011878
-1.475	0.72898	0.021667	0.40464	-0.0005807	0.000447	0.00034512	1	0.0011842
-1.375	0.72898	0.021667	0.40364	-0.00057458	0.00043719	0.00031845	1	0.0011803
-1.275	0.72898	0.021667	0.40266	-0.00056809	0.00042753	0.00029329	1	0.0011763
-1.175	0.72898	0.021667	0.4017	-0.00056111	0.00041793	0.0002692	1	0.0011723
-1.075	0.72898	0.021667	0.40075	-0.00055364	0.0004084	0.00024631	1	0.0011682
-0.975	0.72898	0.021667	0.39982	-0.00054582	0.00039901	0.00022552	1	0.0011642
-0.875	0.72898	0.021667	0.3989	-0.00053791	0.00038969	0.00020752	1	0.0011601
-0.775	0.72898	0.021667	0.39801	-0.00052991	0.00038027	0.00019297	1	0.0011561
-0.675	0.72898	0.021667	0.39713	-0.00052131	0.00037051	0.00018243	1	0.001152
-0.575	0.72898	0.021667	0.39627	-0.00051121	0.00036037	0.00017654	1	0.0011479
-0.475	0.72898	0.021667	0.39543	-0.00049868	0.0003502	0.00017696	1	0.0011439
-0.375	0.72898	0.021667	0.39462	-0.00048312	0.00034059	0.00018714	1	0.0011399
-0.275	0.72898	0.021667	0.39383	-0.00046413	0.00033208	0.00021271	1	0.0011361
-0.175	0.72898	0.021667	0.39308	-0.00044055	0.00032442	0.00025912	1	0.0011327
-0.075	0.72898	0.021667	0.39235	-0.00040981	0.00031677	0.00033008	1	0.0011297
0.025	0.72898	0.021667	0.39166	-0.00036763	0.00030855	0.00043452	1	0.0011268
0.125	0.72898	0.021667	0.39102	-0.00030735	0.00029964	0.0005909	1	0.0011239
0.225	0.72898	0.021667	0.39045	-0.00021857	0.00029022	0.00082594	1	0.0011209
0.325	0.72898	0.021667	0.38997	-8.3725e-05	0.00028053	0.001176	1	0.0011177
0.425	0.72898	0.021667	0.3896	0.00012429	0.00027123	0.0016988	1	0.0011144
0.525	0.72898	0.021667	0.38938	0.00045088	0.00026437	0.0024929	1	0.0011111
0.625	0.72897	0.021671	0.38939	0.00097416	0.00026346	0.0037102	1	0.0011083
0.72501	0.72892	0.021675	0.3897	0.0019056	0.00027445	0.0056562	1	0.0011062
0.8251	0.72861	0.021693	0.39031	0.0037701	0.00029562	0.010106	1	0.0011049
0.92547	0.72742	0.02175	0.39078	0.0081471	0.00037332	0.023739	1	0.0011047
1.0259	0.7253	0.021802	0.38548	0.019941	0.00058805	0.069084	1	0.0011035
1.1254	0.72479	0.021843	0.36954	0.021876	0.00071938	0.059862	1	0.0010982
1.2251	0.72488	0.021873	0.3637	0.010799	0.00029889	0.028832	1	0.0010878
1.325	0.72494	0.021922	0.36582	0.0051086	0.00059901	0.024922	1	0.0010775
1.4249	0.72489	0.021996	0.3692	-0.00015889	0.00075106	0.024369	1	0.0010689
1.525	0.72488	0.022024	0.37291	-0.0018154	0.00026782	0.014894	1	0.001063
1.6251	0.7249	0.021945	0.37522	-0.0010998	-0.00015011	0.005379	1	0.0010586
1.725	0.72498	0.021852	0.37551	-0.00068707	-8.3247e-05	0.0011881	1	0.0010562
1.825	0.72499	0.021831	0.37548	-0.0010029	0.00011673	0.0023306	1	0.0010537
1.925	0.72499	0.021823	0.3758	-0.0010317	0.00018647	0.0032679	1	0.0010513
2.025	0.72499	0.02182	0.37603	-0.00058459	0.00024663	0.0035149	1	0.0010492
2.125	0.72499	0.021819	0.37599	1.6813e-05	0.00031728	0.0031178	1	0.0010476
2.225	0.72499	0.021819	0.3757	0.0005257	0.00035146	0.0024304	1	0.0010463
2.325	0.72499	0.021818	0.3753	0.00091329	0.00036708	0.0021125	1	0.0010453
2.425	0.72499	0.021818	0.37488	0.0012417	0.0003842	0.002062	1	0.0010445
2.525	0.72499	0.021818	0.37444	0.0015245	0.00039741	0.0019386	1	0.0010438
2.625	0.72499	0.021818	0.37397	0.001729	0.00039949	0.0016776	1	0.001043
2.725	0.72499	0.021818	0.37348	0.0018308	0.00039388	0.0014867	1	0.0010421
2.825	0.72499	0.021818	0.37299	0.0018289	0.0003863	0.0014956	1	0.001041
2.925	0.72499	0.021818	0.37252	0.0017304	0.00037718	0.0016631	1	0.0010397
3.025	0.72499	0.021818	0.37211	0.0015371	0.00036665	0.0019413	1	0.0010384
3.125	0.72499	0.021818	0.37176	0.001251	0.00035579	0.0023171	1	0.0010374
3.225	0.72499	0.021818	0.3715	0.00088158	0.00034475	0.0027634	1	0.0010374
3.325	0.72499	0.021818	0.37136	0.00044847	0.00033376	0.0032411	1	0.0010379
3.425	0.72499	0.021818	0.37137	-1.6601e-05	0.00032205	0.0037019	1	0.0010391
3.525	0.72499	0.021818	0.37153	-0.00047639	0.00030979	0.0041173	1	0.0010413
3.625	0.72499	0.021818	0.37185	-0.00089722	0.00029737	0.0044639	1	0.0010447
3.725	0.72499	0.021818	0.37229	-0.0012521	0.00028546	0.0047213	1	0.0010498
3.825	0.72499	0.021818	0.37285	-0.0015267	0.00027482	0.004888	1	0.001057
3.925	0.72499	0.021818	0.37347	-0.001724	0.00026558	0.0049704	1	0.0010656
4.025	0.72499	0.021818	0.37415	-0.0018597	0.00025743	0.0049993	1	0.0010747
4.125	0.72499	0.021818	0.37485	-0.0019609	0.00025034	0.0050244	1	0.0010827
4.225	0.72499	0.021818	0.3756	-0.002051	0.00024566	0.0051068	1	0.001088
4.325	0.72499	0.021818	0.37639	-0.0021406	0.00024537	0.0052851	1	0.0010908
4.425	0.72499	0.021818	0.37724	-0.0022275	0.00024903	0.0055414	1	0.001092
4.525	0.72499	0.021818	0.37817	-0.0023029	0.00025454	0.0058234	1	0.0010921
4.625	0.72499	0.021818	0.37916	-0.0023557	0.00025906	0.0060736	1	0.0010926
4.725	0.72499	0.021818	0.38022	-0.0023791	0.00026151	0.0062658	1	0.0010938
4.825	0.72499	0.021818	0.38132	-0.0023719	0.00026359	0.006421	1	0.0010949
4.925	0.72499	0.021818	0.38246	-0.0023351	0.00026708	0.0065611	1	0.0010963
5.025	0.72499	0.021818	0.38363	-0.0022715	0.00027267	0.0066886	1	0.0010991
5.125	0.72499	0.021818	0.38482	-0.0021851	0.00027944	0.0067947	1	0.0011037
5.225	0.72499	0.021818	0.38601	-0.002081	0.00028588	0.0068738	1	0.0011101
5.325	0.72499	0.021818	0.3872	-0.0019648	0.00029105	0.0069241	1	0.0011184
5.425	0.72499	0.021818	0.38838	-0.0018412	0.00029446	0.00695	1	0.0011283
5.525	0.72499	0.021818	0.38956	-0.0017154	0.0002961	0.0069566	1	0.0011391
5.625	0.72499	0.021818	0.39072	-0.0015911	0.00029604	0.0069496	1	0.0011499
5.725	0.72499	0.021818	0.39188	-0.0014717	0.0002947	0.0069357	1	0.0011609
5.825	0.72499	0.021818	0.39303	-0.0013601	0.00029281	0.0069229	1	0.0011726
5.925	0.72499	0.021818	0.39417	-0.0012583	0.0002914	0.0069227	1	0.0011854
6.025	0.72499	0.021818	0.39531	-0.0011665	0.00029097	0.0069386	1	0.0011978
6.125	0.72499	0.021818	0.39644	-0.0010847	0.00029173	0.0069753	1	0.0012088
6.225	0.72499	0.021818	0.39757	-0.0010117	0.00029341	0.0070261	1	0.0012192
6.325	0.72499	0.021818	0.3987	-0.00094447	0.00029523	0.0070782	1	0.0012301
6.425	0.72499	0.021818	0.39984	-0.00087942	0.00029661	0.0071187	1	0.001243
6.525	0.72499	0.021818	0.40096	-0.0008131	0.00029761	0.0071432	1	0.0012588
6.625	0.72499	0.021818	0.40208	-0.0007425	0.00029816	0.0071515	1	0.0012778
6.725	0.72499	0.021818	0.40319	-0.00066514	0.00029786	0.0071413	1	0.0012989
6.825	0.72499	0.021818	0.40428	-0.00057896	0.00029627	0.0071104	1	0.0013181
6.925	0.72499	0.021818	0.40535	-0.00048208	0.00029267	0.0070498	1	0.0013345
7.025	0.72499	0.021818	0.40639	-0.00037344	0.00028668	0.0069564	1	0.0013474
7.125	0.72499	0.021818	0.40741	-0.00025377	0.00027875	0.0068344	1	0.0013577
7.225	0.72499	0.021818	0.4084	-0.00012667	0.00026973	0.0066983	1	0.001367
7.325	0.72499	0.021818	0.40936	3.0792e-06	0.00026057	0.0065665	1	0.0013767
7.425	0.72499	0.021818	0.41029	0.00013159	0.0002514	0.0064521	1	0.0013876
7.525	0.72499	0.021818	0.4112	0.0002552	0.00024244	0.0063584	1	0.0014003
7.625	0.72499	0.021818	0.4121	0.00037125	0.00023474	0.0062881	1	0.0014127
7.725	0.72499	0.021818	0.41297	0.00047576	0.00022953	0.0062484	1	0.0014231
7.825	0.72499	0.021818	0.41384	0.00056267	0.0002286	0.0062426	1	0.0014314
7.925	0.72499	0.021818	0.41469	0.00062678	0.00023532	0.0062694	1	0.0014352
8.025	0.72499	0.021818	0.41551	0.00066885	0.00025216	0.0063121	1	0.0014346
8.125	0.72499	0.021818	0.41627	0.00069661	0.00027557	0.0063523	1	0.0014288
8.225	0.72499	0.021818	0.41699	0.00072177	0.00029603	0.0063819	1	0.0014196
8.325	0.72499	0.021818	0.41766	0.00075696	0.00030586	0.0063642	1	0.001414
8.425	0.72499	0.021818	0.41829	0.00079968	0.00030512	0.0062683	1	0.0014129
8.525	0.72499	0.021818	0.4189	0.00084005	0.0002982	0.0061062	1	0.0014141
8.625	0.72499	0.021818	0.41948	0.00087042	0.00028956	0.0059097	1	0.0014183
8.725	0.72499	0.021818	0.42003	0.0008877	0.00028232	0.0057159	1	0.001426
8.825	0.72499	0.021818	0.42054	0.00089381	0.00027745	0.0055531	1	0.0014378
8.925	0.72499	0.021818	0.42103	0.0008933	0.00027399	0.0054208	1	0.0014532
9.025	0.72499	0.021818	0.42149	0.00088985	0.00027063	0.0053029	1	0.0014709
9.125	0.72499	0.021818	0.42194	0.00088422	0.00026722	0.0051938	1	0.0014894
9.225	0.72499	0.021818	0.42237	0.00087504	0.00026481	0.0051018	1	0.0015078
9.325	0.72499	0.021818	0.42279	0.00086189	0.0002646	0.0050358	1	0.001527
9.425	0.72499	0.021818	0.42319	0.00084589	0.00026711	0.0049987	1	0.0015437
9.525	0.72499	0.021818	0.42357	0.00082944	0.00027198	0.00499	1	0.0015525
9.625	0.72499	0.021818	0.42395	0.00081667	0.00027759	0.0049981	1	0.001553
9.725	0.72499	0.021818	0.42432	0.00081237	0.00028178	0.0050027	1	0.0015467
9.825	0.72499	0.021818	0.42468	0.00082038	0.00028279	0.0049923	1	0.0015322
9.925	0.72499	0.021818	0.42503	0.00084287	0.00028012	0.0049675	1	0.0015111
10.025	0.72499	0.021818	0.42538	0.00087681	0.0002741	0.0049293	1	0.0014803
10.125	0.72499	0.021818	0.42574	0.00091279	0.0002653	0.0048631	1	0.0014431
10.225	0.72499	0.021818	0.42609	0.00093977	0.00025554	0.0047588	1	0.0014253
10.325	0.72499	0.021818	0.42644	0.00095317	0.00024784	0.0046465	1	0.0014242
10.425	0.72499	0.021818	0.42678	0.0009556	0.00024398	0.0045618	1	0.0014341
10.525	0.72499	0.021818	0.42711	0.00095105	0.0002438	0.004517	1	0.0014563
10.625	0.72499	0.021818	0.42743	0.00094188	0.0002462	0.0045028	1	0.0014827
10.725	0.72499	0.021818	0.42774	0.00092999	0.00024986	0.0045008	1	0.0015067
10.825	0.72499	0.021818	0.42804	0.00091712	0.00025424	0.0045056	1	0.0015282
10.925	0.72499	0.021818	0.42833	0.00090392	0.00025952	0.0044997	1	0.0015467
11.025	0.72499	0.021818	0.42861	0.00088979	0.00026612	0.0044919	1	0.0015621
11.125	0.72499	0.021818	0.42888	0.00087553	0.00027404	0.0044823	1	0.0015731
11.225	0.72499	0.021819	0.42913	0.0008611	0.00028389	0.0044684	1	0.0015783
11.325	0.72499	0.021819	0.42936	0.00084721	0.00029661	0.0044454	1	0.0015784
11.425	0.725	0.021821	0.42955	0.00083333	0.00031172	0.0044169	1	0.0015726
11.525	0.725	0.021822	0.42972	0.0008197	0.0003164	0.0041714	1	0.001559
11.624	0.725	0.021805	0.43008	0.00081797	0.00028258	0.0029069	1	0.0015433
11.723	0.725	0.021516	0.43212	0.00074673	-2.7845e-05	0.012704	1	0.0015352
-4.5759	0.82646	0.023555	0.44141	-0.00012457	0.00012649	0.012049	1	0.0010097
-4.4758	0.82839	0.021683	0.43913	-0.00051049	0.00051436	0.0019062	1	0.0010342
-4.3751	0.82864	0.021426	0.43594	-0.00061752	0.00062317	0.0021327	1	0.0010549
-4.275	0.82867	0.021388	0.43218	-0.00063254	0.00063955	0.0033326	1	0.0010755
-4.175	0.82868	0.021385	0.42827	-0.00065097	0.00065928	0.0029215	1	0.0010953
-4.075	0.82868	0.021384	0.42441	-0.00067814	0.00068781	0.0020023	1	0.0011123
-3.975	0.82868	0.021384	0.42061	-0.00070089	0.00071209	0.001327	1	0.0011266
-3.875	0.82868	0.021384	0.41681	-0.00070982	0.00072258	0.0011098	1	0.0011384
-3.775	0.82868	0.021384	0.413	-0.00070817	0.00072254	0.0011328	1	0.0011478
-3.675	0.82868	0.021384	0.40918	-0.00070293	0.00071873	0.0011611	1	0.0011546
-3.575	0.82868	0.021384	0.40538	-0.00069767	0.00071461	0.0011202	1	0.0011591
-3.475	0.82868	0.021384	0.4016	-0.00069255	0.00071015	0.0010447	1	0.0011613
-3.375	0.82868	0.021384	0.39786	-0.00068671	0.0007045	0.00097626	1	0.0011614
-3.275	0.82868	0.021384	0.39415	-0.00067955	0.00069721	0.00093544	1	0.0011599
-3.175	0.82868	0.021384	0.39047	-0.0006711	0.0006883	0.00091846	1	0.0011572
-3.075	0.82868	0.021384	0.38684	-0.00066152	0.00067806	0.00091482	1	0.0011531
-2.975	0.82868	0.021384	0.38324	-0.00065105	0.00066686	0.000917	1	0.0011478
-2.875	0.82868	0.021384	0.37969	-0.00063985	0.00065495	0.00092293	1	0.0011413
-2.775	0.82868	0.021384	0.37619	-0.00062803	0.00064243	0.00093309	1	0.0011336
-2.675	0.82868	0.021384	0.37273	-0.00061564	0.00062946	0.00094745	1	0.0011248
-2.575	0.82868	0.021384	0.36933	-0.00060279	0.00061618	0.00096659	1	0.0011152
-2.475	0.82868	0.021384	0.36598	-0.00058958	0.00060274	0.00099005	1	0.0011049
-2.375	0.82868	0.021384	0.36267	-0.00057614	0.00058925	0.0010168	1	0.0010941
-2.275	0.82868	0.021384	0.35942	-0.00056267	0.00057594	0.0010467	1	0.001083
-2.175	0.82868	0.021384	0.35622	-0.00054949	0.00056315	0.0011211	1	0.0010716
-2.075	0.82868	0.021384	0.35305	-0.00053685	0.00055097	0.0011874	1	0.0010599
-1.975	0.82868	0.021384	0.34991	-0.00052485	0.00053918	0.0012429	1	0.0010479
-1.875	0.82868	0.021384	0.34681	-0.00051355	0.0005278	0.0012862	1	0.0010354
-1.775	0.82868	0.021384	0.34374	-0.00050295	0.00051703	0.0013167	1	0.0010227
-1.675	0.82868	0.021384	0.34072	-0.00049285	0.00050683	0.0013373	1	0.0010096
-1.575	0.82868	0.021384	0.33772	-0.00048309	0.00049705	0.0013509	1	0.0009964
-1.475	0.82868	0.021384	0.33477	-0.0004736	0.00048756	0.0013591	1	0.0009831
-1.375	0.82868	0.021384	0.33185	-0.00046441	0.00047829	0.0013627	1	0.00096979
-1.275	0.82868	0.021384	0.32897	-0.00045545	0.00046915	0.0013625	1	0.00095649
-1.175	0.82868	0.021384	0.32612	-0.00044647	0.00045993	0.00136	1	0.00094321
-1.075	0.82868	0.021384	0.32332	-0.00043736	0.00045051	0.0013555	1	0.00092997
-0.975	0.82868	0.021384	0.32055	-0.00042837	0.00044108	0.0013479	1	0.00091686
-0.875	0.82868	0.021384	0.31783	-0.00041987	0.00043201	0.0013358	1	0.000904
-0.775	0.82868	0.021384	0.31515	-0.00041185	0.00042345	0.0013188	1	0.00089151
-0.675	0.82868	0.021384	0.31251	-0.00040389	0.00041522	0.001298	1	0.00087936
-0.575	0.82868	0.021384	0.30991	-0.00039531	0.00040692	0.0012757	1	0.0008673
-0.475	0.82868	0.021384	0.30735	-0.00038568	0.00039819	0.001253	1	0.0008552
-0.375	0.82868	0.021384	0.30484	-0.00037493	0.00038874	0.0012287	1	0.00084302
-0.275	0.82868	0.021384	0.30239	-0.00036303	0.0003784	0.001203	1	0.00083091
-0.175	0.82868	0.021384	0.3	-0.00035012	0.00036727	0.0011725	1	0.00081912
-0.075	0.82868	0.021384	0.29769	-0.00033592	0.00035564	0.001132	1	0.00080774
0.025	0.82868	0.021384	0.29545	-0.00031912	0.00034349	0.0010789	1	0.00079673
0.125	0.82868	0.021384	0.29331	-0.00029762	0.00033065	0.0010109	1	0.00078598
0.225	0.82868	0.021384	0.2913	-0.00026903	0.00031714	0.00091923	1	0.00077544
0.325	0.82868	0.021384	0.28945	-0.00022979	0.00030314	0.00079157	1	0.00076533
0.425	0.82868	0.021384	0.28781	-0.00017288	0.0002885	0.00063026	1	0.0007558
0.525	0.82868	0.021385	0.28647	-8.2338e-05	0.00027094	0.00052912	1	0.00074694
0.625	0.82868	0.021387	0.28557	7.6607e-05	0.00024592	0.00092644	1	0.0007389
0.72502	0.82866	0.021394	0.28548	0.00035862	0.00018047	0.0042229	1	0.00073205
0.82519	0.82849	0.021442	0.28604	0.00085692	-8.4887e-05	0.014279	1	0.00072846
0.92598	0.82742	0.02188	0.29222	0.0038739	-0.00022745	0.014333	1	0.00074071
1.027	0.82448	0.02286	0.3045	0.089102	0.0022923	0.17713	1	0.00082614
1.1262	0.82378	0.021828	0.28168	0.029231	-0.00048747	0.10624	1	0.00086422
1.225	0.82443	0.022134	0.2932	0.01913	-0.0015213	0.023746	1	0.00086248
1.3244	0.82455	0.022632	0.29849	0.0070624	0.0024509	0.073311	1	0.00087397
1.425	0.82434	0.023078	0.3143	-0.0065013	0.0017008	0.066531	1	0.00094768
1.5119	0.81134	0.010307	0.32683	-0.0067703	-0.00065232	0.020338	1	0.00099231
1.6257	0.82424	0.022667	0.33792	0.0020767	-0.00099739	0.016983	1	0.0010729
1.7251	0.8249	0.021959	0.34049	0.00061769	0.00086947	0.021321	1	0.0010975
1.825	0.82499	0.021844	0.34539	-0.0011209	0.0013446	0.031789	1	0.0011213
1.925	0.82499	0.021826	0.35175	-0.0010712	0.0013699	0.032612	1	0.0011527
2.025	0.825	0.021821	0.35741	-0.00037983	0.0015159	0.031475	1	0.0011846
2.125	0.825	0.021819	0.36191	0.00019389	0.001572	0.029345	1	0.0012143
2.225	0.825	0.021818	0.3656	0.00053756	0.0015171	0.027527	1	0.0012427
2.325	0.825	0.021817	0.36888	0.00081053	0.0014528	0.026379	1	0.0012697
2.425	0.825	0.021817	0.37186	0.0010642	0.0013944	0.025277	1	0.0012945
2.525	0.825	0.021817	0.37453	0.0012538	0.0013223	0.023931	1	0.0013157
2.625	0.825	0.021817	0.37693	0.0013395	0.0012395	0.022567	1	0.0013356
2.725	0.825	0.021817	0.37916	0.0013091	0.0011582	0.021366	1	0.0013567
2.825	0.825	0.021817	0.38128	0.0011596	0.0010823	0.020309	1	0.0013814
2.925	0.825	0.021817	0.38338	0.00088593	0.0010093	0.019386	1	0.0014125
3.025	0.825	0.021817	0.38554	0.00049105	0.00093298	0.018585	1	0.0014506
3.125	0.825	0.021817	0.38784	-2.2856e-05	0.00085165	0.017918	1	0.0014935
3.225	0.825	0.021817	0.39038	-0.0006537	0.0007669	0.017416	1	0.0015348
3.325	0.825	0.021817	0.39325	-0.0013805	0.0006803	0.017072	1	0.0015734
3.425	0.825	0.021817	0.39651	-0.002156	0.00059438	0.016809	1	0.0016081
3.525	0.825	0.021818	0.40017	-0.0029125	0.00050652	0.016491	1	0.0016393
3.625	0.825	0.021818	0.40422	-0.0035811	0.00041586	0.016018	1	0.0016697
3.725	0.825	0.021818	0.40855	-0.0041157	0.00032456	0.015323	1	0.0017
3.825	0.825	0.021817	0.41306	-0.0045009	0.00023571	0.014369	1	0.0017323
3.925	0.825	0.021817	0.4176	-0.0047544	0.00015085	0.013225	1	0.0017484
4.025	0.825	0.021817	0.42211	-0.0049215	6.5402e-05	0.011995	1	0.0017443
4.125	0.825	0.021817	0.42655	-0.0050548	-2.432e-05	0.010812	1	0.0017121
4.225	0.825	0.021817	0.43097	-0.0051923	-0.00011646	0.0097265	1	0.0016536
4.325	0.825	0.021817	0.43537	-0.0053475	-0.00019784	0.008752	1	0.0016341
4.425	0.825	0.021817	0.43976	-0.0055121	-0.00025839	0.0078409	1	0.0016461
4.525	0.825	0.021817	0.44408	-0.0056613	-0.00030163	0.0069348	1	0.0016668
4.625	0.825	0.021817	0.4483	-0.0057664	-0.00034167	0.0060149	1	0.0016555
4.725	0.825	0.021817	0.4524	-0.0058054	-0.00038982	0.0050819	1	0.0016109
4.825	0.825	0.021817	0.45638	-0.005769	-0.00044645	0.0041197	1	0.0015819
4.925	0.825	0.021817	0.46021	-0.0056627	-0.00050459	0.0031339	1	0.0015763
5.025	0.825	0.021817	0.46387	-0.0055039	-0.00055563	0.002185	1	0.0015878
5.125	0.825	0.021817	0.4673	-0.005314	-0.00059357	0.0014199	1	0.0016262
5.225	0.825	0.021817	0.4705	-0.0051075	-0.00061762	0.0012019	1	0.0016844
5.325	0.825	0.021817	0.47344	-0.0048892	-0.00063208	0.0016406	1	0.0017463
5.425	0.825	0.021817	0.47613	-0.0046613	-0.00064251	0.0022842	1	0.0017947
5.525	0.825	0.021817	0.47859	-0.0044289	-0.00065158	0.0029128	1	0.0018328
5.625	0.825	0.021817	0.48084	-0.0041993	-0.0006601	0.0034788	1	0.0018636
5.725	0.825	0.021817	0.48291	-0.0039808	-0.00066829	0.0039581	1	0.0018865
5.825	0.825	0.021817	0.48482	-0.00378	-0.00067536	0.0043462	1	0.0019015
5.925	0.825	0.021817	0.48659	-0.0035986	-0.00068052	0.0046509	1	0.0019124
6.025	0.825	0.021817	0.48825	-0.0034359	-0.00068373	0.0048881	1	0.001923
6.125	0.825	0.021817	0.48982	-0.0032917	-0.00068483	0.0050802	1	0.0019363
6.225	0.825	0.021817	0.4913	-0.0031643	-0.00068372	0.0052473	1	0.0019568
6.325	0.825	0.021817	0.49269	-0.0030472	-0.00068037	0.0054054	1	0.0019873
6.425	0.825	0.021817	0.494	-0.002931	-0.00067627	0.0055771	1	0.0020264
6.525	0.825	0.021817	0.49522	-0.0028087	-0.00067225	0.0057695	1	0.0020672
6.625	0.825	0.021817	0.49636	-0.0026777	-0.00066684	0.0059591	1	0.0021036
6.725	0.825	0.021817	0.4974	-0.0025381	-0.00065808	0.0061198	1	0.0021318
6.825	0.825	0.021817	0.49834	-0.0023894	-0.00064574	0.0062491	1	0.0021471
6.925	0.825	0.021817	0.49918	-0.0022295	-0.00063126	0.0063614	1	0.0021493
7.025	0.825	0.021817	0.49993	-0.0020558	-0.0006173	0.0064687	1	0.0021439
7.125	0.825	0.021817	0.50057	-0.0018677	-0.0006069	0.0065814	1	0.0021273
7.225	0.825	0.021817	0.50113	-0.0016682	-0.0006011	0.0066794	1	0.0020973
7.325	0.825	0.021817	0.50162	-0.0014645	-0.00060105	0.0067201	1	0.0020481
7.425	0.825	0.021817	0.50206	-0.0012618	-0.00060534	0.0067325	1	0.0019864
7.525	0.825	0.021817	0.50247	-0.0010615	-0.0006123	0.0067395	1	0.0019436
7.625	0.825	0.021817	0.50286	-0.0008658	-0.00062223	0.0067631	1	0.0019239
7.725	0.825	0.021817	0.50322	-0.00068192	-0.00063524	0.006817	1	0.001921
7.825	0.825	0.021817	0.50357	-0.00052131	-0.0006494	0.0069013	1	0.0019285
7.925	0.825	0.021817	0.50389	-0.00039518	-0.00066004	0.0070042	1	0.0019557
8.025	0.825	0.021817	0.50419	-0.0003074	-0.00065929	0.0070886	1	0.0020037
8.125	0.825	0.021817	0.50444	-0.00024881	-0.00064093	0.0071018	1	0.0020603
8.225	0.825	0.021817	0.50461	-0.00020189	-0.00060352	0.0070621	1	0.0021064
8.325	0.825	0.021817	0.50467	-0.00016571	-0.0005516	0.0069981	1	0.0021379
8.425	0.825	0.021817	0.50461	-0.00014011	-0.00049989	0.0069168	1	0.0021504
8.525	0.825	0.021817	0.50445	-0.0001178	-0.00046035	0.0068195	1	0.0021488
8.625	0.825	0.021817	0.50423	-9.2633e-05	-0.00043701	0.0067206	1	0.0021337
8.725	0.825	0.021817	0.50398	-6.2353e-05	-0.00042862	0.0066364	1	0.0021009
8.825	0.825	0.021817	0.50373	-2.7928e-05	-0.00043002	0.0065764	1	0.0020538
8.925	0.825	0.021817	0.50349	1.0041e-05	-0.00043449	0.0065506	1	0.0020009
9.025	0.825	0.021817	0.50326	5.0108e-05	-0.00043846	0.0065518	1	0.0019598
9.125	0.825	0.021817	0.50303	8.9345e-05	-0.00044317	0.00659	1	0.0019364
9.225	0.825	0.021817	0.5028	0.00012146	-0.00044787	0.0066515	1	0.0019322
9.325	0.825	0.021817	0.50255	0.00014302	-0.00045012	0.006704	1	0.0019429
9.425	0.825	0.021817	0.5023	0.00015169	-0.00044747	0.0067242	1	0.0019768
9.525	0.825	0.021817	0.50203	0.00014379	-0.00043662	0.0066916	1	0.0020267
9.625	0.825	0.021817	0.50174	0.00012093	-0.00041502	0.0065626	1	0.0020674
9.725	0.825	0.021817	0.50143	9.2152e-05	-0.00038413	0.0063114	1	0.0020927
9.825	0.825	0.021817	0.50109	6.927e-05	-0.00035025	0.0059942	1	0.0021032
9.925	0.825	0.021817	0.50074	5.9946e-05	-0.00032027	0.0057002	1	0.002104
10.025	0.825	0.021817	0.50038	6.2856e-05	-0.00029669	0.0054609	1	0.0020996
10.125	0.825	0.021817	0.50001	6.5649e-05	-0.00027819	0.0052499	1	0.0020876
10.225	0.825	0.021817	0.49964	6.0461e-05	-0.00026549	0.0050534	1	0.0020655
10.325	0.825	0.021817	0.49929	5.1062e-05	-0.00026223	0.0048478	1	0.0020212
10.425	0.825	0.021817	0.49899	4.7379e-05	-0.00026968	0.0046331	1	0.0019366
10.525	0.825	0.021817	0.49876	5.3327e-05	-0.00027704	0.0044287	1	0.0018273
10.625	0.825	0.021817	0.49857	6.1087e-05	-0.00027785	0.0042405	1	0.0017716
10.725	0.825	0.021817	0.49842	6.016e-05	-0.00027093	0.0040684	1	0.0017596
10.825	0.825	0.021817	0.49827	4.7495e-05	-0.00025816	0.0039124	1	0.0017662
10.925	0.825	0.021817	0.49813	2.74e-05	-0.00024288	0.0037604	1	0.0017931
11.025	0.825	0.021817	0.49798	5.2302e-06	-0.00022651	0.0036137	1	0.0018355
11.125	0.825	0.021817	0.49783	-1.6326e-05	-0.00020928	0.0034821	1	0.0018823
11.225	0.825	0.021818	0.49766	-3.6762e-05	-0.00019075	0.0033698	1	0.0019255
11.325	0.825	0.021818	0.49749	-5.6634e-05	-0.00017059	0.0032842	1	0.0019652
11.425	0.825	0.02182	0.49731	-7.9322e-05	-0.00014655	0.0032214	1	0.0019992
11.525	0.825	0.021821	0.49712	-0.00010484	-0.00012876	0.0035179	1	0.0020277
11.624	0.825	0.021805	0.49714	-0.00010855	-0.0001874	0.0048203	1	0.0020494
11.723	0.825	0.021515	0.49889	-0.00020966	-0.00040551	0.022589	1	0.0020692
1.3115	0.9116	0.010951	0.53715	-0.055174	0.0066832	0.2087	1	0.0024063
1.4063	0.90655	0.0051983	0.53701	-0.060968	0.0064714	0.04744	1	0.0025261
1.506	0.908	0.0053549	0.53947	-0.041422	0.0079114	0.51295	1	0.0025756
1.6132	0.91187	0.0108	0.55466	0.0016578	-0.006107	0.50807	1	0.0022957
1.7252	0.92482	0.022139	0.58177	-0.0014455	-0.0092297	0.15635	1	0.0024626
1.825	0.92499	0.021864	0.58418	-0.0049951	-0.0064897	0.072972	1	0.0024555
1.925	0.925	0.02183	0.5886	-0.0046446	-0.0057785	0.074611	1	0.0024497
2.025	0.925	0.021822	0.58985	-0.0025474	-0.0054336	0.080965	1	0.0024449
2.125	0.925	0.021819	0.58993	-0.001088	-0.0050781	0.076017	1	0.0024407
2.225	0.925	0.021817	0.58995	-3.9036e-05	-0.0048127	0.070877	1	0.002437
2.325	0.925	0.021817	0.58993	0.00089257	-0.0046131	0.067656	1	0.0024335
2.425	0.925	0.021817	0.58974	0.0017001	-0.0044438	0.065421	1	0.0024299
2.525	0.925	0.021817	0.58936	0.002326	-0.0042961	0.063565	1	0.0024259
2.625	0.925	0.021817	0.58883	0.0027459	-0.0041617	0.061807	1	0.0024211
2.725	0.925	0.021817	0.5882	0.0029642	-0.0040341	0.060129	1	0.0024153
2.825	0.925	0.021817	0.5875	0.0029857	-0.0039134	0.058603	1	0.0024082
2.925	0.925	0.021817	0.58676	0.0028018	-0.0038011	0.057258	1	0.0024
3.025	0.925	0.021817	0.58599	0.002407	-0.0036957	0.056012	1	0.0023905
3.125	0.925	0.021817	0.58526	0.0017919	-0.0035971	0.054736	1	0.0023798
3.225	0.925	0.021817	0.58461	0.00096942	-0.0035096	0.053381	1	0.0023681
3.325	0.925	0.021817	0.58413	-4.0344e-06	-0.0034371	0.051939	1	0.0023557
3.425	0.925	0.021818	0.58387	-0.0010365	-0.0033752	0.050429	1	0.0023427
3.525	0.925	0.021818	0.58383	-0.0020184	-0.0033141	0.048895	1	0.0023289
3.625	0.925	0.021818	0.58396	-0.0028384	-0.0032442	0.047428	1	0.0023148
3.725	0.925	0.021818	0.5842	-0.0034102	-0.0031703	0.046192	1	0.0023007
3.825	0.925	0.021818	0.58445	-0.0037049	-0.0030979	0.045386	1	0.0022866
3.925	0.925	0.021817	0.58461	-0.003778	-0.0030275	0.044966	1	0.0022745
4.025	0.925	0.021817	0.58464	-0.0037441	-0.0029609	0.044652	1	0.0022636
4.125	0.925	0.021817	0.58454	-0.0037053	-0.0029006	0.044179	1	0.0022528
4.225	0.925	0.021817	0.58439	-0.0037086	-0.0028448	0.043412	1	0.0022411
4.325	0.925	0.021817	0.58422	-0.003751	-0.0027889	0.042421	1	0.0022291
4.425	0.925	0.021817	0.58408	-0.0038123	-0.002731	0.041383	1	0.0022194
4.525	0.925	0.021817	0.58395	-0.0038676	-0.0026715	0.040401	1	0.0022147
4.625	0.925	0.021817	0.58381	-0.0038916	-0.0026089	0.039483	1	0.0022152
4.725	0.925	0.021817	0.58365	-0.0038578	-0.0025402	0.038586	1	0.0022212
4.825	0.925	0.021817	0.58344	-0.0037438	-0.0024712	0.037746	1	0.0022347
4.925	0.925	0.021817	0.58318	-0.0035443	-0.0024085	0.037009	1	0.0022519
5.025	0.925	0.021817	0.58287	-0.0032695	-0.0023551	0.036362	1	0.0022551
5.125	0.925	0.021817	0.58252	-0.0029461	-0.0023095	0.035803	1	0.0022497
5.225	0.925	0.021817	0.58213	-0.0026007	-0.002267	0.03527	1	0.0022394
5.325	0.925	0.021817	0.58169	-0.0022538	-0.0022225	0.034716	1	0.0022312
5.425	0.925	0.021817	0.58122	-0.0019174	-0.0021753	0.034143	1	0.0022295
5.525	0.925	0.021817	0.5807	-0.0016024	-0.0021266	0.033555	1	0.0022339
5.625	0.925	0.021817	0.58015	-0.0013164	-0.0020774	0.032935	1	0.002248
5.725	0.925	0.021817	0.57957	-0.0010645	-0.0020299	0.0323	1	0.0022693
5.825	0.925	0.021817	0.57897	-0.00084802	-0.0019846	0.031642	1	0.0022795
5.925	0.925	0.021817	0.57837	-0.00066657	-0.0019401	0.03097	1	0.0022823
6.025	0.925	0.021817	0.57776	-0.00051592	-0.0018933	0.030283	1	0.0022849
6.125	0.925	0.021817	0.57714	-0.00039583	-0.0018422	0.029591	1	0.0022908
6.225	0.925	0.021817	0.5765	-0.00030615	-0.0017873	0.028923	1	0.0023023
6.325	0.925	0.021817	0.57583	-0.00023566	-0.0017301	0.028258	1	0.0023155
6.425	0.925	0.021817	0.57513	-0.00017054	-0.0016726	0.027523	1	0.0023243
6.525	0.925	0.021817	0.57443	-9.5871e-05	-0.0016187	0.026736	1	0.0023262
6.625	0.925	0.021817	0.57373	1.5532e-07	-0.0015717	0.026003	1	0.0023232
6.725	0.925	0.021817	0.57303	0.00011332	-0.0015315	0.025371	1	0.0023146
6.825	0.925	0.021817	0.57235	0.00024153	-0.0014952	0.024767	1	0.0023032
6.925	0.925	0.021817	0.57167	0.00038748	-0.0014604	0.02416	1	0.0022937
7.025	0.925	0.021817	0.57102	0.00055106	-0.0014265	0.023586	1	0.0022879
7.125	0.925	0.021817	0.57036	0.00073169	-0.0013928	0.023071	1	0.0022836
7.225	0.925	0.021817	0.56971	0.00092985	-0.0013594	0.022592	1	0.0022801
7.325	0.925	0.021817	0.56905	0.0011348	-0.0013276	0.022163	1	0.0022768
7.425	0.925	0.021817	0.56839	0.0013358	-0.0012981	0.021786	1	0.002273
7.525	0.925	0.021817	0.5677	0.0015241	-0.0012704	0.021428	1	0.0022684
7.625	0.925	0.021817	0.56701	0.0016955	-0.0012428	0.021048	1	0.0022624
7.725	0.925	0.021817	0.56631	0.0018529	-0.0012164	0.02062	1	0.0022544
7.825	0.925	0.021817	0.56562	0.0019966	-0.001195	0.020189	1	0.0022437
7.925	0.925	0.021817	0.56496	0.0021069	-0.0011739	0.01978	1	0.0022292
8.025	0.925	0.021817	0.56429	0.0021855	-0.0011462	0.019473	1	0.0022112
8.125	0.925	0.021817	0.56357	0.0022482	-0.0011029	0.019289	1	0.0021997
8.225	0.925	0.021817	0.56278	0.0022894	-0.0010533	0.018975	1	0.002198
8.325	0.925	0.021817	0.56193	0.0022972	-0.0010051	0.018486	1	0.0022002
8.425	0.925	0.021817	0.56105	0.002273	-0.00095954	0.017898	1	0.0022067
8.525	0.925	0.021817	0.56018	0.0022281	-0.00091603	0.017282	1	0.0022171
8.625	0.925	0.021817	0.5593	0.0021746	-0.00087528	0.016671	1	0.0022307
8.725	0.925	0.021817	0.55844	0.0021243	-0.0008412	0.01615	1	0.0022467
8.825	0.925	0.021817	0.55757	0.0020795	-0.00081427	0.015714	1	0.0022615
8.925	0.925	0.021817	0.55672	0.0020424	-0.00079311	0.015323	1	0.0022706
9.025	0.925	0.021817	0.55589	0.0020101	-0.00077521	0.014942	1	0.0022722
9.125	0.925	0.021817	0.55508	0.0019798	-0.00075924	0.014532	1	0.0022674
9.225	0.925	0.021817	0.55431	0.0019529	-0.00074876	0.014083	1	0.0022457
9.325	0.925	0.021817	0.5536	0.0019309	-0.0007434	0.013658	1	0.0022038
9.425	0.925	0.021817	0.55295	0.0019113	-0.00073945	0.013276	1	0.0021608
9.525	0.925	0.021817	0.55236	0.0018905	-0.00073435	0.012934	1	0.0021464
9.625	0.925	0.021817	0.5518	0.0018641	-0.00072521	0.012616	1	0.0021477
9.725	0.925	0.021817	0.55126	0.001827	-0.00070603	0.012309	1	0.0021584
9.825	0.925	0.021817	0.55071	0.001775	-0.00067305	0.012043	1	0.0021774
9.925	0.925	0.021817	0.55011	0.0017049	-0.00062883	0.011725	1	0.0021899
10.025	0.925	0.021817	0.54947	0.001621	-0.00058784	0.011321	1	0.0021915
10.125	0.925	0.021817	0.54882	0.0015277	-0.00055431	0.010847	1	0.0021875
10.225	0.925	0.021817	0.54818	0.0014305	-0.0005284	0.010343	1	0.0021736
10.325	0.925	0.021817	0.54758	0.0013401	-0.0005103	0.0099055	1	0.0021527
10.425	0.925	0.021817	0.54701	0.0012662	-0.00049816	0.0095748	1	0.0021436
10.525	0.925	0.021817	0.54647	0.0012047	-0.00049051	0.0093251	1	0.0021427
10.625	0.925	0.021817	0.54595	0.001145	-0.00048582	0.0091179	1	0.0021432
10.725	0.925	0.021817	0.54546	0.0010839	-0.00048137	0.0089357	1	0.0021413
10.825	0.925	0.021817	0.545	0.0010213	-0.00047549	0.0087395	1	0.0021298
10.925	0.925	0.021817	0.54456	0.00095789	-0.00046646	0.008512	1	0.0021048
11.025	0.925	0.021817	0.54413	0.00089412	-0.00045365	0.0082895	1	0.0020725
11.125	0.925	0.021817	0.54372	0.0008315	-0.00043848	0.0080726	1	0.0020587
11.225	0.925	0.021817	0.54331	0.0007707	-0.00041947	0.0078376	1	0.0020597
11.325	0.925	0.021818	0.54291	0.00070756	-0.00039722	0.0076389	1	0.0020714
11.425	0.925	0.021819	0.54251	0.00064892	-0.00037408	0.007541	1	0.0020955
11.525	0.925	0.021821	0.54213	0.00059907	-0.00035909	0.0078727	1	0.0021278
11.624	0.925	0.021804	0.54197	0.00061228	-0.00041389	0.0096887	1	0.0021633
11.723	0.925	0.021513	0.54383	0.00039564	-0.00068018	0.030933	1	0.0021979
1.6125	1.0122	0.011174	0.45873	0.033794	-0.029105	0.88945	1	0.0030504
1.7252	1.025	0.02227	0.46181	0.020371	-0.017578	0.18936	1	0.0031246
1.825	1.025	0.021878	0.4849	0.014457	-0.014208	0.11201	1	0.0029047
1.925	1.025	0.021833	0.49493	0.014485	-0.012762	0.16399	1	0.0027399
2.025	1.025	0.021822	0.49694	0.014699	-0.011315	0.15971	1	0.0026085
2.125	1.025	0.021819	0.4984	0.014774	-0.010355	0.14608	1	0.0025019
2.225	1.025	0.021817	0.50023	0.014883	-0.0097624	0.13678	1	0.0024112
2.325	1.025	0.021817	0.50237	0.014967	-0.0092851	0.1295	1	0.002335
2.425	1.025	0.021817	0.50475	0.014986	-0.0088854	0.12353	1	0.0022707
2.525	1.025	0.021817	0.50728	0.014928	-0.0085388	0.11867	1	0.0022171
2.625	1.025	0.021817	0.50986	0.014783	-0.0082111	0.11441	1	0.0021693
2.725	1.025	0.021817	0.51239	0.014535	-0.0078885	0.11047	1	0.0021297
2.825	1.025	0.021817	0.5148	0.014162	-0.0075628	0.10676	1	0.0020979
2.925	1.025	0.021817	0.51698	0.013632	-0.0072266	0.10307	1	0.0020728
3.025	1.025	0.021817	0.51887	0.012904	-0.0068809	0.099107	1	0.0020495
3.125	1.025	0.021817	0.52046	0.011948	-0.0065297	0.094702	1	0.0020246
3.225	1.025	0.021817	0.52177	0.010772	-0.0061652	0.089707	1	0.0019956
3.325	1.025	0.021818	0.52281	0.0094198	-0.0057713	0.083935	1	0.0019619
3.425	1.025	0.021819	0.52362	0.0079836	-0.0053425	0.077248	1	0.0019299
3.525	1.025	0.021819	0.52429	0.0065916	-0.0049017	0.069837	1	0.0019002
3.625	1.025	0.02182	0.52492	0.0054082	-0.0044879	0.062611	1	0.0018729
3.725	1.025	0.02182	0.52555	0.0045695	-0.0041188	0.056528	1	0.0018561
3.825	1.025	0.021819	0.52613	0.0040998	-0.0038038	0.052161	1	0.0018476
3.925	1.025	0.021818	0.52657	0.0038829	-0.0035374	0.049242	1	0.0018419
4.025	1.025	0.021818	0.52682	0.0037229	-0.0032971	0.046725	1	0.0018359
4.125	1.025	0.021817	0.52693	0.0034812	-0.0030582	0.043715	1	0.0018281
4.225	1.025	0.021817	0.527	0.0031472	-0.0028016	0.04	1	0.0018164
4.325	1.025	0.021817	0.52707	0.0027673	-0.0025351	0.035954	1	0.001813
4.425	1.025	0.021817	0.52717	0.0023751	-0.0022868	0.032045	1	0.0018155
4.525	1.025	0.021817	0.52731	0.0019904	-0.0020696	0.028415	1	0.0018237
4.625	1.025	0.021817	0.52753	0.0016457	-0.0018737	0.025	1	0.0018366
4.725	1.025	0.021817	0.52784	0.0013873	-0.0016894	0.021867	1	0.0018497
4.825	1.025	0.021817	0.5282	0.0012429	-0.0015192	0.019235	1	0.0018587
4.925	1.025	0.021817	0.52859	0.0012098	-0.0013679	0.017189	1	0.0018683
5.025	1.025	0.021817	0.52896	0.0012707	-0.0012346	0.015618	1	0.0018864
5.125	1.025	0.021817	0.52929	0.0014042	-0.0011184	0.014316	1	0.0019171
5.225	1.025	0.021817	0.52961	0.0015764	-0.0010193	0.013139	1	0.0019534
5.325	1.025	0.021817	0.52994	0.0017568	-0.00093041	0.012004	1	0.0019966
5.425	1.025	0.021817	0.53028	0.0019202	-0.00085057	0.010922	1	0.0020511
5.525	1.025	0.021817	0.53064	0.0020594	-0.00078079	0.0099307	1	0.0020639
5.625	1.025	0.021817	0.53101	0.0021817	-0.00071795	0.0090948	1	0.0020574
5.725	1.025	0.021817	0.53139	0.0022847	-0.0006563	0.008343	1	0.0020571
5.825	1.025	0.021817	0.53174	0.0023533	-0.00059392	0.0076608	1	0.0020797
5.925	1.025	0.021817	0.53206	0.002379	-0.0005235	0.0069341	1	0.0021318
6.025	1.025	0.021817	0.53233	0.0023769	-0.00044746	0.0061651	1	0.0021768
6.125	1.025	0.021817	0.53254	0.0023633	-0.00037344	0.0053944	1	0.0022086
6.225	1.025	0.021817	0.53271	0.0023381	-0.00030659	0.00458	1	0.0022327
6.325	1.025	0.021817	0.53286	0.0022857	-0.00024752	0.0037167	1	0.0022468
6.425	1.025	0.021817	0.53304	0.0021978	-0.00019493	0.0028308	1	0.0022473
6.525	1.025	0.021817	0.53324	0.0020908	-0.00015044	0.0019177	1	0.0022321
6.625	1.025	0.021817	0.53351	0.001998	-0.00011832	0.0010584	1	0.0022023
6.725	1.025	0.021817	0.53384	0.0019512	-0.00010248	0.00041219	1	0.0021899
6.825	1.025	0.021817	0.53421	0.0019561	-9.1867e-05	0.00018703	1	0.0021834
6.925	1.025	0.021817	0.53457	0.0020087	-7.527e-05	0.00037915	1	0.0021678
7.025	1.025	0.021817	0.53492	0.0020957	-5.7824e-05	0.00054223	1	0.0021192
7.125	1.025	0.021817	0.53527	0.0021974	-4.5585e-05	0.00072711	1	0.0020276
7.225	1.025	0.021817	0.53565	0.0023116	-3.6832e-05	0.00093088	1	0.0019698
7.325	1.025	0.021817	0.53604	0.0024468	-3.1119e-05	0.0010764	1	0.001959
7.425	1.025	0.021817	0.53642	0.0026028	-2.8136e-05	0.001104	1	0.0019708
7.525	1.025	0.021817	0.53678	0.0027679	-2.5057e-05	0.0010066	1	0.0020089
7.625	1.025	0.021817	0.5371	0.0029247	-1.9701e-05	0.00083264	1	0.0020683
7.725	1.025	0.021817	0.53737	0.0030632	-1.2637e-05	0.00067825	1	0.0021296
7.825	1.025	0.021817	0.53759	0.0031871	-5.2355e-06	0.00059224	1	0.0021615
7.925	1.025	0.021817	0.53777	0.0032999	2.3747e-06	0.00052059	1	0.0021729
8.025	1.025	0.021817	0.53793	0.0033926	9.2665e-06	0.00036419	1	0.0021768
8.125	1.025	0.021817	0.5381	0.0034408	1.2102e-05	0.00024254	1	0.0021811
8.225	1.025	0.021817	0.53829	0.0034368	1.3208e-05	0.00037022	1	0.002191
8.325	1.025	0.021817	0.53846	0.0033865	1.982e-05	0.00054849	1	0.002209
8.425	1.025	0.021817	0.5386	0.003295	3.3611e-05	0.00073631	1	0.002224
8.525	1.025	0.021817	0.5387	0.0031709	5.175e-05	0.00091408	1	0.0022255
8.625	1.025	0.021817	0.53877	0.0030296	6.9309e-05	0.0010979	1	0.0022128
8.725	1.025	0.021817	0.53885	0.0028881	7.9221e-05	0.001327	1	0.0021728
8.825	1.025	0.021817	0.53898	0.0027676	7.809e-05	0.0015043	1	0.0021213
8.925	1.025	0.021817	0.53915	0.002673	6.7226e-05	0.0015371	1	0.0020971
9.025	1.025	0.021817	0.53934	0.0025977	5.1766e-05	0.0014401	1	0.0020919
9.125	1.025	0.021817	0.53955	0.0025353	3.5036e-05	0.0012767	1	0.0020949
9.225	1.025	0.021817	0.53976	0.0024829	1.8333e-05	0.0010961	1	0.002108
9.325	1.025	0.021817	0.53997	0.0024382	3.2597e-06	0.00094414	1	0.0021308
9.425	1.025	0.021817	0.5402	0.0023993	-9.1581e-06	0.0008436	1	0.0021595
9.525	1.025	0.021817	0.54043	0.0023625	-2.0044e-05	0.00077147	1	0.0021918
9.625	1.025	0.021817	0.54067	0.0023267	-2.7536e-05	0.00070092	1	0.0022212
9.725	1.025	0.021817	0.5409	0.0022949	-2.5117e-05	0.00064263	1	0.0022407
9.825	1.025	0.021817	0.5411	0.002262	-1.1607e-05	0.00065717	1	0.0022447
9.925	1.025	0.021817	0.54126	0.002201	1.5517e-07	0.00079209	1	0.0022381
10.025	1.025	0.021817	0.54141	0.0020946	5.5936e-06	0.0010105	1	0.0022163
10.125	1.025	0.021817	0.54156	0.0019517	8.977e-06	0.0011914	1	0.0021839
10.225	1.025	0.021817	0.54172	0.0017944	1.5037e-05	0.0013158	1	0.0021615
10.325	1.025	0.021817	0.54189	0.0016433	2.3232e-05	0.0014122	1	0.0021532
10.425	1.025	0.021817	0.54207	0.0015133	2.986e-05	0.0015107	1	0.0021494
10.525	1.025	0.021817	0.54227	0.0014105	3.1833e-05	0.0015986	1	0.0021447
10.625	1.025	0.021817	0.54249	0.0013285	2.8673e-05	0.001647	1	0.0021365
10.725	1.025	0.021817	0.54273	0.0012591	2.1501e-05	0.0016373	1	0.0021243
10.825	1.025	0.021817	0.54299	0.0011941	1.2723e-05	0.001573	1	0.0021109
10.925	1.025	0.021817	0.54326	0.0011297	4.898e-06	0.0014721	1	0.0021023
11.025	1.025	0.021817	0.54353	0.0010653	-8.1875e-07	0.0013479	1	0.0020996
11.125	1.025	0.021817	0.54379	0.0010016	-1.963e-06	0.001232	1	0.0021013
11.225	1.025	0.021817	0.54404	0.00093634	3.8358e-08	0.0011268	1	0.0021097
11.325	1.025	0.021818	0.54427	0.00086871	5.9617e-06	0.0010122	1	0.0021274
11.425	1.025	0.021819	0.54449	0.00080467	1.6001e-05	0.00081905	1	0.0021537
11.525	1.025	0.02182	0.54472	0.0007673	1.2234e-05	0.00046603	1	0.0021868
11.624	1.025	0.021804	0.54511	0.00078665	-8.154e-05	0.0023049	1	0.0022266
11.723	1.025	0.021512	0.54799	0.00057159	-0.00048987	0.029582	1	0.0022769
2.025	1.125	0.021822	0.6041	-0.021834	0.0042813	0.034811	1	0.0027035
2.125	1.125	0.021818	0.60232	-0.017445	0.0044446	0.031105	1	0.0026809
2.225	1.125	0.021817	0.60031	-0.014389	0.0045137	0.032579	1	0.0026601
2.325	1.125	0.021817	0.59816	-0.012174	0.0045578	0.034321	1	0.00264
2.425	1.125	0.021817	0.59563	-0.010397	0.0045946	0.035184	1	0.0026207
2.525	1.125	0.021817	0.59269	-0.0089099	0.0046309	0.035888	1	0.0026024
2.625	1.125	0.021817	0.58943	-0.0076799	0.004664	0.036625	1	0.0025854
2.725	1.125	0.021817	0.58592	-0.0067116	0.0046857	0.037202	1	0.0025688
2.825	1.125	0.021817	0.58225	-0.0060154	0.0046882	0.037468	1	0.0025523
2.925	1.125	0.021817	0.57849	-0.00562	0.0046631	0.037428	1	0.0025357
3.025	1.125	0.021817	0.57475	-0.0055854	0.0046051	0.03723	1	0.0025193
3.125	1.125	0.021817	0.57121	-0.005972	0.0045143	0.037164	1	0.0025042
3.225	1.125	0.021818	0.56807	-0.0068089	0.0043942	0.03756	1	0.0024925
3.325	1.125	0.02182	0.56563	-0.0080824	0.0042335	0.038537	1	0.0024835
3.425	1.125	0.021822	0.56416	-0.0096759	0.0040328	0.039754	1	0.0024757
3.525	1.125	0.021825	0.56381	-0.011327	0.0038129	0.040565	1	0.0024687
3.625	1.125	0.021826	0.56447	-0.012596	0.0036019	0.040278	1	0.002463
3.725	1.125	0.021826	0.56567	-0.013058	0.003425	0.038577	1	0.0024573
3.825	1.125	0.021823	0.56672	-0.012705	0.0033017	0.035362	1	0.0024517
3.925	1.125	0.021821	0.56707	-0.011999	0.0032503	0.031646	1	0.0024452
4.025	1.125	0.021819	0.56669	-0.011449	0.0032164	0.029103	1	0.0024371
4.125	1.125	0.021818	0.56602	-0.011239	0.0031515	0.028443	1	0.0024269
4.225	1.125	0.021817	0.56547	-0.011229	0.0030565	0.028656	1	0.0024153
4.325	1.125	0.021817	0.56515	-0.011262	0.0029562	0.02859	1	0.0024077
4.425	1.125	0.021817	0.56497	-0.011325	0.0028614	0.028197	1	0.0024038
4.525	1.125	0.021817	0.56491	-0.011434	0.002772	0.027929	1	0.0024033
4.625	1.125	0.021817	0.565	-0.011515	0.0026914	0.027863	1	0.0024052
4.725	1.125	0.021817	0.56522	-0.011456	0.0026203	0.027725	1	0.0024112
4.825	1.125	0.021817	0.56546	-0.01121	0.0025579	0.027296	1	0.0024212
4.925	1.125	0.021817	0.56562	-0.010797	0.0025023	0.026632	1	0.0024335
5.025	1.125	0.021817	0.56566	-0.01027	0.0024523	0.025884	1	0.0024388
5.125	1.125	0.021817	0.56553	-0.009686	0.002407	0.025164	1	0.002437
5.225	1.125	0.021817	0.56527	-0.0090933	0.0023626	0.024517	1	0.0024238
5.325	1.125	0.021817	0.56488	-0.0085161	0.0023164	0.023891	1	0.0023889
5.425	1.125	0.021817	0.5644	-0.0079563	0.0022677	0.023334	1	0.0023447
5.525	1.125	0.021817	0.56385	-0.0074205	0.0022142	0.022844	1	0.0023273
5.625	1.125	0.021817	0.56327	-0.006928	0.0021573	0.022474	1	0.0023152
5.725	1.125	0.021817	0.56271	-0.0064952	0.0020959	0.022207	1	0.0022802
5.825	1.125	0.021817	0.56222	-0.0061228	0.0020247	0.02209	1	0.0021688
5.925	1.125	0.021817	0.56183	-0.0058136	0.0019615	0.021961	1	0.0020255
6.025	1.125	0.021817	0.5615	-0.0055658	0.0019122	0.021784	1	0.0019954
6.125	1.125	0.021817	0.56123	-0.0053671	0.0018674	0.021586	1	0.0020055
6.225	1.125	0.021817	0.56099	-0.0052063	0.0018196	0.021313	1	0.0020397
6.325	1.125	0.021817	0.5608	-0.0050735	0.0017679	0.020915	1	0.0020892
6.425	1.125	0.021817	0.56063	-0.0049532	0.0017157	0.020422	1	0.0021495
6.525	1.125	0.021817	0.56047	-0.0048225	0.0016665	0.019872	1	0.0022157
6.625	1.125	0.021817	0.56029	-0.0046622	0.0016293	0.019273	1	0.0022347
6.725	1.125	0.021817	0.56006	-0.0044577	0.0015952	0.018826	1	0.0022189
6.825	1.125	0.021817	0.55984	-0.0042013	0.0015481	0.018496	1	0.0021636
6.925	1.125	0.021817	0.55964	-0.0039017	0.0014931	0.018127	1	0.0021359
7.025	1.125	0.021817	0.55947	-0.0035734	0.0014369	0.017641	1	0.0021492
7.125	1.125	0.021817	0.55929	-0.0032289	0.001385	0.017039	1	0.0022044
7.225	1.125	0.021817	0.55908	-0.0028746	0.0013401	0.016397	1	0.0022904
7.325	1.125	0.021817	0.55883	-0.0025201	0.0013041	0.015819	1	0.0023473
7.425	1.125	0.021817	0.55852	-0.0021731	0.0012744	0.015351	1	0.0023636
7.525	1.125	0.021817	0.55818	-0.0018387	0.001247	0.014995	1	0.0023593
7.625	1.125	0.021817	0.55783	-0.0015193	0.0012153	0.014696	1	0.0023349
7.725	1.125	0.021817	0.55748	-0.0012169	0.0011786	0.014393	1	0.0022916
7.825	1.125	0.021817	0.55715	-0.00093542	0.0011388	0.014097	1	0.0022613
7.925	1.125	0.021817	0.55685	-0.00068089	0.0010968	0.013788	1	0.0022513
8.025	1.125	0.021817	0.55658	-0.00045984	0.0010541	0.013448	1	0.002248
8.125	1.125	0.021817	0.55634	-0.00027555	0.0010116	0.013084	1	0.0022409
8.225	1.125	0.021817	0.55614	-0.00012658	0.0009681	0.012741	1	0.0022163
8.325	1.125	0.021817	0.55598	-1.4487e-05	0.00092553	0.012374	1	0.0021722
8.425	1.125	0.021817	0.55585	5.6271e-05	0.00088834	0.011966	1	0.0021555
8.525	1.125	0.021817	0.55573	8.7292e-05	0.00085674	0.011507	1	0.0021595
8.625	1.125	0.021817	0.55559	8.3998e-05	0.00083123	0.010976	1	0.0021797
8.725	1.125	0.021817	0.55541	5.5574e-05	0.00081546	0.010398	1	0.0022183
8.825	1.125	0.021817	0.55515	2.0296e-05	0.00080623	0.0099124	1	0.0022737
8.925	1.125	0.021817	0.55486	-1.2201e-06	0.00079496	0.009607	1	0.002338
9.025	1.125	0.021817	0.55456	5.7318e-07	0.00077651	0.0094183	1	0.0023724
9.125	1.125	0.021817	0.55429	2.1579e-05	0.00075076	0.0092616	1	0.0023741
9.225	1.125	0.021817	0.55406	5.1115e-05	0.00071958	0.0091161	1	0.0023514
9.325	1.125	0.021817	0.5539	8.6981e-05	0.00068095	0.0089832	1	0.0022901
9.425	1.125	0.021817	0.55381	0.00013062	0.00064038	0.0088322	1	0.0022051
9.525	1.125	0.021817	0.55379	0.00018522	0.00060169	0.0086352	1	0.0021518
9.625	1.125	0.021817	0.55383	0.00025076	0.00056638	0.0083738	1	0.0021367
9.725	1.125	0.021817	0.55389	0.00031488	0.00053663	0.0081052	1	0.0021436
9.825	1.125	0.021817	0.55397	0.00035468	0.00051242	0.0078974	1	0.0021735
9.925	1.125	0.021817	0.55409	0.00034774	0.00048954	0.0077391	1	0.002217
10.025	1.125	0.021817	0.55423	0.00029841	0.0004661	0.0075297	1	0.0022626
10.125	1.125	0.021817	0.55438	0.00022713	0.00044508	0.007235	1	0.0023139
10.225	1.125	0.021817	0.55453	0.00014766	0.00043062	0.0068899	1	0.0023736
10.325	1.125	0.021817	0.55465	6.3074e-05	0.00042373	0.0065588	1	0.00242
10.425	1.125	0.021817	0.55472	-2.5642e-05	0.00042084	0.0062913	1	0.0024477
10.525	1.125	0.021817	0.55477	-0.00011339	0.00041708	0.0061005	1	0.0024597
10.625	1.125	0.021817	0.55481	-0.00018969	0.00040891	0.0059621	1	0.0024602
10.725	1.125	0.021817	0.55487	-0.00024367	0.00039468	0.0058255	1	0.0024513
10.825	1.125	0.021816	0.55494	-0.00027222	0.00037579	0.0056599	1	0.0024291
10.925	1.125	0.021817	0.55504	-0.00028066	0.00035463	0.0054503	1	0.002398
11.025	1.125	0.021817	0.55516	-0.00027744	0.00033296	0.0051958	1	0.0023714
11.125	1.125	0.021817	0.5553	-0.00027184	0.00031271	0.0048981	1	0.002354
11.225	1.125	0.021817	0.55544	-0.00027883	0.00029682	0.0046256	1	0.0023442
11.325	1.125	0.021818	0.55557	-0.00029256	0.0002884	0.0044072	1	0.0023409
11.425	1.125	0.021819	0.55572	-0.00030839	0.00028636	0.0042291	1	0.0023402
11.525	1.125	0.02182	0.5559	-0.00033049	0.00027495	0.0037599	1	0.0023384
11.624	1.125	0.021803	0.55628	-0.00032089	0.00015782	0.0023589	1	0.0023322
11.723	1.125	0.021511	0.55949	-0.00038699	-0.00033542	0.03018	1	0.0023334
2.425	1.225	0.021817	0.62299	-0.013369	0.0029133	0.030308	1	0.0027255
2.525	1.225	0.021817	0.62035	-0.01213	0.0028424	0.028831	1	0.0027139
2.625	1.225	0.021817	0.61769	-0.011033	0.0027692	0.027221	1	0.0027013
2.725	1.225	0.021817	0.615	-0.0101	0.0027021	0.025649	1	0.002688
2.825	1.225	0.021817	0.61225	-0.0093909	0.0026436	0.02404	1	0.0026741
2.925	1.225	0.021817	0.60943	-0.008973	0.0025886	0.022377	1	0.0026597
3.025	1.225	0.021817	0.60652	-0.0089378	0.0025325	0.020975	1	0.0026449
3.125	1.225	0.021818	0.60355	-0.0094103	0.0024718	0.020598	1	0.0026299
3.225	1.225	0.021821	0.60068	-0.010523	0.0024035	0.022143	1	0.0026147
3.325	1.225	0.021826	0.59818	-0.012337	0.0023212	0.02568	1	0.0025992
3.425	1.225	0.021835	0.59642	-0.014709	0.0022159	0.030088	1	0.0025835
3.525	1.225	0.021847	0.5958	-0.017102	0.0020955	0.033722	1	0.0025683
3.625	1.225	0.021856	0.59642	-0.018637	0.0019618	0.036187	1	0.0025546
3.725	1.225	0.021852	0.59777	-0.018517	0.0017626	0.033849	1	0.0025422
3.825	1.225	0.021838	0.59856	-0.017104	0.0015773	0.026154	1	0.0025313
3.925	1.225	0.021828	0.59811	-0.015638	0.0015224	0.017592	1	0.0025218
4.025	1.225	0.021822	0.59679	-0.015018	0.0015309	0.014272	1	0.0025124
4.125	1.225	0.021819	0.59553	-0.015014	0.0015161	0.015923	1	0.0025027
4.225	1.225	0.021818	0.59468	-0.015096	0.0014892	0.017508	1	0.0024935
4.325	1.225	0.021818	0.59406	-0.015136	0.0014503	0.017391	1	0.0024857
4.425	1.225	0.021818	0.59348	-0.01529	0.0013766	0.016777	1	0.002479
4.525	1.225	0.021818	0.59308	-0.015536	0.0012881	0.016898	1	0.0024733
4.625	1.225	0.021818	0.59298	-0.01568	0.0012093	0.017332	1	0.0024701
4.725	1.225	0.021818	0.59313	-0.015574	0.0011406	0.017253	1	0.0024701
4.825	1.225	0.021818	0.59336	-0.015201	0.0010778	0.016417	1	0.0024715
4.925	1.225	0.021817	0.59351	-0.014617	0.0010234	0.015137	1	0.0024739
5.025	1.225	0.021817	0.59352	-0.013912	0.00097698	0.013731	1	0.0024741
5.125	1.225	0.021817	0.59339	-0.013171	0.00093526	0.012445	1	0.0024712
5.225	1.225	0.021817	0.59315	-0.012444	0.00089497	0.011416	1	0.0024625
5.325	1.225	0.021817	0.59285	-0.011742	0.0008558	0.010605	1	0.0024499
5.425	1.225	0.021817	0.59251	-0.01107	0.00081946	0.0098635	1	0.0024419
5.525	1.225	0.021816	0.59215	-0.010443	0.00078543	0.0091344	1	0.0024359
5.625	1.225	0.021816	0.59176	-0.009881	0.00075118	0.0084508	1	0.0024287
5.725	1.225	0.021816	0.59136	-0.0093943	0.00071742	0.0078687	1	0.0024189
5.825	1.225	0.021816	0.59098	-0.0089826	0.00068472	0.0073958	1	0.0024108
5.925	1.225	0.021816	0.59062	-0.0086405	0.00065343	0.0070329	1	0.0024065
6.025	1.225	0.021816	0.5903	-0.0083623	0.00062474	0.0067856	1	0.0024053
6.125	1.225	0.021816	0.59002	-0.0081371	0.00059847	0.0066205	1	0.002406
6.225	1.225	0.021816	0.58979	-0.0079509	0.00057362	0.0064996	1	0.0024091
6.325	1.225	0.021816	0.58961	-0.0077851	0.00054942	0.0063984	1	0.0024144
6.425	1.225	0.021816	0.58947	-0.0076196	0.00052571	0.0062733	1	0.0024205
6.525	1.225	0.021816	0.58935	-0.0074364	0.00050452	0.0061337	1	0.0024243
6.625	1.225	0.021816	0.58926	-0.0072231	0.00048626	0.0060438	1	0.0024246
6.725	1.225	0.021816	0.58919	-0.0069701	0.00046963	0.0059736	1	0.0024234
6.825	1.225	0.021816	0.58913	-0.0066674	0.00045331	0.0058801	1	0.0024225
6.925	1.225	0.021816	0.58907	-0.0063167	0.00043695	0.005725	1	0.0024237
7.025	1.225	0.021816	0.58899	-0.0059261	0.00042021	0.0054947	1	0.0024281
7.125	1.225	0.021816	0.58888	-0.0055028	0.00040435	0.0052152	1	0.0024349
7.225	1.225	0.021816	0.58874	-0.0050609	0.00039109	0.0049053	1	0.0024429
7.325	1.225	0.021816	0.58855	-0.0046177	0.00038067	0.0045846	1	0.00245
7.425	1.225	0.021816	0.58832	-0.0041888	0.00037231	0.0042789	1	0.0024522
7.525	1.225	0.021816	0.58806	-0.0037847	0.00036503	0.0040076	1	0.0024517
7.625	1.225	0.021816	0.58777	-0.0034082	0.00035786	0.0037713	1	0.0024499
7.725	1.225	0.021816	0.58747	-0.0030582	0.00035041	0.0035711	1	0.0024471
7.825	1.225	0.021816	0.58716	-0.0027341	0.00034243	0.0033857	1	0.0024443
7.925	1.225	0.021816	0.58685	-0.0024386	0.00033352	0.0031972	1	0.0024421
8.025	1.225	0.021816	0.58653	-0.0021756	0.00032358	0.003004	1	0.0024391
8.125	1.225	0.021816	0.58622	-0.0019499	0.00031327	0.0028278	1	0.0024339
8.225	1.225	0.021816	0.58591	-0.001763	0.00030291	0.0026673	1	0.0024261
8.325	1.225	0.021816	0.58562	-0.0016136	0.00029244	0.0025068	1	0.0024193
8.425	1.225	0.021816	0.58533	-0.001498	0.00028245	0.0023296	1	0.0024181
8.525	1.225	0.021816	0.58503	-0.0014108	0.00027442	0.0021166	1	0.0024204
8.625	1.225	0.021816	0.58471	-0.0013479	0.00026951	0.001885	1	0.0024281
8.725	1.225	0.021816	0.58437	-0.0013061	0.00026729	0.001683	1	0.0024409
8.825	1.225	0.021816	0.584	-0.0012789	0.0002671	0.0015466	1	0.0024556
8.925	1.225	0.021816	0.58361	-0.0012585	0.00026874	0.0014923	1	0.0024646
9.025	1.225	0.021816	0.58321	-0.0012396	0.00027164	0.0015253	1	0.0024667
9.125	1.225	0.021816	0.58282	-0.0012184	0.0002741	0.0016266	1	0.0024651
9.225	1.225	0.021816	0.58245	-0.0011921	0.00027269	0.0017402	1	0.0024588
9.325	1.225	0.021816	0.5821	-0.0011547	0.00026654	0.0018056	1	0.00245
9.425	1.225	0.021816	0.58177	-0.0011027	0.00025793	0.0018224	1	0.0024407
9.525	1.225	0.021816	0.58146	-0.0010373	0.00024918	0.0018235	1	0.0024293
9.625	1.225	0.021816	0.58118	-0.00096455	0.00023987	0.0018522	1	0.0024127
9.725	1.225	0.021816	0.58093	-0.00089532	0.0002279	0.001901	1	0.002391
9.825	1.225	0.021816	0.58072	-0.0008435	0.00021345	0.0019017	1	0.0023801
9.925	1.225	0.021816	0.58054	-0.0008171	0.00019946	0.0018198	1	0.0023816
10.025	1.225	0.021816	0.58037	-0.00081308	0.00018877	0.0016754	1	0.0023968
10.125	1.225	0.021816	0.5802	-0.00082413	0.0001828	0.0015198	1	0.002427
10.225	1.225	0.021816	0.58002	-0.0008469	0.00018127	0.001397	1	0.0024615
10.325	1.225	0.021816	0.57982	-0.00088248	0.00018232	0.0013151	1	0.002487
10.425	1.225	0.021816	0.5796	-0.00093081	0.00018443	0.0012617	1	0.002504
10.525	1.225	0.021816	0.57937	-0.00098536	0.00018658	0.0012077	1	0.0025122
10.625	1.225	0.021816	0.57914	-0.0010346	0.00018844	0.0011666	1	0.0025132
10.725	1.225	0.021816	0.5789	-0.0010687	0.00018947	0.0011605	1	0.0025103
10.825	1.225	0.021816	0.57867	-0.0010833	0.00018826	0.0011751	1	0.0025022
10.925	1.225	0.021816	0.57845	-0.0010778	0.00018422	0.0011924	1	0.0024915
11.025	1.225	0.021817	0.57824	-0.001055	0.00017756	0.0011814	1	0.0024852
11.125	1.225	0.021817	0.57805	-0.0010226	0.00017117	0.0011451	1	0.0024815
11.225	1.225	0.021817	0.57787	-0.00099193	0.00016691	0.0010611	1	0.0024779
11.325	1.225	0.021818	0.57769	-0.00096715	0.00016622	0.00092874	1	0.0024724
11.425	1.225	0.021819	0.5775	-0.00095565	0.00017194	0.00071453	1	0.0024639
11.525	1.225	0.02182	0.57732	-0.00095423	0.00016575	0.00037301	1	0.002454
11.624	1.225	0.021803	0.5774	-0.00093287	6.6613e-05	0.0031408	1	0.0024478
11.723	1.225	0.02151	0.5802	-0.00097771	-0.00041809	0.034096	1	0.0024576
2.725	1.325	0.021817	0.61663	-0.010507	0.00051831	0.0095881	1	0.0027163
2.825	1.325	0.021817	0.614	-0.0096518	0.00052613	0.0096605	1	0.0026991
2.925	1.325	0.021817	0.61118	-0.009025	0.0005406	0.01001	1	0.0026818
3.025	1.325	0.021818	0.60811	-0.0087644	0.000562	0.010902	1	0.0026643
3.125	1.325	0.02182	0.60478	-0.0090965	0.00058683	0.012734	1	0.0026464
3.225	1.325	0.021826	0.6013	-0.01036	0.000608	0.016175	1	0.0026278
3.325	1.325	0.021845	0.59811	-0.012965	0.0006236	0.021669	1	0.0026081
3.425	1.325	0.021902	0.59605	-0.016994	0.00063198	0.027274	1	0.0025864
3.5248	1.3248	0.022058	0.59659	-0.021391	0.00055303	0.02849	1	0.0025651
3.6249	1.3248	0.02216	0.60015	-0.023361	0.00026347	0.028381	1	0.0025505
3.7252	1.3248	0.022106	0.60432	-0.020882	-0.00032887	0.026332	1	0.0025394
3.8251	1.3249	0.021951	0.60545	-0.016976	-0.00054362	0.020233	1	0.0025307
3.925	1.325	0.02185	0.60395	-0.015293	-0.00030465	0.017509	1	0.002523
4.025	1.325	0.021829	0.60191	-0.015519	-0.00014285	0.012637	1	0.0025144
4.125	1.325	0.021822	0.60085	-0.015842	-0.00010459	0.0059237	1	0.0025065
4.225	1.325	0.02182	0.60042	-0.015598	-6.5538e-06	0.00393	1	0.0024992
4.325	1.325	0.021819	0.59983	-0.015576	6.403e-05	0.0038389	1	0.0024927
4.425	1.325	0.02182	0.59924	-0.015988	6.0222e-05	0.0037712	1	0.0024859
4.525	1.325	0.021821	0.59905	-0.016486	4.5723e-05	0.0022174	1	0.0024792
4.625	1.325	0.021821	0.59939	-0.016725	4.1818e-05	0.0029424	1	0.0024742
4.725	1.325	0.021821	0.60003	-0.016557	3.7517e-05	0.004461	1	0.0024724
4.825	1.325	0.02182	0.60069	-0.015986	4.1698e-05	0.0055191	1	0.0024731
4.925	1.325	0.021819	0.60114	-0.015148	5.5431e-05	0.0058226	1	0.0024753
5.025	1.325	0.021818	0.60132	-0.014229	7.0944e-05	0.0055951	1	0.0024785
5.125	1.325	0.021817	0.60126	-0.013338	8.4359e-05	0.0053307	1	0.0024798
5.225	1.325	0.021817	0.60108	-0.012484	9.7405e-05	0.0051729	1	0.0024789
5.325	1.325	0.021817	0.60082	-0.011656	0.00011048	0.0049879	1	0.0024755
5.425	1.325	0.021817	0.60049	-0.010871	0.00012198	0.0046422	1	0.0024706
5.525	1.325	0.021817	0.6001	-0.010164	0.00012914	0.0041613	1	0.0024671
5.625	1.325	0.021816	0.59967	-0.0095536	0.00013166	0.0036276	1	0.002464
5.725	1.325	0.021816	0.59923	-0.0090384	0.00013245	0.0030867	1	0.0024607
5.825	1.325	0.021816	0.5988	-0.0086109	0.00013208	0.0025503	1	0.0024585
5.925	1.325	0.021816	0.59841	-0.0082672	0.00013029	0.0020132	1	0.0024575
6.025	1.325	0.021816	0.59806	-0.0080017	0.00012735	0.0015097	1	0.0024571
6.125	1.325	0.021816	0.59776	-0.0078	0.0001236	0.0010993	1	0.0024573
6.225	1.325	0.021816	0.59752	-0.0076423	0.00011896	0.00085523	1	0.0024583
6.325	1.325	0.021816	0.59735	-0.0075058	0.00011329	0.00085355	1	0.0024602
6.425	1.325	0.021816	0.59724	-0.0073672	0.00010709	0.0010307	1	0.0024629
6.525	1.325	0.021816	0.59718	-0.007206	0.00010087	0.001289	1	0.0024658
6.625	1.325	0.021816	0.59717	-0.0070078	9.4227e-05	0.0015867	1	0.0024666
6.725	1.325	0.021816	0.5972	-0.0067611	8.6757e-05	0.0018974	1	0.0024662
6.825	1.325	0.021816	0.59724	-0.0064565	7.8992e-05	0.0022022	1	0.0024658
6.925	1.325	0.021816	0.59729	-0.006089	7.0411e-05	0.0024838	1	0.0024662
7.025	1.325	0.021816	0.59731	-0.0056636	6.0978e-05	0.0027141	1	0.0024681
7.125	1.325	0.021816	0.5973	-0.0051937	5.2354e-05	0.0028805	1	0.0024717
7.225	1.325	0.021816	0.59722	-0.0047017	4.5529e-05	0.0029565	1	0.0024766
7.325	1.325	0.021816	0.59709	-0.0042127	4.014e-05	0.0029407	1	0.0024807
7.425	1.325	0.021816	0.59691	-0.0037471	3.489e-05	0.0028536	1	0.0024812
7.525	1.325	0.021816	0.5967	-0.0033166	2.8616e-05	0.0027397	1	0.0024799
7.625	1.325	0.021816	0.59646	-0.0029228	2.1237e-05	0.0026467	1	0.0024767
7.725	1.325	0.021816	0.59621	-0.0025618	1.3685e-05	0.002579	1	0.0024738
7.825	1.325	0.021816	0.59595	-0.0022297	5.9753e-06	0.0025355	1	0.002474
7.925	1.325	0.021816	0.59569	-0.001927	-1.7698e-06	0.0024918	1	0.0024758
8.025	1.325	0.021816	0.59541	-0.0016585	-9.9264e-06	0.0024253	1	0.0024764
8.125	1.325	0.021816	0.59515	-0.0014301	-1.9333e-05	0.0023408	1	0.0024745
8.225	1.325	0.021816	0.59489	-0.0012448	-2.9878e-05	0.0022678	1	0.0024682
8.325	1.325	0.021816	0.59465	-0.001098	-4.0696e-05	0.0022358	1	0.0024588
8.425	1.325	0.021816	0.59442	-0.00098258	-5.102e-05	0.0022527	1	0.0024535
8.525	1.325	0.021816	0.59421	-0.00089007	-6.0273e-05	0.0023447	1	0.0024537
8.625	1.325	0.021816	0.59398	-0.00081402	-6.7922e-05	0.0025041	1	0.0024575
8.725	1.325	0.021816	0.59374	-0.0007538	-7.4332e-05	0.0026823	1	0.0024657
8.825	1.325	0.021816	0.59348	-0.00071064	-7.9785e-05	0.0028421	1	0.0024768
8.925	1.325	0.021816	0.59321	-0.00068459	-8.4297e-05	0.0029495	1	0.0024829
9.025	1.325	0.021816	0.59293	-0.00067241	-8.8025e-05	0.0029959	1	0.0024837
9.125	1.325	0.021816	0.59266	-0.00066753	-9.1706e-05	0.002999	1	0.0024825
9.225	1.325	0.021816	0.59241	-0.0006614	-9.6259e-05	0.0029836	1	0.0024792
9.325	1.325	0.021816	0.59216	-0.00064585	-0.00010229	0.0029756	1	0.0024745
9.425	1.325	0.021816	0.59194	-0.00061483	-0.00010939	0.0029806	1	0.0024718
9.525	1.325	0.021816	0.59173	-0.00056799	-0.0001169	0.0029856	1	0.0024704
9.625	1.325	0.021816	0.59155	-0.00051131	-0.00012483	0.0029855	1	0.0024688
9.725	1.325	0.021816	0.59138	-0.00045483	-0.00013368	0.0029907	1	0.0024662
9.825	1.325	0.021816	0.59123	-0.00040845	-0.00014328	0.0030113	1	0.002462
9.925	1.325	0.021816	0.5911	-0.00037772	-0.00015209	0.0030524	1	0.0024607
10.025	1.325	0.021816	0.59098	-0.00036257	-0.00015878	0.0031145	1	0.0024626
10.125	1.325	0.021816	0.59086	-0.00036102	-0.00016289	0.0031925	1	0.0024688
10.225	1.325	0.021816	0.59074	-0.00037219	-0.00016473	0.0032775	1	0.0024789
10.325	1.325	0.021816	0.5906	-0.00039805	-0.00016552	0.0033606	1	0.0024912
10.425	1.325	0.021816	0.59046	-0.00043939	-0.00016587	0.003434	1	0.0025046
10.525	1.325	0.021816	0.5903	-0.00049128	-0.00016553	0.0034921	1	0.0025149
10.625	1.325	0.021816	0.59014	-0.00054325	-0.00016442	0.0035315	1	0.0025199
10.725	1.325	0.021816	0.58998	-0.00058555	-0.00016295	0.0035409	1	0.0025208
10.825	1.325	0.021816	0.58981	-0.00061179	-0.00016135	0.0035368	1	0.0025202
10.925	1.325	0.021816	0.58964	-0.00061757	-0.00016038	0.0035418	1	0.0025203
11.025	1.325	0.021817	0.58947	-0.00060691	-0.00016	0.0035647	1	0.0025215
11.125	1.325	0.021817	0.5893	-0.00058468	-0.00015845	0.0035807	1	0.0025215
11.225	1.325	0.021817	0.58912	-0.00055887	-0.00015471	0.0036014	1	0.0025184
11.325	1.325	0.021818	0.58893	-0.00053571	-0.00014788	0.0036069	1	0.0025097
11.425	1.325	0.021819	0.58875	-0.00051635	-0.00013891	0.0036402	1	0.0024951
11.525	1.325	0.02182	0.5886	-0.0004951	-0.00014512	0.004122	1	0.0024773
11.624	1.325	0.021803	0.58874	-0.00047684	-0.00022125	0.0071248	1	0.0024677
11.723	1.325	0.021508	0.59157	-0.00049272	-0.0007225	0.038751	1	0.0024762
3.125	1.425	0.021823	0.60504	-0.0066763	0.000391	0.021137	1	0.0026484
3.225	1.425	0.021837	0.60023	-0.0076463	0.00044451	0.028068	1	0.002628
3.3249	1.4249	0.021945	0.59421	-0.011733	0.0004192	0.037964	1	0.0026005
3.4243	1.4243	0.022593	0.59268	-0.019892	-0.0003169	0.058517	1	0.0025634
3.5248	1.4241	0.023104	0.5969	-0.03132	0.00011432	0.0747	1	0.002526
3.6122	1.411	0.010453	0.59993	-0.03207	0.00089525	0.067046	1	0.0025698
3.7124	1.4111	0.010408	0.60472	-0.021331	0.0012457	0.082301	1	0.0026212
3.8257	1.4242	0.02266	0.61687	-0.011747	-0.0016137	0.055398	1	0.0024286
3.9251	1.4249	0.021955	0.61096	-0.011635	-0.00021238	0.032021	1	0.0024344
4.025	1.425	0.021842	0.6081	-0.013665	0.00041543	0.0079512	1	0.0024376
4.125	1.425	0.021826	0.60856	-0.013558	0.00067424	0.012307	1	0.0024409
4.225	1.425	0.021822	0.60821	-0.012804	0.00076313	0.0047074	1	0.0024446
4.325	1.425	0.021823	0.607	-0.013305	0.00073821	0.0066562	1	0.0024478
4.425	1.425	0.021826	0.60626	-0.014483	0.00059873	0.0094691	1	0.0024481
4.525	1.425	0.021829	0.60651	-0.015594	0.00041173	0.010468	1	0.0024473
4.625	1.425	0.021831	0.6076	-0.016189	0.00019675	0.0096712	1	0.0024462
4.725	1.425	0.021829	0.6091	-0.015992	-1.6649e-05	0.0082397	1	0.0024472
4.825	1.425	0.021825	0.61049	-0.015067	-0.00018562	0.0075465	1	0.0024515
4.925	1.425	0.021822	0.61138	-0.013881	-0.00029069	0.0076009	1	0.0024596
5.025	1.425	0.021819	0.61179	-0.012804	-0.00034957	0.0082292	1	0.0024693
5.125	1.425	0.021818	0.61197	-0.011847	-0.00039803	0.0090072	1	0.002479
5.225	1.425	0.021817	0.61207	-0.010884	-0.0004482	0.010011	1	0.0024856
5.325	1.425	0.021817	0.61206	-0.0099133	-0.00049176	0.011026	1	0.0024886
5.425	1.425	0.021817	0.61191	-0.0090229	-0.00052706	0.011785	1	0.0024886
5.525	1.425	0.021817	0.61164	-0.0082665	-0.00055987	0.012277	1	0.0024882
5.625	1.425	0.021816	0.61134	-0.0076348	-0.00059062	0.012557	1	0.0024886
5.725	1.425	0.021816	0.61103	-0.0071026	-0.00061897	0.012697	1	0.0024898
5.825	1.425	0.021816	0.61073	-0.0066678	-0.00064721	0.012786	1	0.0024914
5.925	1.425	0.021816	0.61048	-0.0063402	-0.00067493	0.012803	1	0.002493
6.025	1.425	0.021816	0.61027	-0.0061124	-0.00070098	0.012732	1	0.0024929
6.125	1.425	0.021816	0.61014	-0.0059596	-0.00072408	0.012589	1	0.0024925
6.225	1.425	0.021816	0.61009	-0.0058554	-0.00074572	0.012422	1	0.002493
6.325	1.425	0.021816	0.61011	-0.005769	-0.00076683	0.012274	1	0.0024952
6.425	1.425	0.021816	0.6102	-0.0056735	-0.00078763	0.012167	1	0.0024985
6.525	1.425	0.021817	0.61036	-0.0055477	-0.00080795	0.012097	1	0.0024992
6.625	1.425	0.021817	0.61059	-0.0053758	-0.00082745	0.012098	1	0.0024985
6.725	1.425	0.021817	0.61084	-0.0051428	-0.00084362	0.012222	1	0.0024984
6.825	1.425	0.021817	0.61111	-0.0048299	-0.00085454	0.01248	1	0.0024997
6.925	1.425	0.021817	0.61135	-0.0044304	-0.00086064	0.012883	1	0.0025026
7.025	1.425	0.021817	0.61153	-0.0039482	-0.00086347	0.013407	1	0.0025078
7.125	1.425	0.021817	0.61163	-0.0034053	-0.00086534	0.013955	1	0.0025155
7.225	1.425	0.021816	0.61163	-0.0028392	-0.00086663	0.014441	1	0.0025184
7.325	1.425	0.021816	0.61155	-0.0022869	-0.00086747	0.014803	1	0.0025173
7.425	1.425	0.021816	0.61139	-0.0017766	-0.00086736	0.01503	1	0.0025138
7.525	1.425	0.021816	0.61118	-0.0013194	-0.00086521	0.015153	1	0.0025101
7.625	1.425	0.021816	0.61093	-0.00091091	-0.00086016	0.0152	1	0.0025093
7.725	1.425	0.021816	0.61065	-0.00054006	-0.00085212	0.015202	1	0.0025105
7.825	1.425	0.021816	0.61032	-0.00019879	-0.00084266	0.015161	1	0.0025152
7.925	1.425	0.021816	0.60998	0.0001098	-0.00083547	0.015097	1	0.0025234
8.025	1.425	0.021816	0.60961	0.00037657	-0.00083076	0.015015	1	0.0025296
8.125	1.425	0.021816	0.60924	0.00059403	-0.00082698	0.014893	1	0.0025297
8.225	1.425	0.021816	0.60888	0.00076387	-0.00082416	0.01474	1	0.0025249
8.325	1.425	0.021816	0.60853	0.00089373	-0.00082289	0.014621	1	0.0025137
8.425	1.425	0.021816	0.60819	0.00099441	-0.00082216	0.014554	1	0.0025003
8.525	1.425	0.021816	0.60784	0.0010805	-0.00082176	0.014541	1	0.0024984
8.625	1.425	0.021816	0.6075	0.0011594	-0.0008224	0.014573	1	0.0025015
8.725	1.425	0.021816	0.60714	0.0012262	-0.00082393	0.014607	1	0.0025085
8.825	1.425	0.021816	0.60679	0.0012768	-0.00082563	0.014636	1	0.0025126
8.925	1.425	0.021816	0.60643	0.0013057	-0.00082659	0.014644	1	0.0025119
9.025	1.425	0.021816	0.60607	0.0013136	-0.0008257	0.014637	1	0.0025087
9.125	1.425	0.021816	0.6057	0.0013071	-0.00082263	0.014621	1	0.0025069
9.225	1.425	0.021816	0.60533	0.001295	-0.00081771	0.014583	1	0.0025075
9.325	1.425	0.021816	0.60495	0.0012874	-0.00081164	0.014524	1	0.0025102
9.425	1.425	0.021816	0.60457	0.0012927	-0.00080556	0.014447	1	0.0025156
9.525	1.425	0.021816	0.60418	0.0013128	-0.00079986	0.014344	1	0.0025226
9.625	1.425	0.021816	0.6038	0.0013434	-0.0007953	0.014209	1	0.0025242
9.725	1.425	0.021816	0.60343	0.0013758	-0.00079302	0.014047	1	0.0025211
9.825	1.425	0.021816	0.60309	0.0013999	-0.00079274	0.013875	1	0.0025102
9.925	1.425	0.021816	0.60278	0.0014092	-0.00079268	0.013713	1	0.0024915
10.025	1.425	0.021816	0.60248	0.0014061	-0.00079161	0.01358	1	0.002477
10.125	1.425	0.021816	0.6022	0.0013951	-0.00078955	0.013491	1	0.0024743
10.225	1.425	0.021816	0.60193	0.0013787	-0.00078674	0.01344	1	0.0024764
10.325	1.425	0.021816	0.60165	0.0013561	-0.00078385	0.013431	1	0.0024852
10.425	1.425	0.021816	0.60137	0.0013202	-0.00078135	0.013436	1	0.0025005
10.525	1.425	0.021816	0.60107	0.0012699	-0.00077737	0.01343	1	0.0025161
10.625	1.425	0.021816	0.60077	0.0012144	-0.00077044	0.013421	1	0.0025253
10.725	1.425	0.021816	0.60045	0.0011661	-0.000761	0.013406	1	0.0025303
10.825	1.425	0.021816	0.60011	0.001134	-0.0007497	0.013355	1	0.0025347
10.925	1.425	0.021816	0.59975	0.0011234	-0.00073852	0.013286	1	0.0025404
11.025	1.425	0.021817	0.59938	0.0011288	-0.00072832	0.013209	1	0.0025468
11.125	1.425	0.021817	0.599	0.0011406	-0.00071698	0.0131	1	0.0025481
11.225	1.425	0.021817	0.59861	0.001154	-0.00070242	0.012952	1	0.0025462
11.325	1.425	0.021818	0.59823	0.0011642	-0.00068509	0.012764	1	0.0025371
11.425	1.425	0.021819	0.59785	0.0011648	-0.00066564	0.012623	1	0.0025181
11.525	1.425	0.02182	0.59753	0.0011554	-0.00065593	0.012947	1	0.0024932
11.624	1.425	0.021802	0.59755	0.0011306	-0.00070921	0.015298	1	0.0024759
11.722	1.425	0.021507	0.59998	0.0011351	-0.0011066	0.04441	1	0.0024716
3.4113	1.5115	0.010316	0.56807	-0.020069	0.0032481	0.18205	1	0.0025576
3.5063	1.5061	0.0051433	0.55764	-0.069076	0.010493	0.77249	1	0.0025681
3.6065	1.508	0.0054127	0.55635	-0.061394	0.013159	0.75519	1	0.0026849
3.7061	1.507	0.0051711	0.54933	-0.058785	0.010796	1.7714	1	0.0025917
3.8131	1.5118	0.010767	0.56326	0.018503	-0.020778	0.79386	1	0.0024884
3.9252	1.5248	0.022123	0.59186	0.0039561	-0.010941	0.19603	1	0.0024888
4.025	1.525	0.02186	0.59568	-0.0023684	-0.0069725	0.065481	1	0.0024722
4.125	1.525	0.021831	0.60097	-0.0015538	-0.005458	0.071785	1	0.0024636
4.225	1.525	0.021827	0.60021	-0.0017516	-0.0050108	0.085326	1	0.0024601
4.325	1.525	0.021833	0.59877	-0.0034745	-0.0046037	0.075132	1	0.0024547
4.425	1.525	0.021847	0.59839	-0.0058722	-0.0043542	0.063858	1	0.0024454
4.525	1.525	0.021866	0.59913	-0.0082817	-0.0042543	0.053847	1	0.0024338
4.625	1.525	0.021885	0.60096	-0.0095316	-0.0042418	0.046087	1	0.0024231
4.725	1.525	0.021878	0.60306	-0.0088807	-0.0042428	0.048966	1	0.002416
4.825	1.525	0.021846	0.60435	-0.007179	-0.0041323	0.054585	1	0.0024152
4.925	1.525	0.021829	0.60465	-0.0058628	-0.0039207	0.056255	1	0.0024117
5.025	1.525	0.021822	0.60454	-0.0051318	-0.0037164	0.054003	1	0.0024014
5.125	1.525	0.021819	0.60452	-0.0043449	-0.0035955	0.052085	1	0.0023987
5.225	1.525	0.021818	0.60451	-0.0033243	-0.0035088	0.052105	1	0.0024041
5.325	1.525	0.021817	0.60431	-0.0023086	-0.0034172	0.052667	1	0.0024169
5.425	1.525	0.021817	0.60389	-0.001477	-0.0033279	0.052543	1	0.002432
5.525	1.525	0.021817	0.6034	-0.00082527	-0.0032466	0.051671	1	0.0024402
5.625	1.525	0.021817	0.60294	-0.00028472	-0.0031726	0.05052	1	0.0024401
5.725	1.525	0.021816	0.60253	0.0001598	-0.0031089	0.049403	1	0.0024314
5.825	1.525	0.021816	0.60219	0.00048325	-0.0030539	0.048399	1	0.0024137
5.925	1.525	0.021816	0.60188	0.0006718	-0.002999	0.047351	1	0.0024096
6.025	1.525	0.021816	0.60162	0.00074464	-0.002939	0.046177	1	0.0024123
6.125	1.525	0.021816	0.6014	0.00073226	-0.0028744	0.044902	1	0.0024219
6.225	1.525	0.021816	0.60122	0.0006684	-0.0028075	0.04356	1	0.0024371
6.325	1.525	0.021817	0.60108	0.00059538	-0.0027449	0.042164	1	0.0024407
6.425	1.525	0.021817	0.60102	0.00054863	-0.0026929	0.040843	1	0.0024323
6.525	1.525	0.021817	0.60103	0.00054946	-0.0026461	0.03966	1	0.0024084
6.625	1.525	0.021817	0.60111	0.00061496	-0.0026002	0.038678	1	0.0023904
6.725	1.525	0.021817	0.60122	0.00076291	-0.0025442	0.037927	1	0.0023884
6.825	1.525	0.021817	0.60129	0.0010226	-0.0024694	0.037414	1	0.0023932
6.925	1.525	0.021817	0.60128	0.0013904	-0.0023877	0.036966	1	0.0024073
7.025	1.525	0.021817	0.6012	0.0018572	-0.0023117	0.036585	1	0.0024327
7.125	1.525	0.021817	0.60106	0.0024066	-0.0022493	0.036328	1	0.0024436
7.225	1.525	0.021817	0.60088	0.0029849	-0.0022005	0.036113	1	0.0024322
7.325	1.525	0.021817	0.60068	0.0035414	-0.0021596	0.035941	1	0.0023921
7.425	1.525	0.021816	0.60046	0.0040361	-0.0021145	0.035722	1	0.0023699
7.525	1.525	0.021816	0.6002	0.0044585	-0.0020603	0.035382	1	0.002376
7.625	1.525	0.021816	0.59989	0.004811	-0.0019954	0.034837	1	0.0023947
7.725	1.525	0.021816	0.59954	0.0051108	-0.0019226	0.034054	1	0.0024186
7.825	1.525	0.021816	0.59918	0.0053763	-0.001853	0.033128	1	0.002433
7.925	1.525	0.021816	0.59883	0.0056059	-0.0017946	0.03221	1	0.0024341
8.025	1.525	0.021816	0.5985	0.0057857	-0.0017418	0.031394	1	0.0024329
8.125	1.525	0.021816	0.59816	0.0059141	-0.0016802	0.030688	1	0.0024349
8.225	1.525	0.021816	0.59777	0.0059954	-0.0016123	0.029951	1	0.0024413
8.325	1.525	0.021816	0.59734	0.0060403	-0.0015517	0.029182	1	0.0024475
8.425	1.525	0.021816	0.59689	0.0060553	-0.0014981	0.028403	1	0.002449
8.525	1.525	0.021816	0.59644	0.0060541	-0.0014494	0.027554	1	0.002448
8.625	1.525	0.021816	0.59602	0.0060582	-0.001411	0.026728	1	0.0024422
8.725	1.525	0.021816	0.59562	0.0060564	-0.0013809	0.026005	1	0.0024274
8.825	1.525	0.021816	0.59526	0.006036	-0.0013503	0.025357	1	0.0024208
8.925	1.525	0.021816	0.59491	0.0059885	-0.0013162	0.024713	1	0.0024222
9.025	1.525	0.021816	0.59456	0.0059205	-0.0012801	0.024075	1	0.0024251
9.125	1.525	0.021816	0.59421	0.0058407	-0.0012427	0.023479	1	0.002429
9.225	1.525	0.021816	0.59384	0.0057592	-0.0012037	0.022926	1	0.0024358
9.325	1.525	0.021816	0.59344	0.0056837	-0.0011636	0.022377	1	0.0024454
9.425	1.525	0.021816	0.59303	0.0056157	-0.0011234	0.021811	1	0.0024567
9.525	1.525	0.021816	0.5926	0.0055566	-0.0010847	0.021228	1	0.002464
9.625	1.525	0.021816	0.59216	0.0055054	-0.0010488	0.020611	1	0.0024643
9.725	1.525	0.021816	0.59173	0.0054504	-0.0010157	0.019973	1	0.0024606
9.825	1.525	0.021816	0.59132	0.0053806	-0.00098504	0.019347	1	0.0024523
9.925	1.525	0.021816	0.59092	0.0052931	-0.00095508	0.018732	1	0.0024425
10.025	1.525	0.021816	0.59054	0.0052	-0.00092634	0.018158	1	0.0024359
10.125	1.525	0.021816	0.59016	0.005109	-0.00089976	0.01765	1	0.0024312
10.225	1.525	0.021816	0.58979	0.0050264	-0.00087631	0.01719	1	0.0024256
10.325	1.525	0.021816	0.58943	0.0049558	-0.00085834	0.016797	1	0.002415
10.425	1.525	0.021816	0.58907	0.0048765	-0.00084043	0.016474	1	0.0024107
10.525	1.525	0.021816	0.5887	0.0047785	-0.0008187	0.016209	1	0.0024149
10.625	1.525	0.021816	0.5883	0.0046709	-0.00079259	0.015935	1	0.0024271
10.725	1.525	0.021816	0.58788	0.0045699	-0.00076307	0.015617	1	0.0024441
10.825	1.525	0.021816	0.58742	0.0044843	-0.00073271	0.015248	1	0.002449
10.925	1.525	0.021816	0.58695	0.0044214	-0.00070636	0.014831	1	0.0024416
11.025	1.525	0.021817	0.58649	0.0043728	-0.00068538	0.014403	1	0.002412
11.125	1.525	0.021817	0.58605	0.0043266	-0.00066303	0.014009	1	0.0023775
11.225	1.525	0.021817	0.58561	0.0042736	-0.00063355	0.013615	1	0.0023761
11.325	1.525	0.021818	0.58516	0.0042115	-0.00060124	0.013223	1	0.0023837
11.425	1.525	0.021819	0.58471	0.0041422	-0.00056977	0.012907	1	0.0023871
11.525	1.525	0.02182	0.5843	0.0040583	-0.00054285	0.012931	1	0.0023859
11.624	1.525	0.021802	0.58413	0.0039766	-0.00058371	0.015074	1	0.0023829
11.722	1.525	0.021505	0.58618	0.003866	-0.00089292	0.03969	1	0.0023845
3.8125	1.6126	0.01095	0.3869	0.090789	-0.034024	1.6129	1	0.0030577
3.9253	1.625	0.022219	0.3756	0.020033	-0.019503	0.17527	1	0.0035318
4.025	1.625	0.021869	0.41939	0.01364	-0.0070005	0.028075	1	0.0031837
4.125	1.625	0.021835	0.42636	0.013648	-0.0055359	0.075198	1	0.0029508
4.225	1.625	0.021836	0.42492	0.011198	-0.0046162	0.070611	1	0.0027283
4.325	1.625	0.021874	0.42368	0.0081191	-0.003823	0.058114	1	0.0024962
4.4248	1.6248	0.022043	0.42391	0.00416	-0.0031514	0.040688	1	0.002325
4.5249	1.6248	0.022196	0.42833	0.00024019	-0.002399	0.014542	1	0.0022062
4.6245	1.6243	0.022638	0.43743	-0.00054889	-0.0024156	0.02737	1	0.0021149
4.7256	1.6243	0.022537	0.44796	0.00094651	-0.0022123	0.022493	1	0.0020589
4.8251	1.6249	0.021972	0.45067	0.0026914	-0.002349	0.022022	1	0.0020332
4.925	1.625	0.021851	0.45167	0.0015509	-0.001662	0.014032	1	0.002022
5.025	1.625	0.021829	0.4539	0.0007884	-0.0013699	0.0041432	1	0.0020006
5.125	1.625	0.021821	0.45676	0.0011707	-0.00123	0.0041823	1	0.0019538
5.225	1.625	0.021818	0.45913	0.0019105	-0.0010143	0.0046137	1	0.0018764
5.325	1.625	0.021817	0.46087	0.0023944	-0.00080145	0.0036007	1	0.0018246
5.425	1.625	0.021817	0.46231	0.0026293	-0.00064416	0.0022692	1	0.0018261
5.525	1.625	0.021817	0.46368	0.00279	-0.00051895	0.0011363	1	0.0018292
5.625	1.625	0.021817	0.465	0.0029116	-0.00040938	0.00081559	1	0.0018245
5.725	1.625	0.021817	0.46626	0.0029755	-0.00032502	0.0012357	1	0.0018171
5.825	1.625	0.021817	0.46749	0.0029684	-0.00026124	0.0020079	1	0.0017974
5.925	1.625	0.021817	0.46875	0.0028832	-0.00020136	0.0030549	1	0.0017694
6.025	1.625	0.021817	0.47009	0.0027044	-0.00013946	0.0042901	1	0.0017768
6.125	1.625	0.021817	0.47151	0.0024296	-8.2866e-05	0.005644	1	0.0018048
6.225	1.625	0.021817	0.47306	0.0020737	-3.844e-05	0.0070664	1	0.0018086
6.325	1.625	0.021817	0.4748	0.0016901	-1.1335e-05	0.0083669	1	0.001796
[truncated: 301,648 more rows]
