# Supplementary material for: Development of behavioral rules for upstream orientation of fish in confined space
Source: PLoS One. 2022 Feb 18;17(2):e0263964. doi: 10.1371/journal.pone.0263964 (PMC8856537; doi:10.1371/journal.pone.0263964)
Supplement: S5 Appendix — The code is written in C++ and Fortran 90. The Fortran code uses the FORTRAN 77 fixed format for historic reasons. https://github.com/baw-de/ELAM-flume (TXT) [file pone.0263964.s005.txt]

S5 Appendix. Behavioral model code. The code is written in C++ and Fortran 90. The Fortran code uses the FORTRAN 77 fixed format for historic reasons. https://github.com/baw-de/ELAM-flume
