# Supplementary material for: Development of behavioral rules for upstream orientation of fish in confined space
Source: PLoS One. 2022 Feb 18;17(2):e0263964. doi: 10.1371/journal.pone.0263964 (PMC8856537; doi:10.1371/journal.pone.0263964)
Supplement: S6 Appendix — The order is Wall distance (setup 1, setup 2)–Acceleration 1, 2 –Velocity 1, 2 –TKE 1, 2 –Baseline 1, 2. (CSV) [file pone.0263964.s006.csv]

'Wall_distance_1'	'Wall_distance_2'	'Acceleration_1'	'Acceleration_2'	Velocity_1	Velocity_2	'TKE_1'	'TKE_2'	'Baseline_1'	'Baseline_2'
33.5	22.2	19.6	21.7	22.8	25.2	41.6	43.0	28.6	30.7	33.1	31.8	31.8	30.3	31.2	32.9	32.7	25.1	24.1	23.5	24.9	25.3	30.4	30.5	29.2	42.6	45.4	45.7	46.3	49.0	49.8	49.4	42.2	31.0	22.3	19.1	21.4	25.6	23.9	26.4	31.8	30.9	35.3	37.6	29.3	29.0	41.3	23.9	35.4	31.5
27.5	21.6	9.4	14.4	18.1	16.5	22.3	22.7	13.5	13.2	23.1	22.8	22.8	23.1	16.6	16.5	14.1	11.2	22.4	22.6	24.2	24.3	16.3	16.3	16.1	21.1	22.6	22.4	22.2	31.2	47.9	46.3	28.2	22.6	14.5	13.6	24.6	22.0	18.4	19.2	20.2	16.5	15.5	17.1	21.2	20.9	12.4	18.0	18.7	23.4
30.9	21.6	20.7	21.9	23.8	26.7	37.5	38.7	28.7	28.4	36.5	36.5	36.4	37.1	25.0	25.4	26.2	25.3	25.5	23.1	23.1	22.2	22.2	24.0	23.6	24.0	34.9	46.9	46.9	47.3	47.5	47.7	49.4	48.2	39.8	35.3	28.1	19.6	21.6	24.7	24.7	27.0	27.8	31.5	26.1	34.1	34.3	42.6	42.4	48.6
34.1	24.8	25.8	21.8	24.0	21.3	28.6	29.5	20.5	20.2	30.0	30.4	30.5	29.9	26.0	25.7	23.1	23.3	19.9	17.3	18.0	18.9	19.8	18.5	18.3	18.4	27.6	43.8	43.5	44.3	45.6	47.2	49.4	48.7	37.4	31.1	21.7	19.8	29.9	28.5	24.8	34.5	34.0	35.4	24.3	25.6	29.6	21.7	20.4	48.0
29.7	24.8	28.5	28.9	28.4	34.5	42.5	43.8	36.3	35.3	42.3	42.4	42.4	42.6	35.3	35.2	36.2	29.5	33.1	33.3	34.6	35.3	35.5	35.1	34.9	36.4	37.0	48.0	48.0	50.5	49.0	50.1	48.0	47.9	45.6	36.2	35.5	26.9	26.6	29.3	28.6	31.6	31.8	33.7	31.4	42.5	42.6	44.6	42.7	53.7
29.0	24.2	11.5	16.3	19.0	12.0	18.0	18.6	15.1	15.7	21.1	21.0	21.1	21.9	18.1	18.3	17.1	27.5	17.1	21.5	23.4	24.4	27.0	25.5	25.9	25.2	27.2	25.1	25.7	24.9	25.1	26.1	48.3	37.4	28.3	26.8	20.3	17.8	23.9	20.5	17.0	22.8	21.0	20.9	11.8	13.7	13.8	18.8	17.5	39.4
34.3	29.3	28.4	27.7	26.8	28.7	29.5	31.1	24.0	23.9	32.3	33.1	31.6	32.6	25.8	26.0	23.5	27.9	26.4	27.6	28.6	28.4	30.3	30.7	30.5	30.5	50.2	50.2	50.3	47.7	48.5	49.8	49.4	24.5	29.0	25.5	25.7	28.2	27.2	28.1	35.8	35.8	40.4	40.7	43.9	43.6	54.2	47.8	45.4	38.1
37.2	30.7	23.8	24.8	25.6	26.0	21.3	20.7	22.8	22.9	23.2	22.4	21.8	22.9	27.8	28.4	28.5	22.8	32.2	32.3	31.9	32.0	29.5	29.4	29.5	29.5	34.5	32.8	36.8	40.1	48.7	48.9	29.3	24.8	29.5	27.4	34.1	31.5	27.7	32.1	32.4	32.4	31.7	32.1	34.9	34.5	26.6	32.7	35.3	33.2
32.6	27.2	27.6	26.7	26.9	23.6	24.3	24.4	27.2	30.5	31.1	29.4	30.5	24.4	24.5	20.6	26.9	26.5	26.9	26.8	26.5	29.5	29.4	28.6	31.0	32.8	31.5	46.0	46.4	52.9	52.4	34.7	18.2	20.7	25.0	28.0	27.3	29.2	35.1	38.4	39.6	31.8	30.6	49.1	42.1	45.7	37.8	37.0	22.1	27.6
36.4	29.7	20.8	21.3	23.5	14.8	15.3	16.8	17.9	18.4	15.0	14.9	15.0	16.0	15.8	15.9	13.1	23.0	23.6	23.4	23.3	18.9	19.2	18.9	24.5	25.3	22.9	26.2	45.0	48.9	29.5	22.2	18.0	16.7	31.5	30.7	26.5	29.3	28.5	28.6	27.9	31.6	32.8	30.6	33.2	33.9	33.5	32.4	16.0	15.0
[truncated: 850 more columns]
